# Supplementary material for: Albugo-imposed changes to tryptophan-derived antimicrobial metabolite biosynthesis may contribute to suppression of non-host resistance to Phytophthora infestans in Arabidopsis thaliana
Source: BMC Biol. 2017 Mar 20;15:20. doi: 10.1186/s12915-017-0360-z (PMC5358052; doi:10.1186/s12915-017-0360-z)
Supplement: Additional file 3: — Differentially regulated genes at each time point and overlap between genes regulated by each pathogen. Comparisons of the Arabidopsis genes differentially expressed during infection with AlNc2 and/or AlNc14 over a time course. (XLSX 104 kb) [file 12915_2017_360_MOESM3_ESM.xlsx]

## Sheet: Total
Total number	32	87	196	252	142	79	576	1054	237	186	133	427	356	148	349	1705
Strain	AlNc14	AlNc14	AlNc14	AlNc14	AlNc14	AlNc14	AlNc14	AlNc14	AcNc2	AcNc2	AcNc2	AcNc2	AcNc2	AcNc2	AcNc2	AcNc2
Direction	DOWN	DOWN	DOWN	DOWN	UP	UP	UP	UP	DOWN	DOWN	DOWN	DOWN	UP	UP	UP	UP
DPI	2	4	6	8	2	4	6	8	2	4	6	8	2	4	6	8
	AT1G42140	AT5G28067	AT1G60835	ATCG00240	AT1G27490	AT3G11340	AT2G41260	AT2G26020	AT4G02235	AT2G06555	AT1G60835	ATCG00570	AT1G75261	AT2G14610	AT1G54010	AT2G26020
	AT1G06490	AT5G28464	ATCG00370	ATCG00210	AT1G75261	AT4G22513	AT3G60140	AT5G14180	AT3G30405	AT3G49832	AT3G29060	ATCG00400	AT1G27490	AT1G21525	AT4G30290	AT1G54010
	AT5G05580	AT5G58170	ATCG00240	ATCG00600	AT3G22650	AT1G53625	AT5G23270	AT4G14690	AT5G32563	AT4G03730	AT5G29337	ATCG00240	AT3G22650	AT3G02480	AT3G11340	AT1G72260
	AT1G24230	AT5G36270	AT5G58840	ATCG00630	AT4G00342	AT2G14610	AT3G11340	AT2G41260	AT1G58090	AT5G58170	AT4G14280	ATCG00230	AT4G00342	AT1G53625	AT2G36780	AT4G22470
	ATCG00400	AT1G20600	AT1G38185	ATCG00400	AT5G16740	AT5G44620	AT1G69880	AT5G23270	AT2G06290	AT5G58840	AT1G58090	ATCG00210	AT2G26020	AT2G47770	AT2G39030	AT4G30290
	AT3G58780	AT4G35165	AT3G49190	ATCG00570	AT1G78050	AT2G26020	AT1G26380	AT5G65040	AT2G15650	AT1G11520	AT2G34390	ATCG00530	AT5G16740	AT1G27710	AT2G14610	AT5G44430
	AT1G06780	AT1G13230	ATCG00400	ATCG00140	AT1G36290	AT2G01200	AT2G24210	AT4G37390	AT1G13230	AT3G32385	AT3G49190	ATCG00140	AT1G78050	AT2G26400	AT5G39670	AT2G26010
	AT5G26200	AT4G02235	AT5G36270	ATCG00100	AT5G47670	AT1G21525	AT3G19390	AT5G64750	AT1G47265	AT1G58090	ATCG00370	ATCG00070	AT1G36290	AT2G43570	AT4G22470	AT2G36780
	AT5G61400	AT2G15650	AT4G17820	ATCG00070	AT3G54490	AT3G02480	AT2G01200	AT4G33390	AT4G23360	AT4G23360	ATCG00400	AT5G18020	AT3G54490	AT4G16260	AT1G72260	AT1G66280
	ATCG00580	AT3G49832	ATCG00040	AT4G08300	AT5G42290	AT3G01316	AT5G47330	AT5G39100	AT4G03730	AT1G20600	ATCG01100	ATCG01230	AT1G56060	AT5G66400	AT2G26020	AT1G54020
	ATMG00690	AT2G31035	AT3G30300	AT1G03020	AT5G66180	AT1G52690	AT3G26830	AT3G60140	AT1G72590	AT2G28210	AT3G30405	AT1G16515	AT5G24990	AT2G26020	AT2G27080	AT3G11340
	AT2G16018	AT1G58090	AT4G35165	ATCG00310	AT2G23945	AT3G06900	AT2G29460	AT3G19390	AT2G29040	AT5G36270	AT3G28790	AT5G15190	AT1G73190	AT1G35230	AT1G33960	AT2G39030
	AT1G34180	AT1G72590	AT4G33840	ATCG00610	AT3G19700	AT2G26400	AT3G50770	AT1G51920	AT1G20600	AT5G66455	ATCG00240	ATCG00590	AT5G47670	AT3G57240	AT2G18193	AT5G13330
	AT4G06742	AT3G29060	AT1G58090	ATCG00590	AT4G14730	AT1G60910	AT4G06535	AT5G62730	AT3G29060	AT4G03340	AT5G36270	ATCG00130	AT3G19700	AT5G06760	AT1G68290	AT4G16260
	AT3G52700	AT1G18735	AT5G29337	ATCG01100	AT5G24990	AT3G13525	AT1G10540	AT1G14870	AT1G40101	AT5G32598	AT2G15650	ATCG00600	AT5G66180	AT5G46315	AT3G25180	AT3G25180
	AT1G28620	AT4G03730	ATMG01080	ATCG01070	AT1G14160	AT5G40395	AT1G60730	AT2G24210	AT5G01225	AT1G13230	AT2G37440	ATCG00150	AT5G42290	AT5G18470	AT2G35980	AT1G68290
	AT2G29500	AT1G11520	AT5G53430	ATCG01120	AT3G22490	AT1G12013	AT1G24530	AT1G32960	AT1G35990	AT3G62890	AT4G03730	ATCG01100	AT2G20540	AT1G22990	AT5G13220	AT5G27345
	ATCG01120	AT2G01280	AT1G24147	AT1G16515	AT3G19330	AT2G39030	AT2G41280	AT2G36970	AT1G80740	AT1G43640	AT5G30060	ATCG00050	AT2G23945	AT5G39670	AT3G22160	AT3G12500
	AT1G08035	AT5G32598	AT1G20600	ATCG00065	AT3G48770	AT3G57645	AT5G39670	AT2G26010	AT3G62890	AT5G28067	AT3G49832	AT1G20470	AT4G14730	AT5G55450	AT1G60730	AT3G55970
	ATCG00420	AT5G32563	ATCG01100	ATCG00230	AT2G37910	AT4G15258	AT4G37390	AT3G11340	AT1G43640	AT2G43040	AT1G18330	ATCG00630	AT3G48770	AT3G63010	AT1G60030	AT2G28140
	AT5G34851	ATCG00460	AT2G37440	AT3G20362	AT2G47270	AT3G50825	AT1G51920	AT1G26390	ATCG00240	AT5G01225	AT1G20600	ATCG00100	AT3G22490	AT3G26830	AT2G16650	AT3G20370
	AT2G23950	AT2G06290	AT2G34390	ATCG00030	AT2G34880	ATMG01380	AT5G02780	AT5G44430	AT2G13280	ATCG00460	AT2G40004	AT4G23870	AT4G12500	AT3G57260	AT2G29460	AT2G35980
	AT5G53750	AT2G06555	ATCG01070	ATCG00150	AT3G61111	AT5G09585	AT4G28040	AT3G63380	ATMG01080	AT4G07400	AT4G17820	ATCG00580	AT1G79060	AT3G17110	AT3G26830	AT1G65350
	ATCG00130	AT4G27790	AT2G08986	AT2G10606	AT1G50240	AT5G27660	AT1G15825	AT1G17020	AT1G60835	AT5G32563	AT1G13230	ATCG00610	AT3G19330	AT2G39030	AT5G44430	AT5G14180
	AT5G02650	ATCG00480	AT5G03590	ATCG00050	AT2G37650	AT5G07010	AT5G14180	AT5G11320	AT3G05932	AT5G07070	ATCG00065	AT5G52300	AT2G26440	AT1G05340	AT2G26010	AT1G14870
	ATCG01100	AT1G43640	AT5G24915	ATCG00130	AT4G29360	AT4G11190	AT5G34770	AT5G47330	AT1G50590	ATCG00580	AT5G01225	ATCG00350	AT1G14160	AT1G67810	AT4G23140	AT3G49620
	AT3G49110	AT4G16807	AT2G11770	AT3G55240	AT5G62820	AT3G62475	AT4G15480	AT2G35980	AT5G35535	AT3G42580	ATCG00350	ATCG01070	AT5G44430	AT4G02520	AT2G37770	AT5G37640
	ATCG00380	AT1G80710	ATCG00210	ATCG00660	AT5G13990	AT1G47720	AT2G37770	AT1G15125	AT1G47271	AT1G18735	AT1G08035	ATCG00310	AT3G53510	AT2G24850	AT4G25110	AT5G25450
	AT1G55660	AT5G55840	ATCG00680	ATCG00410	AT1G79060	AT2G25810	AT2G26020	AT4G13395	AT4G17820	AT1G24230	ATMG01080	ATCG00510	AT4G23810	AT3G01316	AT5G05600	AT2G21900
	AT3G28865	AT3G20380	ATCG00350	ATCG00580	AT4G23810	AT5G13170	AT1G19020	AT1G05000	AT2G34390	ATCG00520	ATCG01070	ATCG00700	AT3G61111	AT2G47130	AT1G52030	AT4G12500
	AT5G14370	AT4G03340	AT5G50740	AT2G07635	AT1G74480	AT1G61275	AT4G37580	AT2G01200	AT2G11770	ATCG01080	AT3G52490	AT5G26790	AT4G25110	AT3G49120	AT1G21525	AT1G19250
	AT1G05070	ATCG00750	AT3G03702	AT3G03341	AT3G53510	AT2G35387	AT4G14690	AT1G26420	AT5G63020	AT2G15650	AT2G24760	ATCG00030	AT1G02920	AT2G18660	AT2G29350	AT1G15125
		ATCG00520	AT1G21945	AT5G54610	AT3G15550	AT4G39361	AT4G13395	AT4G37990	AT2G07731	AT3G05620	ATCG00040	ATCG00680	AT2G37910	AT2G29460	AT3G12500	AT1G71380
		ATCG00710	AT2G07731	ATCG00180	AT3G21755	AT2G35744	AT3G51860	AT5G07990	ATCG00330	AT3G30405	ATCG00660	ATCG00520	AT1G50240	AT5G59310	AT2G46000	AT1G80820
		ATCG01230	AT5G54610	AT3G22070	AT2G26020	AT4G23420	AT1G15010	AT1G19530	AT5G29720	AT4G14280	AT5G35535	AT2G14115	AT1G19610	AT5G40395	AT2G32190	AT3G46613
		AT5G04310	ATCG00480	ATCG00510	AT1G14315	AT2G35382	AT2G23030	AT2G41280	AT1G78950	AT1G72590	AT2G11770	ATCG00500	AT2G34880	AT5G64810	AT2G24850	AT3G59220
		AT3G63070	AT3G17203	AT3G08770	AT5G56590	AT2G38195	AT1G02850	AT1G10070	AT3G28790	ATCG00810	AT4G33840	ATCG00200	AT5G62820	AT5G50360	AT2G43570	AT5G19110
		AT5G14960	AT4G03730	AT2G20723	AT3G09505	AT1G21210	AT2G35980	AT4G32480	AT1G61280	AT3G43826	ATCG00100	AT3G55420	AT3G21755	AT1G12013	AT5G18470	AT1G19610
		AT2G33460	ATCG00070	AT1G24147	AT2G36610	AT2G20400	AT1G23870	AT1G15010	ATCG00580	AT2G07635	AT5G58840	ATCG00120	AT2G37650	AT4G25110	AT4G23210	AT1G30720
		AT4G14280	ATCG00660	AT5G22570	AT4G02320	AT1G08115	AT3G16530	AT5G17040	AT2G32180	ATCG00390	AT3G17203	ATCG00170	AT4G29360	AT5G38900	AT2G30770	AT3G16450
		ATCG00580	AT3G58780	ATCG00390	AT1G76728	AT2G07765	AT2G30770	AT1G14860	AT1G18330	AT1G69350	AT5G50740	AT1G29430	AT1G14315	AT3G13950	AT1G54020	AT3G25780
		AT2G05060	AT3G41979	ATCG00520	AT2G47895	AT3G55110	AT5G35052	AT1G26380	ATCG00400	AT1G78090	AT5G24915	AT2G27420	AT5G13890	AT3G50770	AT4G35720	AT4G30280
		AT5G61400	AT1G35990	AT1G60190	AT2G16250	AT3G63010	AT5G57220	AT1G10540	ATCG01120	ATCG00480	AT1G21945	AT3G03341	AT4G12480	AT2G43590	AT3G25780	AT1G19550
		AT1G06490	AT4G06742	AT4G14400	AT2G35345	AT4G00975	AT1G69180	AT3G49620	AT4G03340	AT2G10606	AT5G53430	AT5G03545	AT2G26010	AT4G15910	AT2G41010	AT4G37990
		AT2G07080	ATCG00290	ATCG00110	AT4G15240	AT1G15002	AT3G49360	AT3G49360	AT1G58180	AT4G38780	AT5G32598	AT3G58850	AT3G52520	AT1G19610	AT1G52400	AT2G05510
		AT5G46105	AT1G14880	ATCG00500	AT5G48780	AT1G37030	AT5G64750	AT3G22840	ATCG00040	ATCG00230	ATCG00680	AT1G60190	AT2G16250	AT2G01200	AT2G04450	AT2G27080
		AT1G78950	AT4G03340	AT5G26790	AT4G35295	AT1G06880	AT2G36750	AT2G47460	ATCG00230	ATCG00550	ATCG00210	AT1G17090	AT2G47270	AT5G20230	AT1G19020	AT2G13810
		AT3G05345	AT5G53750	ATCG00490	AT1G16820	AT2G40205	AT4G18170	AT3G48180	AT5G03590	AT1G49130	AT4G03340	AT4G04630	AT4G36040	AT2G18690	AT3G57260	AT4G17470
		AT3G09550	ATCG00065	ATCG00620	AT1G70185	AT5G41471	AT3G45060	AT3G21150	AT3G14640	AT1G78950	ATCG00140	AT2G41190	AT1G70185	AT2G20142	AT1G04980	AT3G17110
		AT1G12890	AT5G32598	AT5G46690	AT4G14090	AT1G19610	AT1G15520	AT2G34500	AT5G51174	AT3G29060	ATCG00290	ATCG00490	AT5G13990	AT4G39361	AT5G20230	AT2G02990
		AT5G07890	AT1G06780	AT5G59220	AT1G19610	ATMG00580	AT1G72060	AT4G15160	AT1G26558	AT3G02930	ATCG00580	AT5G15970	AT2G23170	AT2G04450	AT5G10300	AT1G32960
		ATCG00810	AT1G08035	AT4G17030	AT1G01840	AT5G47330	AT1G02930	AT1G19610	ATCG00420	ATCG00750	AT3G01490	ATCG01090	AT2G38470	AT1G10070	AT1G17380	AT2G47550
		AT5G35794	ATCG00100	AT1G24020	AT3G52520	AT3G13175	AT5G65040	AT1G69880	ATCG00130	AT5G35794	AT5G04310	ATCG00380	AT3G63220	AT2G25625	AT4G12480	AT5G25250
		AT5G21970	ATCG01230	AT4G15670	AT5G13890	AT5G15022	AT1G02920	AT1G34580	AT5G51380	AT4G31620	ATCG00480	AT2G10606	AT4G15240	AT5G45630	AT3G17110	AT5G01040
		AT1G10522	ATCG00570	ATCG00170	AT2G22840	AT3G46320	AT2G30750	AT1G80820	AT5G60880	AT4G35165	AT1G35990	ATCG00060	AT4G12490	AT4G02555	AT5G44570	AT3G63380
		AT1G55660	AT2G15650	AT5G62920	AT5G02820	AT1G32190	AT1G34580	AT1G67148	AT2G41330	ATCG00200	ATCG00070	AT4G21060	AT3G15550	AT1G02920	AT1G02920	AT1G61120
		AT1G05830	AT5G34851	ATCG00430	AT4G36040	AT5G51174	AT5G48850	AT3G48850	ATCG01110	AT2G42380	ATCG00570	ATCG00450	AT2G35345	AT4G16240	AT2G32210	AT4G12480
		AT1G01740	AT3G49832	AT5G38690	AT5G07350	AT1G75166	AT2G41240	AT1G03170	ATCG01100	AT1G63490	AT1G28620	AT2G20723	AT5G07350	AT5G44570	AT2G26400	AT5G05600
		AT4G36090	AT3G01490	AT3G50470	AT2G30760	AT1G05835	AT1G26420	AT4G14630	ATCG00810	AT2G31035	AT5G53750	ATCG00640	AT1G23850	AT5G53870	AT1G52040	AT5G24780
		ATCG00650	AT1G28620	AT2G25510	AT5G64760	AT1G73600	AT1G05000	AT5G17030	ATCG00220	AT5G61400	ATCG00410	ATCG01000	AT1G74480	AT1G13340	AT1G61800	AT1G17380
		AT5G41040	AT3G30405	AT1G13750	AT1G08115	AT3G08520	AT1G66160	AT1G27020	AT1G24230	AT1G17160	ATCG01080	AT3G20362	AT2G36610	AT5G44430	AT5G13490	AT2G18193
		AT5G05580	ATCG00140	AT3G58070	AT3G63220	AT4G15610	AT5G24110	AT2G29460	AT1G34180	AT5G25830	ATCG01230	AT5G61400	AT2G22840	AT4G02380	AT4G16260	AT4G25810
		AT4G32360	AT2G07708	ATCG00730	AT2G41490	AT1G31355	AT1G27020	AT5G45320	ATCG00065	AT2G02980	ATCG00060	AT4G39235	AT3G09505	AT3G12500	AT4G20320	AT4G01360
		AT5G40920	AT5G28464	AT1G13470	AT5G33280	AT2G31141	AT3G22840	AT5G43580	ATCG00350	AT4G04077	ATCG00560	AT5G17460	AT5G56590	AT2G30750	AT4G17470	AT4G15210
		AT4G16920	ATCG01120	ATCG00530	AT2G26440	AT4G16240	AT5G18470	AT2G25810	ATCG00380	AT1G80740	AT5G03590	ATCG00110	AT5G44420	AT5G60950	AT5G17860	AT2G43510
		AT5G66130	ATCG00560	AT1G02450	AT5G05965	AT3G07215	AT1G23800	AT3G51860	AT1G15405	AT4G17098	AT1G80740	AT1G69140	AT5G33280	AT1G21210	AT1G13340	AT5G01380
		ATCG00550	AT2G16018	ATCG00750	AT1G18190	AT2G04390	AT1G04980	AT3G50770	AT3G01490	AT3G53170	AT1G76780	ATCG01120	AT2G41490	AT1G75040	AT4G02520	AT5G55420
		AT2G43750	AT5G01225	AT1G80850	AT4G21213	AT3G17050	AT5G07990	AT5G44575	AT4G13505	AT1G12890	AT5G63020	ATCG00550	AT4G21700	AT3G13525	AT5G26920	AT2G32210
		AT4G01915	ATCG00410	ATCG00380	AT5G27210	AT3G53230	AT3G49580	AT1G15520	ATCG01230	AT1G45191	ATCG00220	AT1G03020	AT2G01200	AT1G65486	AT1G72060	AT2G32190
		AT3G16260	AT4G08300	AT2G46430	AT3G04820	AT3G19030	AT4G37990	AT4G15480	AT4G33840	AT3G61480	AT3G41979	AT4G25480	AT3G51140	AT5G24200	AT5G22100	AT1G74010
		AT2G16990	AT2G06290	ATCG00680	AT1G11380	AT5G20230	AT1G03010	AT1G61360	AT1G61000	AT4G16920	AT1G06780	ATCG00810	AT4G25370	AT3G25780	AT5G06870	AT5G07010
		AT3G47460	ATCG00630	ATCG00040	AT5G25280	AT1G19570	AT1G26960	AT1G25400	ATCG00160	AT2G20100	ATCG00130	ATCG00410	AT4G02520	AT3G01290	AT4G27860	AT3G16420
		AT2G34410	ATCG00130	AT4G15660	AT3G51140	AT3G21760	AT4G23140	AT3G21520	AT3G04070	AT1G60989	AT3G52700	AT5G56100	AT1G06160	AT3G51330	AT1G75040	AT2G10256
		AT1G61665	ATCG00580	AT4G29440	AT4G35970	AT1G37000	AT3G27270	AT5G16023	ATCG00780	ATCG01230	AT5G60510	AT1G01250	AT1G04220	AT3G47480	AT3G57330	AT5G44420
		AT2G18440	AT4G37060	AT3G08870	AT2G02990	AT2G05100	AT4G32480	AT1G75490	ATCG00660	AT5G13870	ATCG00150	ATCG00620	AT5G18470	AT2G03010	AT5G24530	AT5G06720
		AT1G55370	AT3G52700	ATCG01090	AT4G25370	AT5G42020	AT2G43620	AT2G29740	ATCG00030	AT5G24150	ATCG01120	AT2G07635	AT3G51890	AT5G52390	AT3G57240	AT3G04720
		AT2G32870	AT5G60510	AT5G22430	AT2G20400	AT1G52040	AT2G18690	AT1G15825	AT4G23496	AT2G05060	AT2G30910	ATCG00360	AT2G18690	AT5G07010	AT1G52410	AT2G14610
		AT5G24150	AT4G15680	ATCG00810	AT2G32600	AT1G57860	AT2G37080	AT4G03400	AT1G06490	AT5G04310	AT5G41040	ATCG00300	AT5G05380	AT2G32680	AT5G44050	AT3G09940
		AT1G72440	ATCG00330	AT5G53870	AT1G04220	AT5G10770	AT2G43570	AT1G23800	AT4G33550	ATCG00650	ATCG00460	AT5G03230	AT1G78410	AT1G37030	AT5G64120	AT2G29460
		ATCG00200	ATCG00430	ATCG00670	AT2G36830		AT2G25810	AT3G16530	AT5G61400	ATCG00710	ATCG00160	ATCG00160	AT4G23140	AT4G14365	AT3G28220	AT3G46090
		AT4G17360	ATCG00230	AT5G04950	AT3G15352		AT1G15800	AT5G52250	ATCG00790	ATCG00490	ATCG00330	AT4G29905	AT2G17740	AT5G62770	AT2G46270	AT4G29780
		AT4G01160	ATCG00610	ATCG00640	AT3G06483		AT1G05680	AT3G27025	AT3G14150	AT2G07080	AT2G07635	AT1G30250	AT1G16820	AT5G47400	AT3G12580	AT1G52030
		AT5G64860	AT2G23950	AT5G36930	AT5G62900		AT1G32960	AT3G15500	ATCG00710	AT2G01280	AT3G59480	AT1G79075	AT5G64760	AT1G74590	AT2G18660	AT5G16080
		AT4G12810	AT2G24760	ATCG00450	AT3G51890		AT5G39100	AT1G19550	ATCG00670	ATCG00640	AT2G04378	AT1G70640	AT5G12360	AT1G04980	AT3G16470	AT4G15280
		AT1G19050	AT3G29060	AT1G66080	AT1G19360		AT5G22460	AT1G06160	ATCG00170	AT3G12775	ATCG00490	AT3G24520	AT5G10760	AT3G50825	AT1G44350	AT4G15270
		AT5G40160	AT5G26690	AT3G52630	AT2G44620		AT5G46050	AT5G02780	ATCG00200	AT2G22690	ATCG00310	AT1G48100	AT2G47895	AT3G57645	AT5G01180	AT4G21830
		AT5G57630	ATCG00220	AT3G02120	AT2G18030		AT5G26920	AT5G13930	ATCG00800	AT3G07340	AT3G21050	ATCG00660	AT2G47130	AT4G23420	AT2G31865	AT4G37730
			ATCG00310	ATCG00540	AT2G04515		AT3G53230	AT2G23030	AT5G60510	AT1G10522	ATCG01000	ATCG00730	AT1G35560	AT2G41100	AT3G13790	AT5G39100
			ATCG00490	ATCG00290	AT5G45110		AT4G27260	AT2G43570	AT5G53750	AT5G63087	ATCG00600	ATCG00670	AT5G18070	AT3G17050	AT3G07750	AT5G26220
			AT2G14560	AT1G14880	AT5G13110		AT5G38900	AT3G04000	AT3G52900	AT5G44578	AT3G04630	ATCG00390	AT1G01840	AT4G15258	AT1G22900	AT3G27415
			AT3G57240	AT2G07080	AT3G46510		AT5G20230	AT1G14780	AT2G23950	AT5G08565	AT1G66740	AT1G29440	AT1G76930	AT1G37000	AT4G39030	AT2G47680
			AT2G19360	AT3G55500	AT1G10630		AT3G48850	AT5G03670	ATCG00190	ATCG00600	AT5G02370	AT2G20410	AT1G76970	AT5G50200	AT5G02490	AT1G78390
			AT2G41090	ATCG00360	AT5G23820		AT1G53625	AT2G43620	AT1G17410	AT3G20890	ATCG01090	AT5G41050	AT3G04820	AT4G13510	AT4G13410	AT5G17330
			ATCG00150	ATCG00420	AT3G19460		AT5G13480	AT2G16750	AT2G29500	AT1G50310	AT1G58180	ATCG00430	AT5G55450	AT1G77170	AT1G43910	AT1G54960
			AT5G35535	ATCG00200	AT3G13310		AT3G55110	AT3G15510	AT1G78440	AT1G49890	AT2G23950	ATCG00540	AT4G35295	AT1G47720	AT2G18690	AT2G15760
			ATCG00690	AT2G41090	AT2G46260		AT5G65380	AT2G18690	AT4G24380	AT2G21320	ATCG00260	AT4G11211	AT2G13790	AT1G65690	AT5G44420	AT1G33960
			AT1G42140	ATCG00300	AT2G40475		AT2G29350	AT3G26830	ATCG00520	AT1G55660	AT3G07020	AT1G30260	AT4G38590	AT1G21310	AT5G64310	AT2G43590
			AT1G31580	ATCG00780	AT4G12480		AT2G47800	AT2G37770	AT4G38060	ATCG00700	ATCG00180	ATCG00760	AT5G06300	AT2G43620	AT4G09030	AT1G69930
			ATCG00180	AT2G46440	AT1G72030		AT5G02020	AT2G43590	ATCG00180	ATCG01090	ATCG00430	AT2G15050	AT4G14090	AT5G10760	AT1G76930	AT3G48850
			AT2G30910	AT1G31690	AT2G35260		AT1G77120	AT1G36622	ATCG00610	AT5G41140	ATCG00420	AT3G04860	AT3G01290	AT5G03350	AT1G61255	AT3G23550
			ATCG00780	AT2G16367	AT1G73500		AT1G10060	AT1G02850	AT4G21192	AT2G18969	ATCG00520	ATCG00280	AT3G15800	AT1G08115	AT2G43620	AT4G27460
			AT4G14400	AT1G69140	AT5G44330		AT3G55390	AT1G02920	AT2G38995	AT3G15220	ATCG00630	AT5G46690	AT4G35970	AT4G39364	AT4G16590	AT1G76930
			AT5G41040	AT2G40750	AT3G56850		AT1G10070	AT2G30750	ATCG00540	ATCG00510	AT1G61665	AT5G56550	AT3G25660	AT2G19806	AT2G43510	AT1G73260
			ATCG01000	ATCG01230	AT5G57460		AT1G24140	AT1G32170	AT1G06780	AT3G14640	AT3G16130	AT1G50732	AT5G42530	AT3G21760	AT2G23140	AT2G27690
			AT1G13470	AT1G48100	AT3G58120		AT5G13490	AT5G26220	ATCG01090	AT2G32180	AT5G54280	AT3G05880	AT2G32600	AT1G52040	AT1G29980	AT1G06620
			ATCG00460	AT3G52370	AT3G08760		AT3G45300	AT5G55930	AT5G41020	AT1G36680	ATCG00640	AT2G07080	AT1G08115	AT4G15610	AT5G36220	AT5G18470
			AT1G80740	ATCG00770	AT5G14310		AT1G15110	AT4G12500	AT1G64370	AT5G44870	ATCG00510	AT2G37640	AT4G12470	AT2G15390	AT4G18250	AT1G25400
			ATCG00420	AT1G72910	AT4G17245		AT1G63090	AT1G70800	AT5G15960	AT3G21050	ATCG00110	ATCG00780	AT1G11380	AT1G75170	AT3G13380	AT4G21120
			AT3G04630	AT3G56020	AT5G03040		AT3G09032	AT1G15110	ATCG00510	AT5G63020	ATCG00540	ATCG01080	AT5G02820	AT4G28390	AT5G55450	AT1G61800
			AT4G15670	AT3G44990	AT5G42460		AT1G70800	AT2G26650	AT1G55370	AT5G45760	ATCG00780	AT4G29020	AT3G52400	AT1G31355	AT1G52000	AT1G80660
			AT1G74440	AT4G23170	AT2G10940		AT3G15356	AT1G76930	AT3G52700	AT3G15650	ATCG00050	ATCG00290	AT5G05600	AT2G13790	AT4G12500	AT2G24850
			AT5G42530	AT4G18422	AT4G30270		AT4G28390	AT5G07510	AT5G02650	AT1G61665	AT2G34410	AT1G62570	AT5G23820	AT3G04720	AT2G13790	AT5G20230
			AT2G46430	AT3G22231	AT2G40205		AT1G18570	AT4G01720	AT5G08370	ATCG00270	ATCG00360	ATCG00710	AT1G18190	AT4G12500	AT2G39420	AT1G52400
			AT2G04378	AT1G79075	AT2G38460		AT5G11650	AT3G54000	AT5G50100	AT3G03820	ATCG00720	AT2G16490	AT5G27420	AT3G14060	AT1G19180	AT1G13340
			ATCG00260	ATCG00710	AT1G20840		AT2G41410	AT5G02020	AT5G14370	AT4G02235	AT2G47570	AT5G08050	AT2G35260	AT2G35387	AT2G43290	AT1G74590
			AT2G23880	AT2G43550	AT2G21120		AT2G39980	AT5G43065	AT1G54410	AT1G75880	ATCG00020	AT1G64640	AT2G04450	AT5G24530	AT1G19670	AT5G13220
			AT3G07020	AT3G56710	AT2G01150		AT2G28570	AT2G22590	AT1G20816	AT2G37380	AT2G30560	ATCG00420	AT4G35870	AT2G04390	AT4G15910	AT1G06160
			ATCG00520	AT1G11850	AT2G44080		AT4G02380	AT1G10060	AT1G70890	AT2G34410	ATCG00280	AT5G65410	AT2G20400	AT5G13490	AT5G16910	AT2G39330
			ATCG00750	AT1G65790	AT1G73650		AT1G76090	AT3G23550	AT1G32530	AT5G09655	AT1G29940	AT2G28400	AT2G45000	ATMG00580	AT3G12145	AT2G36080
			AT5G32563	AT4G25940	AT1G59820		AT4G00200	AT1G09080	AT4G18280	AT4G22910	AT1G72600	ATCG00260	AT4G13510	AT5G02550	AT3G47480	AT1G03850
			ATCG01090	ATCG01130	AT1G10950		AT1G69160	AT1G74590	AT1G18265	AT3G14770	ATCG00810	ATCG01040	AT2G42620	AT3G22600	AT3G52400	AT4G10860
			ATCG00600	AT4G21380	AT1G32210		AT2G38180	AT4G21120	AT1G55660	AT5G44010	AT1G66890	AT1G72645	AT3G22600	AT1G78190	AT5G65140	AT5G64810
			AT1G19960	AT1G09200	AT3G22968		AT5G53970	AT4G15280	AT4G06746	AT2G43750	ATCG00380	ATCG01130	AT2G15390	AT3G53230	AT3G27400	AT2G33020
			AT5G62920	AT4G37800	AT3G08520		AT1G05710	AT4G16260	AT3G15080	AT5G64390	AT3G47460	ATCG00180	AT5G27210	AT2G05100	AT1G75580	AT5G44050
			AT3G04070	AT2G18328	AT4G32640		AT5G67360	AT5G57480	AT1G76405	ATCG00540	AT3G54366	AT2G30766	AT3G46510	AT5G41471	AT3G43270	AT3G16470
			AT3G22231	AT4G19530	AT1G25560		AT5G24530	AT1G72060	AT2G03310	AT1G62560	ATCG00170	AT1G20190	AT3G57240	AT1G65845	AT1G54030	AT5G64120
			ATCG00280	AT3G48640	AT5G60980		AT3G03470	AT5G34770	AT5G61270	AT3G61420	ATCG00300	ATCG00750	AT4G14365	AT2G40205	AT3G63010	AT4G12390
			AT3G08880	ATCG00460	AT5G47870		AT1G28330	AT3G04720	AT4G39620	ATCG00400	AT3G05730	AT4G33660	AT5G16250	AT5G02490	AT1G45332	AT5G46590
			AT4G15690	AT1G56430	AT2G33150		AT5G54190	AT1G59700	AT3G50440	AT5G40520	AT3G56170	AT1G51090	AT5G25280	AT3G19030	AT2G22470	AT4G14630
			AT1G66740	AT2G32690	AT4G28780		AT1G05540	AT3G03480	AT5G53880	ATCG00800	ATCG01130	AT5G17870	AT3G57260	AT2G41410	AT5G10760	AT5G57550
			ATCG00110	AT1G49500	AT1G09330		AT3G19350	AT1G02930	ATCG00460	AT1G75090	ATCG00470	AT1G49500	AT5G13110	AT5G43065	AT3G04720	AT1G67810
			ATMG00090	AT1G49750	AT5G05370		AT5G61480	AT1G28190	AT3G24100	AT3G03770	ATCG00670	AT1G68760	AT1G73500	AT1G76930	AT5G09420	AT1G68620
			AT1G73620	AT1G72930	AT1G48350		AT3G55980	AT1G35210	AT1G75190	ATCG00380	AT4G12810	AT3G05800	AT1G10630	AT5G42020	AT4G14365	AT2G26400
			AT1G56120	AT1G51060	AT5G45550		AT4G15620	AT4G15620	AT3G26450	AT1G31600		AT2G17972	AT5G20230	AT4G18250	AT1G65690	AT3G12145
			ATCG00640	AT5G59670	AT1G16560		AT2G41100	AT4G12700	AT1G70760	AT1G31173		AT3G15680	AT1G19360	AT1G65500	AT4G15610	AT3G21420
			AT1G24575	ATCG00280	AT5G23280		AT3G57260	AT3G26320	AT2G42530	AT3G47460		AT3G17185	AT5G57460	AT1G61255	AT4G28510	AT1G76640
			AT4G15660	AT4G19120	AT2G47170		AT5G05600	AT2G30770	AT5G23760	AT1G18040		AT2G21210	AT5G19790	AT4G36670	AT2G02990	AT3G28580
			ATCG00190	AT5G59690	AT2G01420		AT1G09070	AT1G77120	AT5G04750	AT5G24090		AT5G01520	AT5G05965	AT4G05050	AT4G12490	AT1G35230
			AT2G25510	ATCG00340	AT2G46330		AT5G20540	AT2G05380	AT1G07610	AT5G54280		ATCG01020	AT2G46260	AT5G64310	AT2G41410	AT2G29440
			ATCG00530	AT4G27520	AT1G78300		AT1G54100	AT5G18670	AT1G28540	AT3G52290		ATCG00340	AT4G14400	AT5G28540	AT5G24810	AT3G24982
			AT5G63020	AT1G74440	AT5G55990		AT4G30910	AT2G43510	AT1G52827	AT3G05345		AT1G11850	AT5G45110	AT3G52400	AT2G39330	AT3G28220
			ATCG00170	AT5G20700	AT5G23060		AT5G13930	AT3G19270	ATCG00490	AT2G30230		AT1G56430	AT2G18030	AT1G19570	AT5G47220	AT5G44570
			AT1G58180	AT2G22795			AT1G03220	AT5G16570	AT4G15030	AT5G54780		AT1G28310	AT3G06483	AT3G46320	AT3G51450	AT5G06860
			ATCG00810	AT3G46940			AT3G26910	AT1G19540	AT4G32590	AT4G03180		AT5G02380	AT2G23680	AT5G25754	AT2G01610	AT2G36970
			ATCG00760	AT5G18850			AT4G01870	AT1G69160	ATCG00290	AT2G18890		ATCG00460	AT1G10950	AT3G47800	AT2G17040	AT2G43570
			ATCG00720	AT2G14560			AT3G10340	AT1G68640	AT3G48490	AT3G13430		AT3G23880	AT5G03350	AT1G17530	AT5G25190	AT5G05340
			ATCG00510	AT3G12965			AT4G39510	AT1G69490	AT3G60480	AT2G27400		ATCG01010	AT4G32640	AT2G38870	AT4G15210	AT2G41800
			ATCG00540	AT1G49410			AT1G78410	AT1G03010	AT1G49580	AT1G76240		AT4G38840	AT2G40475	AT4G05320	AT2G42570	AT2G44450
			ATCG00380	AT5G22580			AT2G36970	AT3G22600	AT1G05070	AT1G55370		AT5G54145	AT5G62560		AT1G28370	AT4G25000
			AT1G61665	AT4G00165			AT5G56270	AT5G54190	AT4G23670	AT1G72440		AT1G29510	AT4G35480		AT2G02810	AT1G26380
			ATCG00020	AT2G30766			AT5G27030	AT2G21550	AT2G03420	AT5G46105		AT5G18850	AT4G38250		AT4G25630	AT4G39830
			AT5G54280	AT3G21055			AT1G31320	AT5G65280	AT2G18290	AT3G16130		AT2G42530	AT5G43950		AT3G01290	AT3G13950
			AT5G65930	AT4G18440			AT3G20490	AT5G23100	AT2G42540	AT5G35480		AT4G34190	AT3G08760		AT3G16400	AT5G57480
			ATCG00500	AT5G03120			AT3G03480	AT1G78090	AT5G53486	AT2G38995		AT1G10682	AT4G37640		AT2G41110	AT1G29980
			AT5G24350	AT1G31580			AT1G21830	AT2G37130	AT4G02980	AT5G44520		ATCG01050	AT3G20015		AT1G72450	AT5G17860
			ATCG00050	AT4G38840			AT5G62570	AT2G36790	AT4G04470	AT1G79245		AT5G04950	AT1G74440		AT1G50500	AT3G26830
			AT3G21050	AT5G54970			AT3G22600	AT1G78460	AT5G62140	AT5G64030		AT3G63160	AT1G33250		AT4G37920	AT1G76650
			ATCG00770	AT5G03350			AT1G73880	AT1G64940	AT2G20260	AT2G30560		AT3G62890	AT5G01020		AT5G24420	AT4G11650
			ATCG00030	AT3G45210			AT5G65140	AT5G07010	AT4G37660	AT1G60560		AT3G17640	AT3G13310		AT3G02530	AT4G27860
			AT5G61150	AT3G45930			AT2G41220	AT3G51240	AT5G56600	AT5G06690		AT2G18328	AT3G01930		AT1G09970	AT1G21525
			ATMG01360	AT1G07660			AT2G05380	AT3G62475	AT3G56170	ATCG00500		AT3G22142	AT5G60980		AT1G66180	AT1G05730
			AT3G48640	AT3G49110			AT4G03400	AT5G02760	AT2G39675	ATCG01130		AT2G44740	AT3G58510		AT4G29900	AT5G49520
			AT3G56170	AT1G19240			AT4G17245	AT1G32740	AT4G13200	AT2G18440		AT4G02530	AT1G35430		AT1G52720	AT2G28650
			AT1G72440	AT5G47700			AT1G22400	AT2G04795	AT1G64360	AT4G12810		AT4G12880	AT4G18250		AT3G25760	AT2G32660
			ATCG00670	AT1G21500			AT1G61800	AT3G18250	AT2G43535	AT5G03720		AT3G47350	AT2G42400		AT1G51760	AT2G18690
			ATCG00590	AT2G09990			AT5G52640	AT5G05600	AT3G22210	AT4G31210		AT1G55675	AT1G63770		AT1G05340	AT4G39670
			ATCG00360	AT4G03210			AT3G13790	AT1G67980	AT4G33490	AT1G29940		AT4G16447	AT2G40205		AT2G39050	AT3G28510
			AT2G40750	AT5G59870			AT1G73600	AT5G18470	AT2G16710	AT5G41900		AT3G56020	AT3G47820		AT4G27070	AT5G26280
			ATMG00690	AT3G23880			AT3G15510	AT4G36850	AT5G42850	AT4G16860		AT5G62920	AT3G15352		AT1G21520	AT2G41010
			AT3G47460	AT1G66970			AT5G44430	AT2G27690	AT3G60810	AT1G03150		AT4G13500	AT5G14310		AT5G44568	AT1G28190
			AT1G29940	AT1G12500			AT5G08640	AT4G27260	AT2G41310	AT4G01160		AT4G34620	AT4G28830		AT5G44090	AT5G18270
			AT1G49750	AT1G50732			AT5G05270	AT1G59740	AT5G64770	AT3G20320		AT1G26920	AT1G72030		AT4G31500	AT1G68360
			AT1G21270	ATCG00470			AT3G04000	AT1G61800	AT3G62550	AT5G64860		AT2G16990	AT5G50200		AT5G42020	AT5G66650
			ATCG00470	AT1G69730			AT2G17040	AT5G20250	AT5G43750	AT3G44990		AT2G24762	AT2G41410		AT2G36580	AT4G20320
			ATMG01390	AT3G51600			AT1G70940	AT1G21525	AT3G13550	AT3G11120		AT5G61660	AT1G20840		AT1G14740	AT5G52390
			AT1G55910	AT1G12090			AT4G12470	AT5G22460	AT3G23490	AT3G22210		AT3G22550	AT3G04720		AT3G22310	AT1G28480
			AT1G72930	AT5G43150			AT3G16950	AT5G35052	AT2G35450	AT4G37080		AT1G06360	AT5G25757		AT4G34588	AT1G02920
			AT2G39920	AT4G12730			AT1G69490	AT2G41750	AT3G03980	AT5G37680		AT1G49980	AT1G73650		AT3G03050	AT1G72520
			AT1G65800	AT3G44010			AT3G17800	AT4G28390	ATCG01070	AT2G22980		AT3G17210	AT1G80410		AT2G34810	AT5G09290
			AT2G34410	AT5G03345			AT4G37370	AT3G47950	AT5G42300	AT3G48110		AT1G64380	AT2G33150		AT1G77510	AT5G02780
			ATCG00300	AT5G22880			AT5G64120	AT5G48850	AT1G43790	AT3G15354		AT1G48330	AT1G48860		AT3G62600	AT1G75040
			AT5G02370	AT5G60900			AT5G20670	AT5G38900	AT5G59610	AT5G64850		AT1G72510	AT2G44620		AT4G02380	AT1G02220
			ATCG01130	AT5G07220			AT5G48540	AT1G28330	AT1G78995	AT4G35320		AT1G66820	AT1G75040		AT1G61890	AT5G17980
			AT3G54366	AT4G01700			AT4G20070	AT4G35770	AT3G21050	AT4G14360		AT1G49975	AT3G56850		AT1G21310	AT3G15500
			AT2G43550	AT1G78370			AT3G15540	AT2G47800	AT4G09180	AT1G70760		AT1G14700	AT1G37000		AT5G15550	AT4G15610
			AT1G72600	AT3G22550			AT3G54030	AT1G35230	AT1G03130	AT1G75900		AT1G17200	AT5G64430		AT5G49280	AT3G30775
			ATMG00020	AT1G72510			AT3G54400	AT5G24110	AT4G20030			AT5G22580	AT1G58070		AT3G26170	AT4G37150
			AT5G38980	ATCG01020			AT2G37760	AT1G68870	AT2G28740			AT2G30560	AT3G55390		AT4G03420	AT5G24420
			AT2G47570	AT3G18280			AT5G55930	AT4G27450	AT1G32550			AT3G09860	AT5G62900		AT3G03020	AT5G06870
			AT3G08943	AT3G11090			AT3G53530	AT1G30490	AT2G27400			AT3G21055	AT4G12650		AT2G03090	AT3G18250
			AT3G28865	AT4G02130			AT5G65280	AT2G15020	AT4G28750			AT2G33855	AT1G07890		AT2G39210	AT2G02120
			AT4G12810	AT1G29920			AT5G43190	AT5G05270	AT4G32240			AT2G20724	AT4G33050		AT3G18600	AT2G28500
			AT1G09200	ATCG00800			AT3G12580	AT3G43850	AT2G14045			AT5G25610	AT4G38960		AT3G05500	AT1G32900
			AT2G06510	AT3G63160			AT5G56870	AT1G67290	AT1G31170			AT3G43720	AT5G47870		AT2G41100	AT4G02520
			AT4G00165	AT5G44130			AT5G16910	AT3G17800	AT3G16250			AT3G07568	AT4G02380		AT5G64080	AT3G44300
			AT1G51400	AT3G50685			AT5G52300	AT5G65380	AT5G65000			AT3G57062	AT1G56340		AT5G22330	AT4G36950
				AT1G65800			AT2G36590	AT3G61900	AT5G55210			ATCG00800	AT5G65700		AT4G20830	AT1G24070
				AT3G27850			AT1G32190	AT3G54420	AT1G01170			AT3G11410	AT5G03040		AT4G02600	AT2G30770
				ATCG00560			AT1G29050	AT4G14560	AT5G63870			AT3G09390	AT3G19460		AT4G33040	AT4G23215
				AT3G44860			AT3G12830	AT2G36750	AT5G41790			AT1G53035	AT1G52040		AT3G16460	AT2G32680
				ATCG00650			AT4G23190	AT3G10340	AT3G62410			AT4G04293	AT2G25510		AT4G34710	AT3G27400
				AT4G33660			AT1G52890	AT2G32210	AT2G27290			AT2G32690	AT2G43150		AT5G50200	AT3G26440
				AT5G24155			AT3G52400	AT1G58225	AT1G76570			AT1G21500	AT1G08510		AT5G07340	AT4G01720
				AT2G37710			AT3G56980	AT5G39670	AT2G22795			AT5G60680	AT1G17440		AT3G44750	AT2G37770
				AT5G11150			AT4G32920	AT1G32900	AT1G33490			AT2G02050	AT2G39130		AT3G59820	AT5G13490
				AT2G44650			AT5G25900	AT1G26960	AT3G50970			AT5G58310	AT5G19980		AT5G61790	AT4G23150
				AT5G42980			AT2G40970	AT4G18170	AT1G18730			AT1G70420	AT1G25560		AT1G56340	AT4G39320
				AT4G18030			AT5G37260	AT5G13480	AT1G49975			AT5G52310	AT1G59820		AT5G66860	AT2G23170
				AT5G38430			AT1G30490	AT2G39980	AT5G53490			AT5G51960	AT4G30270		AT3G45860	AT4G12490
				AT3G14210			AT3G10985	AT5G20230	AT2G29180			AT2G42540	AT4G17245		AT1G09070	AT2G38240
				AT1G51650			AT4G29900	AT5G46050	AT3G02730			AT4G37800	AT2G46330		AT3G50480	AT5G60950
				AT4G09650			AT4G39800	AT2G38180	AT2G47570			AT1G12845	AT3G25500		AT4G12780	AT4G18170
				AT3G26180			AT3G12110	AT5G24280	AT4G21445			AT1G02205	AT3G04590		AT1G21750	AT3G63010
				AT4G14320			AT1G78460	AT2G29350	AT5G13730			AT1G31860	AT1G78300		AT3G07630	AT4G23210
				AT1G21270			AT3G56970	AT5G67360	AT4G00895			AT1G78370	AT2G21120		AT1G30820	AT1G44350
				AT5G64816			AT2G36220	AT3G16950	AT1G48750			AT2G30570	AT4G11850		AT4G35080	AT1G72060
				AT5G16390			AT3G14395	AT5G08640	AT3G01440			AT3G16570	AT5G40390		AT5G18170	AT1G35210
				AT1G45201			AT4G37920	AT5G22300	AT5G28750			AT2G18230	AT1G70940		AT2G25110	AT3G08970
				AT5G19250			AT4G25700	AT1G54100	AT1G22630			AT5G38410	AT5G01980		AT5G55920	AT3G06890
				AT5G25100			AT5G02490	AT4G01540	AT1G75900			AT5G62360	AT1G79930		AT3G11070	AT5G08240
				ATCG00820			AT5G20250	AT1G73260	AT5G57040			AT1G13360	AT1G71880		AT1G09210	AT1G19670
				AT4G00810			AT3G53260	AT5G56870	AT3G55520			AT5G10430	AT5G05370		AT1G69200	AT1G65486
				AT3G25040			AT1G61890	AT3G03470	AT4G14615			AT5G64040	AT1G05520		AT5G03350	AT1G52410
				AT1G26880			AT3G47950	AT1G05710	AT3G29350			AT1G21790	AT1G80500		AT2G34510	AT5G60180
				AT1G56330			AT5G27420	AT2G31750	AT1G74880			AT3G50685	AT3G10300		AT2G23320	AT3G56890
				AT3G56400			AT2G22240	AT1G13340	AT1G52870			AT3G12610	AT1G55500		AT1G77760	AT1G28370
				AT5G02380			AT4G20830	AT2G25450	AT1G13930			ATCG00720	AT1G16560		AT2G20390	AT4G35720
				AT2G27710			AT4G33050	AT1G28327	AT5G24314			AT2G14247	AT3G56310		AT2G17730	AT5G24530
				AT5G47930			AT1G28570	AT1G19020	AT5G55660			AT2G38140	AT5G35160		AT2G37620	AT1G06590
				AT2G23120			AT3G55120	AT1G63090	ATCG00470			ATCG00650	AT5G44330		AT5G28540	AT1G01340
				AT4G39730			AT2G16750	AT1G65500	AT1G14150			AT5G24155	AT4G02405		AT5G62050	AT1G69880
				AT4G14342			AT1G78830	AT1G28570	AT3G11120			AT5G03120	AT5G18280		AT1G53750	AT2G04450
				AT1G66820			AT4G39950	AT1G32190	AT5G02120			AT3G44990	AT2G37180		AT4G25030	AT4G24040
				AT1G55910			AT1G50500	AT3G01970	AT1G53670			AT2G40080	AT5G04930		AT2G06050	AT5G50915
				AT4G20150			AT3G18830	AT5G19730	AT2G36835			AT2G26500	AT1G08420		AT5G47910	AT3G01970
				AT2G06520			AT5G48180	AT1G30220	AT2G04410			AT1G47400	AT2G25490		AT4G37910	AT1G72280
				AT3G23450			AT1G62710	AT1G10610	AT4G10300			AT4G31550	AT1G07750		AT3G14440	AT3G47480
				AT1G08380			AT3G01290	AT2G32190				AT5G20830	AT4G00720		AT1G09560	AT1G15010
				AT3G43800			AT1G80110	AT1G60730				AT3G23805	AT1G09795		AT2G40460	AT3G25010
				AT4G38740			AT5G44090	AT4G25100				AT1G76180	AT4G29610		AT2G44610	AT4G35160
				AT5G38980			AT2G23910	AT1G10550				AT2G02130	AT3G09440		AT1G14360	AT2G29350
				AT5G38410			AT1G25220	AT3G47340				AT4G38770	AT5G01460		AT4G26910	AT3G22600
				AT3G08610			AT5G59130	AT5G17860				AT1G20440	AT1G07920		AT2G39700	AT3G54420
				AT2G38140			AT5G58700	AT3G20490				AT1G75750	AT3G04605		AT3G18830	AT4G03400
				AT2G05220			AT1G79900	AT4G12480				AT4G27520	AT5G60390		AT1G74100	AT3G16730
				AT1G32470			AT3G57520	AT3G17110				AT1G50290	AT2G01420		AT5G61030	AT2G19800
				ATMG00020			AT5G56040	AT2G10250				AT5G40500	AT5G02490		AT5G37600	AT5G61890
				AT3G27830			AT1G04770	AT3G12520				AT4G21445	AT2G47210		AT2G02390	AT1G06180
				AT5G59880			AT1G62180	AT1G79700				AT1G29920	AT1G09020		AT2G01190	AT5G10300
				AT4G28750			AT1G51760	AT3G57260				AT3G47650	AT4G31500		AT1G32640	AT3G57260
				AT2G28900			AT5G13740	AT4G37580				AT1G55480	AT3G15430		AT2G05920	AT4G13410
				AT1G30380			AT5G19470	AT3G15356				AT1G74670	AT4G00570		AT2G34250	AT5G44568
							AT1G30510	AT5G65140				AT1G22630	AT5G50160		AT3G56880	AT3G57240
							AT1G21520	AT5G14565				AT5G63780	AT5G25350		AT2G17120	AT5G55930
							AT1G05560	AT5G64120				AT5G44020	AT4G08850		AT5G13100	AT2G46400
							AT3G05200	AT4G12470				AT3G29030	AT3G18535		AT4G21910	AT1G19020
							AT2G37040	AT3G63010				AT4G24090	AT5G08690		AT1G28395	AT3G13790
							AT1G52880	AT2G41100				AT1G68590	AT1G32210		AT4G24190	AT1G60730
							AT4G33467	AT2G45220				AT2G05310	AT2G47170		AT1G20510	AT4G10500
							AT3G02040	AT1G04310				AT4G34760	AT2G30050		AT2G36530	AT3G50280
							AT1G70780	AT1G80440				AT3G13720	AT5G66320		AT3G15000	AT5G36925
							AT4G02520	AT3G13790				AT2G44310	AT1G48350		AT5G42050	AT2G22770
							AT1G75730	AT1G05680				AT2G23120	AT3G07660		AT1G01300	AT1G02850
							AT5G58620	AT5G27030				AT5G11150	AT2G38120		AT3G25770	AT2G39518
							AT4G26000	AT3G15450				AT1G22690	AT2G01970		AT1G70700	AT5G43420
							AT1G72820	AT5G44420				AT5G11070	AT5G02500		AT5G03630	AT3G25760
							AT5G17380	AT5G19470				AT1G54500	AT1G16858		AT2G47970	AT1G33560
							AT3G22060	AT1G21100				AT4G19120	AT1G02130		AT5G62190	AT5G38900
							AT5G42020	AT1G73600				AT3G16240	AT5G25100		AT2G39990	AT4G19230
							AT2G38400	AT1G79470				AT5G44130	AT5G11970		AT5G44320	AT1G54030
							AT3G14990	AT1G09070				AT5G66040	AT2G01150		AT3G02520	AT4G08870
							AT2G24170	AT5G57220				AT5G45680	AT4G23470		AT3G23940	AT5G19100
							AT1G33110	AT3G27350				AT5G02120	AT1G75540		AT3G54640	AT1G19180
							AT5G03380	AT1G49310				AT3G01390	AT5G53140		AT1G08450	AT5G25190
							AT2G23320	AT1G75730				AT1G67785	AT1G61250		AT5G20020	AT4G32480
							AT3G21560	AT4G39955				AT2G38465	AT5G09810		AT1G62390	AT1G29290
							AT1G75040	AT1G62710				AT1G29910	AT1G59870		AT5G62350	AT4G23680
							AT5G20885	AT5G13490				AT2G33180	AT4G16240		AT1G71220	AT4G27350
							AT4G14560	AT1G06590				ATCG00440	AT5G63050		AT4G24520	AT5G11930
							AT2G01190	AT3G53230				AT4G30650	AT5G08670		AT5G58710	AT1G64940
							AT1G70000	AT3G26840				AT1G48750	AT2G03890		AT3G04120	AT1G30040
							AT2G38170	AT4G24530				AT3G45930	AT2G40380		AT5G42650	AT2G22470
							AT2G29980	AT1G29050				AT2G09990	AT5G33320		AT3G22120	AT2G39420
							AT1G14740	AT1G27730				AT5G38430	AT5G20350		AT4G30270	AT3G13380
							AT1G30820	AT4G02380				AT3G05730	AT1G15690		AT5G20010	AT1G52040
							AT5G20000	AT5G63490				AT3G45050	AT4G30190		AT4G19410	AT5G39670
							AT3G02530	AT5G20540				AT3G47070	AT3G46550		AT1G64390	AT1G21120
							AT3G22370	AT4G22240				AT5G57880	AT3G26810		AT5G40770	AT2G23140
							AT4G22240	AT4G39510				AT2G01590	AT4G34710		AT1G51980	AT5G44390
							AT2G31750	AT3G45060				AT2G45470	AT3G11820		AT5G13030	AT3G50260
							AT2G17705	AT5G19740				AT3G07650	AT1G09330		AT3G22330	AT3G43270
							AT1G56170	AT1G76520				AT1G33810	AT3G15095		AT4G39980	AT1G51760
							AT5G65110	AT1G78270				AT4G09650	AT1G11680		AT1G78870	AT1G04980
							AT2G37970	AT2G31280				AT3G22968	AT4G38550		AT4G23850	AT1G65500
							AT3G17810	AT5G27420				AT5G18600	AT2G25520		AT2G21160	AT4G09030
							AT5G43870	AT1G04980				AT4G39330	AT3G18780		AT3G07390	AT3G48350
							AT2G38470	AT1G76090				AT3G16370	AT1G21750		AT3G55430	AT5G57560
							AT2G29340	AT4G00200				AT1G10200	AT1G04140		AT5G67360	AT1G48605
							AT3G24170	AT2G22420				AT5G24165	AT2G06510		AT1G33470	AT1G60030
							AT1G65970	AT3G23030				ATCG00820	AT3G58730		AT5G64260	AT2G25450
							AT2G38860	AT1G03220				AT4G14270	AT1G09560		AT3G18130	AT5G43065
							AT1G64950	AT2G06255				AT3G44020	AT2G47730		AT4G34200	AT4G21850
							AT3G06868	AT4G26150				AT2G47690	AT1G27770		AT5G10360	AT5G47220
							AT5G54080	AT2G04160				AT3G02910	AT3G11770		AT1G04680	AT2G18660
							AT4G33150	AT1G17745				AT5G47190	AT1G01300		AT5G04590	AT5G25930
							AT2G30490	AT5G03380				AT1G30360	AT1G52000		AT5G15090	AT1G65483
							AT4G34150	AT2G22240				AT3G15480	AT5G23280		AT1G65270	AT5G24200
							AT5G20520	AT5G15860				AT2G29310	AT3G07270		AT5G13780	AT5G16170
							AT3G21690	AT5G64510				AT1G68530	AT3G52800		AT1G37130	AT5G37540
							AT1G77510	AT2G37040				AT5G14740	AT5G67420		AT5G22650	AT1G30320
							AT2G47770	AT5G24530				AT5G20630	AT3G04120		AT4G00430	AT5G02490
							AT3G24550	AT2G40970				AT1G75350	AT3G60600		AT2G39020	AT3G44260
							AT4G13730	AT2G23910				AT5G62980	AT5G55990		AT1G76160	AT2G43620
							AT5G43600	AT5G53970				AT2G21140	AT2G39770		AT3G51800	AT2G16720
							AT5G61820	AT2G41410				AT1G03600	AT5G15360		AT1G30580	AT1G80840
							AT2G47730	AT3G21560				AT5G64770	AT2G34250		AT5G10840	AT3G22060
							AT1G09970	AT5G48540				AT1G12090	AT4G32470		AT1G09780	AT2G40520
							AT1G75780	AT3G14990				AT2G35960	AT1G20200		AT2G05710	AT5G38120
							AT4G27657	AT2G22470				AT5G36120	AT3G09840		AT4G31300	AT3G57330
							AT1G76680	AT2G36590				AT4G14342	AT4G32020		AT5G58290	AT1G26730
							AT5G64080	AT3G16770				AT3G08610	AT1G72010		AT3G52930	AT3G47420
							AT1G78420	AT4G26300				AT1G72020	AT3G13920		AT1G69410	AT3G14060
							AT1G15550	AT1G05560				AT1G52220	AT3G13460		AT1G07930	AT2G34810
							AT4G12300	AT4G14930				AT3G08920	AT5G15650		AT1G48920	AT5G64510
							AT5G01810	AT5G10946				AT5G02160	AT4G10610		AT1G07920	AT3G27350
							AT2G33830	AT1G75040				AT4G12730	AT1G53310		AT5G02870	AT1G15110
							AT3G12120	AT3G18830				AT1G64510	AT3G28180		AT2G29550	AT3G51860
							AT3G21250	AT1G24530				AT5G20700	AT1G75500		AT2G17360	AT1G66180
							AT1G76520	AT1G60989				AT5G57040	AT2G17120		AT5G07090	AT4G31800
							AT5G13710	AT4G01870				AT4G20360	AT1G66970		AT1G27400	AT3G16400
							AT2G33380	AT5G62210				AT4G33220	AT5G19250		AT5G21090	AT4G18750
							AT1G71880	AT3G62690				AT2G39730	AT5G42020		AT3G08580	AT2G30750
							AT1G09100	AT3G27270				AT1G22750	AT2G26240		AT5G52470	AT3G15510
							AT4G14740	AT5G56840				AT3G27850	AT4G32285		AT4G00100	AT2G41100
							AT3G55610	AT4G39230				AT1G08380	AT3G18060		AT1G27970	AT3G56200
							AT2G14247	AT5G65207				AT2G06520	AT3G08580		AT5G62700	AT2G31865
							AT1G20560	AT3G07440				AT4G00165	AT5G14040		AT5G17920	AT5G15870
							AT1G17860	AT4G23060				AT2G23090	AT4G05050		AT1G78850	AT1G08940
							AT1G67340	AT4G18205				AT1G04250	AT5G18520		AT3G04840	AT2G41410
							AT2G02390	AT1G28370				AT3G16140	AT3G44110		AT1G43170	AT2G36380
							AT1G18210	AT1G01780				AT5G38420	AT5G67500		AT1G77940	AT1G19640
							AT4G25210	AT4G36040				AT4G25050	AT1G48210		AT1G57720	AT2G34930
							AT1G27030	AT1G25500				AT1G14345	AT3G49120		AT1G20620	AT4G34588
							AT2G15620	AT5G58700				AT3G51600	AT1G50480		AT3G13920	AT1G71110
							AT1G06570	AT3G53530				AT3G61110	AT1G69530		AT2G30440	AT4G25110
							AT1G37130	AT1G21830				AT3G62660	AT5G11740		AT1G70600	AT1G56550
							AT2G26530	AT1G12780				AT5G12140	AT1G23490		AT5G64400	AT1G69490
							AT2G01260	AT4G16140				AT5G43750	AT1G76490		AT3G62870	AT4G19810
							AT1G21130	AT5G47050				AT1G12310	AT5G52540		AT3G09200	AT5G67210
							AT1G10370	AT1G06570				AT2G45180	AT4G05320			AT1G67860
							AT2G18660	AT3G29035				AT2G40490	AT1G72370			AT1G17420
							AT1G07530	AT1G78410				AT2G31490	AT2G27860			AT1G63550
							AT3G29200	AT1G14890				AT3G57785	AT3G07390			AT1G78270
							AT3G23030	AT1G15670				AT2G04039	AT1G19670			AT5G18290
							AT3G62600	AT3G55110				AT3G49220	AT3G50820			AT1G63480
							AT5G15860	AT5G23870				AT5G23060	AT2G30860			AT5G26920
							AT1G28320	AT3G22060				AT5G55620				AT5G62520
							AT1G53750	AT2G37970				AT4G21280				AT1G78780
							AT2G34660	AT2G38870				AT1G67090				AT5G63490
							AT2G34510	AT1G78830				AT4G20260				AT5G01840
							AT3G11070	AT5G13740				AT4G26530				AT3G50930
							AT3G54640	AT4G29080				AT1G61740				AT1G65560
							AT4G12110	AT4G24760				AT4G16980				AT1G69370
							AT2G39050	AT2G36950				AT1G51650				AT2G19806
							AT1G47400	AT1G30320				AT1G79850				AT4G35770
							AT2G42600	AT4G15610				AT3G51510				AT2G39210
							AT3G18190	AT5G12930				AT1G51400				AT5G53588
							AT5G42050	AT1G76680				AT5G54770				AT1G26218
							AT2G29420	AT3G57520				AT3G53990				AT5G17490
							AT1G52190	AT3G53260				AT4G26670				AT3G26840
							AT5G17700	AT2G25735				AT2G13360				AT3G51450
							AT5G14640	AT2G34070				AT3G03780				AT4G29700
							AT3G20810	AT2G37760				AT2G15970				AT1G69310
							AT4G14930	AT4G39950				AT5G14910				AT5G20400
							AT5G57655	AT2G38860				AT1G29070				AT1G43910
							AT2G38120	AT1G18570				AT5G24314				AT1G14890
							AT5G58470	AT4G18010				AT2G46820				AT5G27420
							AT1G23020	AT4G21510				AT1G01170				AT2G37130
							AT2G39210	AT2G43520				AT4G16410				AT3G61490
							AT1G76490	AT4G02520				AT2G24090				AT1G19380
							AT3G17770	AT4G00970				AT1G42970				AT1G21050
							AT5G09440	AT4G32920				AT3G56910				AT5G64310
							AT4G39660	AT5G24120				AT2G47400				AT4G39950
							AT2G27510	AT5G07322				AT5G16390				AT2G01610
							AT5G17000	AT1G01725				AT1G74970				AT1G10990
							AT4G22690	AT5G47650				AT5G65220				AT5G25440
							AT5G28540	AT1G69310				AT2G44650				AT4G20860
							AT3G53420	AT3G17250				AT1G12840				AT5G36220
							AT2G31390	AT2G36220				AT3G27830				AT4G36988
							AT4G24520	AT1G15550				AT1G19150				AT4G28510
							AT4G00430	AT3G02515				AT3G26650				AT5G45280
							AT4G35100	AT1G71140				AT3G23450				AT3G04000
							AT5G56980	AT2G36307				AT1G12900				AT3G21780
							AT4G35090	AT1G80920				AT2G33450				AT3G10930
							AT5G23660	AT2G23290				AT1G70760				AT5G65140
							AT1G67360	AT5G60450				AT3G04790				AT4G36040
							AT2G01140	AT2G33830				AT1G29930				AT1G68160
							AT1G52000	AT3G19150				AT3G27690				AT1G03820
							AT4G11820	AT5G11650				AT4G28660				AT3G04640
							AT4G29080	AT2G25000				AT2G34420				AT5G37740
							AT2G44610	AT4G22120				AT1G10960				AT4G16590
							AT3G02520	AT1G63840				AT1G15820				AT1G29690
							AT1G75080	AT5G54960				AT2G05620				AT3G05500
							AT4G04610	AT4G17460				AT1G55670				AT5G09420
							AT3G09840	AT5G46410				AT2G02760				AT1G79530
							AT2G43790	AT1G56140				AT1G78380				AT1G52000
							AT1G79210	AT3G54030				ATCG00740				AT2G42570
							AT2G33590	AT1G20160				AT1G72930				AT5G46050
							AT5G25940	AT2G30942				AT1G75690				AT2G47000
							AT1G09210	AT4G26540				AT3G12345				AT2G43290
							AT4G27830	AT2G39210				AT3G23810				AT2G22330
							AT4G36010	AT3G23570				AT5G54270				AT1G29280
							AT2G42750	AT1G65560				AT1G30380				AT1G18570
							AT3G07630	AT1G73880				AT2G37220				AT2G46270
							AT5G56140	AT1G36070				AT2G20890				AT2G05920
							AT5G38530	AT5G23050				AT4G28750				AT4G03420
							AT1G04240	AT4G22150				AT5G40950				AT2G44830
							AT5G41400	AT5G17380				AT4G12800				AT4G16140
							AT2G35820	AT5G27920				AT1G32470				AT1G77760
							AT3G20300	AT3G12120				AT1G32080				AT3G45730
							AT5G07340	AT5G38530				AT1G74730				AT3G23570
							AT4G21660	AT4G23190				AT4G10340				AT2G38860
							AT1G09350	AT5G62570				AT5G14320				AT4G23600
							AT4G17830	AT5G53920				AT1G60950				AT3G10500
							AT1G47960	AT5G26920				AT5G38980				AT2G05380
							AT3G13330	AT3G55980				AT4G32260				AT4G31500
							AT2G20580	AT5G10150				AT1G05190				AT1G24140
							AT2G36290	AT5G10650								AT2G04160
							AT3G52930	AT4G09970								AT1G64060
							AT5G59540	AT2G28570								AT2G47130
							AT4G37980	AT1G51760								AT2G24160
							AT1G26770	AT4G32940								AT1G73325
							AT2G46600	AT4G36988								AT1G09970
							AT4G27900	AT2G40000								AT2G40460
							AT1G20200	AT2G33590								AT2G02810
							AT4G17900	AT1G79900								AT4G34140
							AT4G15530	AT1G42470								AT5G16930
							AT1G01610	AT3G50740								AT5G21105
							AT4G26540	AT4G27900								AT2G17500
							AT3G51160	AT3G47540								AT1G22900
							AT4G35630	AT1G65970								AT2G03980
							AT2G45140	AT3G17810								AT3G45970
							AT1G55360	AT1G65060								AT3G12580
							AT1G79230	AT4G31010								AT3G08720
							AT4G36760	AT1G16250								AT4G02380
							AT2G22780	AT4G15093								AT4G02330
							AT3G05350	AT5G23660								AT5G64260
							AT3G04120	AT1G33110								AT3G06760
							AT5G18130	AT5G10300								AT1G10070
							AT3G17820	AT3G02040								AT5G49890
							AT5G05690	AT5G24800								AT4G39030
							AT4G31290	AT5G11260								AT4G28390
							AT2G39770	AT4G17370								AT3G29034
							AT5G49460	AT5G59780								AT1G27730
							AT1G30120	AT5G20670								AT1G61255
							AT1G21750	AT1G62180								AT2G44500
							AT5G48930	AT4G12490								AT1G16300
							AT3G17790	AT2G36800								AT3G09010
							AT1G75500	AT1G55850								AT1G70690
							AT3G07700	AT3G10985								AT4G01750
							AT1G02840	AT1G17860								AT4G15910
							AT2G41900	AT3G07700								AT2G05440
							AT5G44320	AT1G74710								AT5G61030
							AT3G13750	AT1G31320								AT1G22360
							AT5G58290	AT1G52890								AT2G40095
							AT4G35750	AT3G54720								AT2G43530
							AT5G03630	AT1G70940								AT1G05340
							AT4G12910	AT5G03560								AT1G73810
							AT3G48000	AT5G65470								AT3G26220
							AT1G56340	AT3G06850								AT3G28930
							AT5G14780	AT1G06430								AT2G37970
							AT5G61790	AT1G52200								AT2G17270
							AT5G16110	AT4G33150								AT3G54640
							AT2G43710	AT4G33540								AT4G19370
							AT1G31850	AT2G36120								AT5G13550
							AT4G23100	AT3G06868								AT5G52050
							AT1G74100	AT3G12110								AT3G17250
							AT4G04020	AT1G67860								AT5G12930
							AT3G54140	AT3G55120								AT4G17440
							AT1G01140	AT1G15800								AT1G72450
							AT3G24503	AT3G09032								AT3G08620
							AT3G14100	AT5G20000								AT1G70700
							AT1G17290	AT2G30490								AT5G50200
							AT1G29150	AT2G39340								AT5G67480
							AT1G20630	AT1G03090								AT3G50740
							AT3G48740	AT2G29340								AT5G64080
							AT1G02500	AT2G24550								AT4G34710
							AT5G62670	AT3G20120								AT1G15420
							AT3G62650	AT5G20950								AT1G04970
							AT5G37600	AT1G11050								AT5G48450
							AT3G18290	AT4G35090								AT1G78410
							AT3G21790	AT1G05540								AT2G15390
							AT3G07390	AT1G77810								AT5G11920
							AT2G25110	AT4G20830								AT2G17040
							AT1G79750	AT4G25225								AT4G02360
							AT5G36230	AT3G62220								AT3G15720
							AT4G34350	AT1G70810								AT1G14370
							AT5G23540	AT3G52480								AT1G65240
							AT4G35830	AT5G40760								AT2G45510
							AT1G36160	AT2G20180								AT1G14060
							AT5G06320	AT3G19350								AT4G20830
							AT5G12470	AT1G22890								AT4G33040
							AT5G08790	AT5G49360								AT5G67540
							AT2G32730	AT4G36670								AT3G49780
							AT5G67330	AT3G09035								AT4G15233
							AT4G19410	AT5G18290								AT3G44720
							AT3G24420	AT5G17050								AT2G16780
							AT3G52060	AT2G36290								AT1G14360
							AT1G18500	AT3G62950								AT1G23850
							AT4G31300	AT5G43870								AT3G25770
							AT2G30140	AT1G01490								AT3G50480
							AT5G54810	AT5G53900								AT2G23150
							AT5G40580	AT5G27600								AT1G22510
							AT5G64260	AT1G68810								AT5G55450
							AT3G06860	AT1G11940								AT5G16370
							AT2G05840	AT4G33940								AT2G23320
							AT5G59420	AT5G52900								AT4G09640
							AT3G60820	AT2G38400								AT3G07860
							AT2G42790	AT3G15630								AT5G41120
							AT4G27000	AT2G42600								AT1G75730
							AT3G03250	AT2G23320								AT2G25270
							AT5G54960	AT5G54110								AT2G25110
							AT5G17920	AT1G04770								AT4G18440
							AT2G34250	AT2G41240								AT4G01080
							AT4G23850	AT5G54080								AT5G16910
							AT1G12780	AT1G20560								AT4G12840
							AT4G14030	AT1G07380								AT3G01290
							AT3G18490	AT5G59130								AT1G15580
							AT3G05530	AT1G37130								AT4G04570
							AT3G46060	AT1G04970								AT2G06050
							AT5G67030	AT1G09570								AT4G28250
							AT1G28440	AT2G18050								AT3G26210
							AT4G24190	AT5G56040								AT5G17000
							AT1G51980	AT4G15440								AT1G65040
							AT4G38630	AT1G57990								AT1G29330
							AT4G13010	AT5G64080								AT3G03480
							AT1G26110	AT3G45970								AT1G25500
							AT5G58070	AT5G13550								AT2G39700
							AT1G76030	AT5G66080								AT4G36640
							AT5G62890	AT5G44568								AT3G15180
							AT5G20950	AT2G29420								AT3G08950
							AT3G09770	AT2G43340								AT5G54110
							AT3G48990	AT1G71970								AT1G69770
							AT3G22960	AT2G39400								AT1G64600
							AT4G32940	AT3G04670								AT5G24810
							AT2G36530	AT1G71030								AT1G21310
							AT2G21130	AT3G29200								AT4G27300
							AT2G33150	AT1G22570								AT1G14130
							AT2G44160	AT1G21980								AT4G34135
							AT4G29040	AT5G57560								AT5G12010
							AT1G56070	AT5G05110								AT4G26060
							AT4G13940	AT3G21250								AT1G33110
							AT5G19440	AT3G17365								AT2G38530
							AT3G22120	AT1G10370								AT1G33360
							AT1G01090	AT1G77000								AT5G10760
							AT5G59250	AT2G26530								AT4G31750
							AT1G74050	AT5G57655								AT3G02190
							AT5G16050	AT1G10130								AT3G45140
							AT1G09780	AT5G59820								AT1G76040
							AT3G01120	AT2G18700								AT2G30360
							AT3G09200	AT4G14145								AT3G51330
							AT5G37780	AT3G54640								AT3G49120
							AT4G01850	AT3G29330								AT2G46000
							AT2G34460	AT1G58100								AT4G33050
							AT2G36830	AT3G30180								AT3G07410
							AT1G65930	AT4G36720								AT2G30500
							AT2G36460	AT5G52390								AT3G07030
							AT4G02890	AT1G54340								AT5G39850
							AT1G43170	AT5G59540								AT4G18205
							AT1G07920	AT1G08930								AT1G19850
							AT1G42960	AT2G30140								AT1G55820
							AT5G12250	AT1G76990								AT5G04020
							AT1G10960	AT1G70000								AT5G47910
							AT3G58610	AT1G67940								AT3G47540
							AT1G20693	AT4G17245								AT2G39340
							AT1G07930	AT3G24170								AT4G28140
								AT3G54140								AT1G67850
								AT3G63250								AT3G52340
								AT5G18130								AT3G26640
								AT2G42280								AT5G55050
								AT3G15540								AT3G22160
								AT3G24550								AT5G22300
								AT4G33467								AT3G22310
								AT3G54400								AT4G16790
								AT1G77670								AT1G20510
								AT2G29980								AT5G58620
								AT3G25717								AT2G06255
								AT1G07040								AT1G21550
								AT3G13080								AT3G60260
								AT5G48180								AT1G28580
								AT4G13830								AT5G18480
								AT5G10050								AT5G27120
								AT3G21690								AT3G23830
								AT1G76690								AT1G18670
								AT5G54160								AT3G01800
								AT1G22360								AT1G55900
								AT1G26770								AT1G70980
								AT5G17000								AT5G41000
								AT5G21030								AT4G15440
								AT5G01600								AT5G02820
								AT2G37678								AT4G35110
								AT1G24625								AT2G36800
								AT1G25220								AT1G47380
								AT3G50210								AT2G16630
								AT2G25900								AT1G45332
								AT1G13990								AT3G54960
								AT2G03330								AT1G21750
								AT1G75080								AT1G76680
								AT2G15830								AT5G57300
								AT4G17840								AT3G49645
								AT4G28400								AT1G36070
								AT1G22530								AT2G28570
								AT3G19990								AT1G72120
								AT1G70700								AT1G32700
								AT3G51400								AT3G17820
								AT4G17900								AT3G60500
								AT5G57900								AT5G15730
								AT5G15960								AT3G44750
								AT1G02860								AT3G59820
								AT5G18170								AT5G03350
								AT1G13245								AT4G12470
								AT1G06130								AT2G17290
								AT4G37370								AT1G65845
								AT2G33770								AT1G14250
								AT3G52060								AT3G18830
								AT3G50440								AT1G27020
								AT3G23410								AT3G54040
								AT5G64410								AT4G21534
								AT3G17770								AT1G22870
								AT5G16370								AT1G80190
								AT1G75380								AT5G26760
								AT5G16110								AT1G75580
								AT2G01140								AT5G13930
								AT3G52400								AT1G08450
								AT4G39400								AT3G45040
								AT4G00050								AT3G61920
								AT4G17870								AT1G77420
								AT3G21790								AT4G17720
								AT3G12680								AT4G18250
								AT3G19710								AT2G26440
								AT4G21990								AT4G25630
								AT5G52760								AT4G33540
								AT4G20070								AT2G36670
								AT4G13010								AT3G06500
								AT3G29180								AT1G56340
								AT4G28510								AT1G74030
								AT5G09440								AT2G32400
								AT2G40460								AT4G27070
								AT1G57590								AT1G74100
								AT4G06746								AT1G65690
								AT1G52880								AT2G31060
								AT1G01140								AT1G44790
								AT3G19540								AT2G17720
								AT5G26030								AT2G38870
								AT2G01450								AT1G77810
								AT3G22370								AT5G26030
								AT2G29320								AT1G74950
								AT3G23640								AT1G74710
								AT5G46180								AT5G11950
								AT1G70780								AT4G11320
								AT3G06810								AT5G17990
								AT4G14740								AT5G49280
								AT5G48960								AT4G35850
								AT1G30820								AT4G31920
								AT2G01190								AT2G43520
								AT5G51040								AT1G42470
								AT4G03030								AT2G38010
								AT1G55360								AT5G53770
								AT3G62650								AT1G47210
								AT2G17705								AT1G56660
								AT4G16190								AT2G47470
								AT1G65040								AT2G34070
								AT5G07580								AT1G62710
								AT5G13710								AT4G17615
								AT2G35820								AT4G15765
								AT4G35750								AT5G59820
								AT3G49490								AT5G27030
								AT1G63800								AT1G32940
								AT3G08690								AT5G15550
								AT3G45010								AT5G10830
								AT5G08415								AT5G56870
								AT2G34630								AT5G05730
								AT3G48000								AT2G27310
								AT5G03630								AT5G17270
								AT2G18660								AT3G07700
								AT1G70480								AT1G28570
								AT3G02110								AT3G50210
								AT4G09510								AT2G40700
								AT3G26510								AT5G65750
								AT1G07350								AT5G53760
								AT3G16460								AT2G03090
								AT3G54880								AT1G66920
								AT2G16365								AT3G52400
								AT1G53030								AT4G30360
								AT2G46800								AT2G43820
								AT5G64250								AT2G17510
								AT3G13510								AT1G70480
								AT5G56980								AT4G33150
								AT5G65870								AT5G28540
								AT4G04610								AT4G27870
								AT3G16180								AT1G54850
								AT5G65750								AT2G16460
								AT3G55430								AT2G24550
								AT5G26040								AT4G12720
								AT3G13750								AT3G14120
								AT2G15320								AT1G07350
								AT5G35560								AT2G44440
								AT5G62360								AT1G22800
								AT3G62010								AT5G23850
								AT5G13190								AT4G22753
								AT4G27830								AT5G17760
								AT5G14780								AT1G05710
								AT1G10600								AT1G14620
								AT1G14360								AT4G39955
								AT3G60300								AT1G06570
								AT1G45050								AT2G32920
								AT1G80360								AT3G28540
								AT1G52190								AT4G22150
								AT1G11670								AT2G04400
								AT1G22370								AT5G21090
								AT2G45170								AT3G52430
								AT3G01290								AT3G26720
								AT5G59080								AT1G11050
								AT5G61590								AT2G24830
								AT4G19170								AT3G19130
								AT5G64260								AT3G62220
								AT1G52030								AT2G30140
								AT5G13800								AT5G05320
								AT1G69530								AT3G17450
								AT3G26290								AT1G42480
								AT1G25275								AT5G56740
								AT1G47128								AT1G10370
								AT3G03330								AT5G05560
								AT5G19440								AT4G29210
								AT5G61500								AT4G14365
								AT5G45360								AT4G36670
								AT3G18030								AT5G48470
								AT3G51840								AT5G20950
								AT2G34510								AT1G56120
								AT2G21050								AT3G59760
								AT2G06050								AT3G03330
								AT1G60710								AT3G28865
								AT3G61160								AT5G11260
								AT3G07780								AT1G55730
								AT2G47710								AT5G01850
								AT2G32560								AT4G17060
								AT3G57800								AT5G42150
								AT1G19140								AT2G27260
								AT5G49940								AT2G20390
								AT3G02190								AT1G69410
								AT3G12740								AT1G09210
								AT3G46980								AT1G24310
								AT4G20010								AT1G54100
								AT1G12050								AT4G16440
								AT3G53420								AT3G17050
								AT5G18480								AT1G73805
								AT5G37600								AT1G03590
								AT1G30500								AT2G19130
								AT3G17790								AT1G03210
								AT4G36195								AT3G24550
								AT5G05690								AT1G26770
								AT3G61060								AT1G18710
								AT5G04750								AT2G37690
								AT2G15570								AT3G03020
								AT3G19130								AT2G48030
								AT4G02890								AT3G12680
								AT4G33865								AT3G02515
								AT5G64090								AT4G38150
								AT1G69850								AT5G14640
								AT1G67340								AT4G21800
								AT2G19180								AT2G40280
								AT1G77060								AT1G09070
								AT5G47860								AT3G63250
								AT3G48590								AT5G44200
								AT5G65110								AT4G28490
								AT3G02520								AT5G27600
								AT1G20630								AT3G49530
								AT3G10450								AT4G24350
								AT1G78450								AT5G52450
								AT3G01180								AT3G43980
								AT5G05730								AT4G00090
								AT5G50200								AT4G23010
								AT3G15380								AT4G21910
								AT5G16050								AT1G52890
								AT5G61820								AT5G27520
								AT5G42820								AT2G02370
								AT5G04490								AT4G36720
								AT5G63190								AT2G25355
								AT1G09970								AT1G58100
								AT5G19140								AT2G24330
								AT3G55610								AT2G37760
								AT5G48160								AT1G19570
								AT2G25930								AT3G16460
								AT3G45300								AT5G47240
								AT4G00180								AT1G16520
								AT2G24180								AT3G15970
								AT3G17820								AT2G19385
								AT1G59750								AT3G16950
								AT4G39800								AT2G36580
								AT2G38170								AT4G14746
								AT3G17050								AT3G62720
								AT5G24490								AT5G18970
								AT1G01820								AT1G72680
								AT5G18650								AT1G09690
								AT1G60490								AT2G29670
								AT5G56140								AT1G17490
								AT5G20520								AT2G40550
								AT5G42560								AT5G58350
								AT3G19010								AT3G19740
								AT3G32980								AT1G17860
								AT3G15820								AT5G66860
								AT3G20300								AT4G29950
								AT3G48990								AT5G48960
								AT5G66140								AT3G01720
								AT4G29040								AT1G54140
								AT3G23050								AT1G15430
								AT4G02860								AT3G03640
								AT4G21580								AT5G20600
								AT1G79750								AT1G79720
								AT2G15620								AT1G69530
								AT4G25450								AT5G47650
								AT4G17085								AT5G48030
								AT2G25910								AT5G01600
								AT3G24190								AT1G31580
								AT2G39870								AT1G73080
								AT1G53570								AT2G37110
								AT1G27290								AT3G62600
								AT5G18140								AT1G13990
								AT4G11820								AT5G61790
								AT1G16210								AT1G71080
								AT3G11930								AT3G17800
								AT2G47730								AT1G30640
								AT4G29190								AT5G42530
								AT5G19190								AT5G43860
								AT1G05060								AT5G22500
								AT5G06320								AT2G26600
								AT5G64840								AT2G43150
								AT5G54810								AT1G13770
								AT5G64570								AT3G21140
								AT3G59380								AT4G15955
								AT4G39660								AT1G54340
								AT4G33666								AT1G78460
								AT1G49032								AT3G50910
								AT1G15230								AT3G15790
								AT1G76490								AT4G10970
								AT2G42750								AT2G16430
								AT2G42790								AT3G50360
								AT3G44720								AT2G23680
								AT1G64740								AT1G24100
								AT4G35830								AT3G07420
								AT2G25110								AT5G54160
								AT4G09830								AT3G58840
								AT1G18210								AT5G04870
								AT4G31860								AT4G24190
								AT1G44770								AT1G07000
								AT5G35690								AT2G39170
								AT4G12110								AT3G54170
								AT5G35200								AT4G27340
								AT2G40890								AT1G11330
								AT1G75660								AT1G25220
								AT1G43700								AT1G77510
								AT3G18490								AT4G37910
								AT3G25760								AT2G33210
								AT3G15353								AT3G13445
								AT3G15352								AT3G51010
								AT5G57880								AT5G03630
								AT3G18035								AT2G29720
								AT5G58430								AT3G23990
								AT4G14800								AT4G33940
								AT2G20920								AT1G15220
								AT4G34230								AT1G07040
								AT4G35100								AT5G09230
								AT4G34180								AT5G60450
								AT3G27110								AT2G15220
								AT4G17830								AT3G54030
								AT1G50250								AT1G01490
								AT3G15610								AT2G39870
								AT3G03890								AT2G30250
								AT5G52450								AT5G10610
								AT1G80180								AT2G39050
								AT3G45310								AT1G14880
								AT4G08980								AT1G28400
								AT2G46390								AT1G76150
								AT4G33430								AT1G19480
								AT5G65730								AT1G74020
								AT4G22690								AT3G07770
								AT1G76150								AT1G07220
								AT5G19860								AT1G32640
								AT1G79730								AT5G54960
								AT1G26665								AT2G46060
								AT1G71880								AT1G06790
								AT5G66880								AT3G24180
								AT5G10450								AT2G29550
								AT1G30120								AT1G37130
								AT4G34350								AT1G67120
								AT2G44100								AT1G72180
								AT5G11680								AT5G61310
								AT5G42050								AT2G26560
								AT1G33590								AT2G26970
								AT1G27030								AT1G52200
								AT1G28580								AT2G22480
								AT5G65760								AT3G61280
								AT4G00490								AT2G18700
								AT1G52760								AT5G67360
								AT5G66055								AT4G17830
								AT4G04020								AT5G18490
								AT3G07090								AT1G19140
								AT1G68220								AT3G02875
								AT5G22510								AT1G08660
								AT3G12400								AT4G01210
								AT2G35680								AT1G09590
								AT5G49890								AT3G15540
								AT5G24160								AT1G71070
								AT3G07230								AT4G39980
								AT3G51370								AT1G52720
								AT5G08100								AT1G27770
								AT4G27030								AT1G67865
								AT2G24270								AT1G53710
								AT1G70830								AT1G55850
								AT1G06700								AT4G38930
								AT4G24690								AT1G77670
								AT4G11960								AT4G02740
								AT2G28840								AT3G20440
								AT5G08380								AT3G06680
								AT2G30520								AT4G16765
								AT4G32770								AT5G55920
								AT1G07230								AT5G63110
								AT5G52920								AT3G14050
								AT4G14030								AT1G09740
								AT3G02540								AT2G34630
								AT1G14720								AT4G38270
								AT2G46220								AT5G40480
								AT1G09210								AT3G21790
								AT3G49680								AT5G55560
								AT1G73920								AT5G37770
								AT3G20810								AT1G45150
								AT1G75800								AT5G19050
								AT3G06860								AT1G01730
								AT2G21970								AT5G42650
								AT5G55210								AT5G13160
								AT5G18110								AT4G36195
								AT3G48530								AT1G66340
								AT5G10860								AT3G53620
								AT3G58750								AT4G27450
								AT2G04400								AT2G01180
								AT4G35300								AT1G52420
								AT3G13580								AT3G13580
								AT2G27510								AT5G42020
								AT1G59900								AT4G34138
								AT2G05920								AT3G51000
								AT3G24503								AT4G25720
								AT5G27280								AT5G15860
								AT2G43680								AT5G43100
								AT2G37110								AT1G52760
								AT1G17290								AT4G26760
								AT3G16190								AT4G34230
								AT4G26970								AT2G25280
								AT1G80530								AT5G10380
								AT1G52000								AT1G79650
								AT2G47470								AT4G00490
								AT3G06590								AT5G57280
								AT1G08550								AT2G45030
								AT1G64720								AT2G31820
								AT5G54390								AT3G07050
								AT1G69410								AT3G56880
								AT5G58290								AT3G53180
								AT3G51730								AT3G28730
								AT1G21750								AT3G51670
								AT1G56280								AT5G12890
								AT2G04240								AT4G04840
								AT2G37920								AT2G15570
								AT1G65820								AT1G45050
								AT3G61430								AT4G28400
								AT1G63770								AT1G11580
								AT5G57660								AT3G16310
								AT4G37980								AT3G06450
								AT1G19660								AT2G30990
								AT1G10830								AT3G55605
								AT3G52840								AT1G04280
								AT2G46100								AT1G78800
								AT3G01690								AT3G10090
								AT2G41430								AT5G65020
								AT4G14210								AT5G35200
								AT5G60360								AT1G29310
								AT1G02300								AT4G08350
								AT1G19740								AT5G48380
								AT3G14067								AT1G62790
								AT1G69390								AT5G66050
								AT4G31580								AT4G14800
								AT4G37470								AT1G79610
								AT4G30600								AT2G01140
								AT5G35480								AT1G02870
								AT3G09470								AT1G63660
								AT1G23390								AT1G32860
								AT5G39730								AT3G29090
								AT5G07470								AT5G02502
								AT5G13720								AT1G23800
								AT1G02500								AT1G56110
								AT4G36010								AT5G56350
								AT2G27020								AT5G19440
								AT5G25280								AT5G60200
								AT5G48930								AT1G11350
								AT4G26850								AT1G27752
								AT1G15950								AT3G54010
								AT3G01120								AT5G20000
								AT3G61200								AT3G57150
								AT4G19200								AT1G67325
								AT4G29210								AT2G39760
								AT3G51260								AT1G64140
								AT1G49300								AT5G07830
								AT3G07560								AT2G41790
								AT1G70890								AT5G27830
								AT4G00430								AT2G01650
								AT1G11260								AT4G17670
								AT1G09690								AT5G11670
								AT1G65980								AT3G15710
								AT5G58070								AT2G15320
								AT3G14100								AT5G56500
								AT3G57870								AT3G28450
								AT5G53880								AT4G34180
								AT4G27990								AT1G51310
								AT5G16970								AT3G60800
								AT3G61260								AT4G20010
								AT3G55460								AT3G60450
								AT1G64520								AT1G08820
								AT5G65430								AT3G58660
								AT3G19820								AT4G35050
								AT1G48450								AT1G09830
								AT5G43780								AT1G11720
								AT4G18930								AT2G17520
								AT3G56460								AT5G63160
								AT5G39590								AT4G35580
								AT1G01090								AT5G22650
								AT1G05010								AT1G20160
								AT3G15840								AT1G78870
								AT3G57990								AT1G45160
								AT1G51200								AT1G80360
								AT3G50820								AT3G21750
								AT3G26580								AT4G33865
								AT3G08510								AT1G65030
								AT1G56220								AT3G59380
								AT2G34460								AT2G32800
								AT2G36460								AT1G76990
								AT2G43910								AT1G80270
								AT5G11670								AT3G22120
								AT2G28910								AT5G13190
								AT2G20230								AT3G45010
								AT1G64230								AT3G06790
								AT5G52470								AT5G54080
								AT5G53300								AT5G12200
								AT1G42960								AT2G01100
								AT1G67700								AT5G24240
								AT2G33150								AT5G22350
								AT1G20693								AT4G38470
																AT1G12000
																AT5G03380
																AT3G20920
																AT5G13020
																AT2G47980
																AT1G32580
																AT2G15000
																AT5G65940
																AT1G23260
																AT5G19690
																AT3G15820
																AT2G20490
																AT4G20330
																AT3G11840
																AT3G63420
																AT5G37600
																AT2G06530
																AT2G01450
																AT2G27020
																AT1G29810
																AT2G32150
																AT4G17230
																AT4G31580
																AT3G07590
																AT4G17085
																AT5G19680
																AT1G21900
																AT3G14920
																AT5G17380
																AT2G41110
																AT3G16110
																AT3G52850
																AT3G28720
																AT5G60640
																AT3G61620
																AT3G02520
																AT4G25620
																AT2G43340
																AT5G45380
																AT3G08690
																AT4G08230
																AT1G06640
																AT4G37550
																AT2G30440
																AT5G66210
																AT4G02890
																AT5G11680
																AT4G29900
																AT1G52980
																AT5G11810
																AT3G12920
																AT1G69720
																AT5G42050
																AT3G47300
																AT1G17745
																AT1G05010
																AT5G08760
																AT1G18260
																AT5G18170
																AT1G58200
																AT5G60160
																AT1G75080
																AT4G34200
																AT3G60420
																AT5G03200
																AT5G40580
																AT1G08720
																AT5G45360
																AT1G32920
																AT5G50870
																AT2G44730
																AT5G04720
																AT4G25170
																AT1G44760
																AT2G34300
																AT1G80530
																AT1G71260
																AT4G39900
																AT4G34120
																AT3G60300
																AT1G71410
																AT3G63310
																AT2G41420
																AT4G17900
																AT1G21250
																AT3G51780
																AT1G14010
																AT5G13420
																AT2G38310
																AT4G39240
																AT5G51570
																AT3G03740
																AT1G33590
																AT1G12360
																AT3G15530
																AT3G01200
																AT4G20480
																AT4G29490
																AT2G36850
																AT1G53645
																AT3G16940
																AT2G26430
																AT5G35620
																AT5G25265
																AT3G51430
																AT4G39220
																AT3G07230
																AT2G29570
																AT5G58100
																AT5G53310
																AT4G38260
																AT1G55310
																AT1G76360
																AT1G59750
																AT4G21450
																AT2G37940
																AT1G60420
																AT5G42790
																AT1G64390
																AT5G10550
																AT5G62290
																AT3G16720
																AT5G43450
																AT3G46100
																AT1G79690
																AT2G13560
																AT4G02230
																AT5G26340
																AT3G09900
																AT5G04930
																AT4G13350
																AT1G65820
																AT3G15000
																AT5G54970
																AT1G18160
																AT2G41475
																AT1G08930
																AT3G17465
																AT3G51130
																AT1G75660
																AT3G46540
																AT3G01790
																AT3G06040
																AT4G22360
																AT1G61890
																AT2G40270
																AT1G64740
																AT1G76520
																AT1G25350
																AT5G47860
																AT1G75510
																AT5G59550
																AT5G04080
																AT2G28290
																AT3G62830
																AT2G24360
																AT2G33050
																AT2G40730
																AT4G19880
																AT3G21610
																AT5G07340
																AT3G07800
																AT1G01710
																AT1G02120
																AT3G03960
																AT3G04500
																AT2G01470
																AT4G39840
																AT2G35900
																AT1G59960
																AT5G24030
																AT3G13870
																AT1G03740
																AT5G19630
																AT1G50840
																AT5G56980
																AT5G58710
																AT5G50370
																AT5G13010
																AT3G03470
																AT2G36290
																AT4G26750
																AT4G00026
																AT3G49110
																AT5G40770
																AT3G22850
																AT4G31860
																AT5G03285
																AT5G25752
																AT3G54920
																AT1G68300
																AT5G20080
																AT5G62700
																AT5G22060
																AT3G07680
																AT5G59420
																AT5G02050
																AT4G22820
																AT3G27260
																AT5G54390
																AT5G27540
																AT2G46390
																AT4G12300
																AT5G25220
																AT1G03970
																AT2G14720
																AT2G36530
																AT2G01070
																AT1G18450
																AT1G71040
																AT2G20060
																AT3G55430
																AT4G30270
																AT5G13800
																AT1G01300
																AT1G03220
																AT2G30870
																AT5G57990
																AT5G43060
																AT5G27430
																AT5G66140
																AT5G50320
																AT3G53260
																AT1G45145
																AT1G30000
																AT4G17330
																AT5G36880
																AT3G47800
																AT4G03020
																AT1G09850
																AT2G31880
																AT4G24830
																AT1G27450
																AT1G54370
																AT3G23620
																AT3G07090
																AT4G15530
																AT2G26230
																AT1G78850
																AT4G02930
																AT2G25910
																AT5G07470
																AT1G01820
																AT4G17170
																AT3G09830
																AT5G66675
																AT4G16660
																AT5G16970
																AT5G47780
																AT2G46800
																AT2G17200
																AT3G19910
																AT5G27990
																AT2G26530
																AT5G16050
																AT3G23640
																AT5G43430
																AT5G27640
																AT2G44350
																AT1G31550
																AT5G10190
																AT4G34150
																AT4G26910
																AT2G17190
																AT3G07790
																AT4G37120
																AT5G14030
																AT4G01610
																AT3G15980
																AT1G47395
																AT4G29410
																AT1G22920
																AT5G43010
																AT3G15610
																AT3G56310
																AT5G66120
																AT4G30530
																AT5G16990
																AT1G49050
																AT1G65980
																AT5G47200
																AT5G23820
																AT1G71860
																AT4G14560
																AT3G01780
																AT3G48760
																AT5G04600
																AT3G12390
																AT4G00300
																AT4G31300
																AT2G43680
																AT1G61790
																AT5G56170
																AT3G51460
																AT1G08830
																AT1G05720
																AT2G27840
																AT1G15130
																AT5G58575
																AT5G50960
																AT1G14710
																AT3G18130
																AT2G43330
																AT5G20010
																AT2G01060
																AT2G20530
																AT5G05110
																AT2G31390
																AT4G33300
																AT5G18130
																AT4G15470
																AT5G62350
																AT1G69870
																AT1G25570
																AT1G80460
																AT1G63460
																AT5G58640
																AT5G17510
																AT5G40780
																AT1G16920
																AT1G19300
																AT3G12740
																AT4G27830
																AT5G49555
																AT4G15770
																AT1G70370
																AT5G24650
																AT3G48170
																AT3G23580
																AT4G32180
																AT3G07780
																AT2G05710
																AT4G36780
																AT5G08380
																AT3G54110
																AT3G54620
																AT4G29810
																AT3G04240
																AT3G28480
																AT1G31910
																AT5G14780
																AT4G18930
																AT3G28940
																AT5G51040
																AT1G16610
																AT5G42560
																AT2G02390
																AT5G58430
																AT3G56070
																AT5G40160
																AT5G48160
																AT2G21060
																AT5G22000
																AT5G60410
																AT4G36210
																AT3G18035
																AT2G19540
																AT2G21190
																AT4G25030
																AT5G54430
																AT2G47610
																AT5G49650
																AT3G24170
																AT1G21720
																AT1G22610
																AT1G12780
																AT5G52470
																AT1G09560
																AT2G44100
																AT4G26870
																AT1G18210
																AT1G02090
																AT1G05135
																AT1G05805
																AT3G55610
																AT3G61440
																AT2G17420
																AT2G05840
																AT3G20000
																AT2G33770
																AT3G20500
																AT4G34260
																AT5G26800
																AT4G30600
																AT5G13740
																AT2G22780
																AT3G52220
																AT5G57330
																AT2G37250
																AT5G65960
																AT1G76790
																AT3G02220
																AT5G08180
																AT5G41400
																AT5G58200
																AT4G22240
																AT2G36120
																AT4G25730
																AT1G58290
																AT4G36360
																AT2G24200
																AT3G09630
																AT1G53320
																AT4G23650
																AT3G13230
																AT2G14560
																AT5G19550
																AT3G62870
																AT4G02450
																AT4G00740
																AT1G48850
																AT1G01650
																AT1G30400
																AT2G01320
																AT5G14800
																AT4G13530
																AT3G20390
																AT5G19140
																AT2G17120
																AT5G51100
																AT5G66760
																AT3G17240
																AT3G45640
																AT1G11910
																AT5G14680
																AT2G01600
																AT1G80600
																AT1G68560
																AT5G03290
																AT4G36130
																AT3G10410
																AT5G65270
																AT2G35790
																AT3G62580
																AT5G54810
																AT3G13110
																AT4G24290
																AT5G18190
																AT1G07230
																AT3G12800
																AT5G02940
																AT1G69510
																AT2G23610
																AT5G58290
																AT5G45410
																AT5G42820
																AT4G35230
																AT3G14310
																AT5G51070
																AT3G51260
																AT4G13850
																AT1G65270
																AT3G05070
																AT3G04210
																AT3G56490
																AT4G29040
																AT3G05060
																AT2G18510
																AT1G80070
																AT5G06320
																AT4G19860
																AT5G26751
																AT5G35590
																AT5G63180
																AT2G15090
																AT4G16143
																AT2G03120
																AT3G47810
																AT3G11830
																AT4G23850
																AT2G47960
																AT3G48610
																AT2G30260
																AT5G02870
																AT1G12050
																AT5G01010
																AT4G02580
																AT4G31340
																AT3G04880
																AT3G08590
																AT1G75220
																AT5G57655
																AT1G54320
																AT3G22330
																AT5G18580
																AT2G17560
																AT1G78830
																AT3G19000
																AT1G74560
																AT3G08640
																AT5G56670
																AT1G13560
																AT5G11500
																AT4G20410
																AT1G75380
																AT3G51800
																AT4G02340
																AT5G46030
																AT3G27380
																AT2G20760
																AT3G60190
																AT2G43090
																AT5G11170
																AT3G55620
																AT2G39780
																AT4G24690
																AT5G65630
																AT1G79990
																AT3G26730
																AT3G19720
																AT2G30490
																AT3G56460
																AT1G79940
																AT5G47770
																AT1G80920
																AT5G42190
																AT2G32580
																AT4G29870
																AT3G11930
																AT5G54500
																AT5G51550
																AT5G01800
																AT3G02230
																AT1G64520
																AT1G77930
																AT3G29240
																AT2G47710
																AT5G39590
																AT1G47200
																AT2G31800
																AT3G06170
																AT5G45750
																AT5G23900
																AT5G06360
																AT4G24820
																AT5G49760
																AT3G20290
																AT5G19860
																AT1G69390
																AT2G17360
																AT1G06650
																AT2G37270
																AT5G49940
																AT4G11600
																AT1G77440
																AT5G45350
																AT4G19200
																AT1G50920
																AT2G01720
																AT4G24440
																AT3G62650
																AT4G38130
																AT3G48000
																AT1G27400
																AT2G39020
																AT3G05970
																AT1G66580
																AT1G24360
																AT2G21270
																AT4G32940
																AT1G74920
																AT1G20620
																AT1G20110
																AT3G51370
																AT5G65660
																AT5G19590
																AT1G62660
																AT1G57720
																AT5G60360
																AT2G35635
																AT1G22780
																AT5G61590
																AT3G07560
																AT2G35680
																AT5G53300
																AT4G24330
																AT5G20500
																AT3G57890
																AT4G27960
																AT5G46760
																AT3G51840
																AT3G11940
																AT3G19820
																AT1G76160
																AT4G33640
																AT1G60710
																AT5G42080
																AT4G13830
																AT5G64130
																AT2G36930
																AT3G27090
																AT3G55460
																AT5G55530
																AT3G62120
																AT3G07110
																AT1G70490
																AT1G11840
																AT1G74230
																AT5G39950
																AT3G53870
																AT5G28840
																AT1G70830
																AT1G13060
																AT5G58420
																AT2G30860
																AT1G02780
																AT1G16890
																AT4G33250
																AT4G00430
																AT1G18080
																AT1G70160
																AT3G47960
																AT5G58070
																AT5G10360
																AT3G06700
																AT3G01280
																AT3G03920
																AT5G59950
																AT4G34670
																AT2G34250
																AT4G21790
																AT5G03300
																AT3G60770
																AT1G30230
																AT1G07420
																AT1G65930
																AT4G24220
																AT1G01550
																AT3G52880
																AT1G48440
																AT2G28950
																AT3G10920
																AT2G34480
																AT1G07890
																AT3G49010
																AT1G18540
																AT2G18020
																AT3G52300
																AT3G17020
																AT5G43940
																AT3G05590
																AT1G15930
																AT3G62250
																AT3G13920
																AT5G10450
																AT5G64400
																AT1G67430
																AT4G00100
																AT4G17390
																AT4G05320
																AT1G26630

## Sheet: Compare down genes
Direction	Down	Nc14 unique	Shared	Nc2 unique	Direction	Down	Nc14 unique	Shared	Nc2 unique	Direction	Down	Nc14 unique	Shared	Nc2 unique	Direction	Down	Nc14 unique	Shared	Nc2 unique
DPI	2	12	20	217	DPI	4	30	57	129	DPI	6	81	115	18	DPI	8	118	134	293
Nc14 total	32	AT1G08035	AT1G05070	AT1G01170	Nc14 total	87	AT1G01740	AT1G10522	AT1G03150	Nc14 total	196	AT1G09200	AT1G06780	AT1G13230	Nc14 total	252	AT1G02450	AT1G03020	AT1G01170
Nc2 total	237	AT1G28620	AT1G06490	AT1G03130	Nc2 total	186	AT1G05830	AT1G11520	AT1G17160	Nc2 total	133	AT1G13470	AT1G08035	AT1G18330	Nc2 total	427	AT1G07660	AT1G08380	AT1G01250
Unique genes	249	AT1G42140	AT1G06780	AT1G07610	Unique genes	216	AT1G06490	AT1G12890	AT1G18040	Unique genes	214	AT1G14880	AT1G20600	AT1G66890	Unique genes	545	AT1G09200	AT1G11850	AT1G02205
% overlap	8.03213	AT2G16018	AT1G24230	AT1G13230	% overlap	26.3889	AT1G19050	AT1G13230	AT1G24230	% overlap	53.7383	AT1G19960	AT1G21945	AT1G76780	% overlap	24.5872	AT1G12500	AT1G12090	AT1G03600
		AT3G28865	AT1G34180	AT1G13930			AT1G80710	AT1G18735	AT1G29940			AT1G21270	AT1G28620	AT2G07635			AT1G13470	AT1G16515	AT1G04250
		AT3G49110	AT1G55660	AT1G14150			AT2G06290	AT1G20600	AT1G31173			AT1G24147	AT1G29940	AT2G30560			AT1G13750	AT1G21500	AT1G05190
		AT3G58780	AT2G23950	AT1G15405			AT2G16990	AT1G43640	AT1G31600			AT1G24575	AT1G35990	AT2G40004			AT1G14880	AT1G29920	AT1G06360
		AT4G06742	AT2G29500	AT1G17410			AT2G32870	AT1G55370	AT1G36680			AT1G31580	AT1G58090	AT3G05730			AT1G19240	AT1G30380	AT1G10200
		AT5G05580	AT3G52700	AT1G18265			AT2G33460	AT1G55660	AT1G45191			AT1G38185	AT1G58180	AT3G16130			AT1G21270	AT1G32470	AT1G10682
		AT5G26200	AT5G02650	AT1G18330			AT3G09550	AT1G58090	AT1G49130			AT1G42140	AT1G60835	AT3G28790			AT1G24020	AT1G48100	AT1G10960
		AT5G34851	AT5G14370	AT1G18730			AT3G16260	AT1G61665	AT1G49890			AT1G49750	AT1G61665	AT3G52490			AT1G24147	AT1G49500	AT1G12310
		ATMG00690	AT5G53750	AT1G20600			AT3G20380	AT1G72440	AT1G50310			AT1G51400	AT1G66740	AT3G59480			AT1G26880	AT1G50732	AT1G12840
			AT5G61400	AT1G20816			AT3G63070	AT1G72590	AT1G60560			AT1G55910	AT1G72600	AT4G14280			AT1G31580	AT1G51650	AT1G12845
			ATCG00130	AT1G22630			AT4G01915	AT1G78950	AT1G60989			AT1G56120	AT1G80740	AT5G04310			AT1G31690	AT1G56430	AT1G12900
			ATCG00380	AT1G26558			AT4G16807	AT2G01280	AT1G62560			AT1G65800	AT2G04378	AT5G30060			AT1G45201	AT1G60190	AT1G13360
			ATCG00400	AT1G28540			AT4G17360	AT2G05060	AT1G63490			AT1G72440	AT2G11770	ATCG00060			AT1G49410	AT1G66820	AT1G14345
			ATCG00420	AT1G31170			AT4G27790	AT2G06555	AT1G69350			AT1G72930	AT2G15650	ATCG00160			AT1G49750	AT1G69140	AT1G14700
			ATCG00580	AT1G32530			AT4G32360	AT2G07080	AT1G70760			AT1G73620	AT2G23950	ATCG01080			AT1G51060	AT1G72510	AT1G15820
			ATCG01100	AT1G32550			AT4G36090	AT2G15650	AT1G75090			AT1G74440	AT2G24760				AT1G55910	AT1G72930	AT1G17090
			ATCG01120	AT1G33490			AT5G05580	AT2G18440	AT1G75880			AT2G06290	AT2G30910				AT1G56330	AT1G78370	AT1G17200
				AT1G35990			AT5G07890	AT2G31035	AT1G75900			AT2G06510	AT2G34390				AT1G65790	AT1G79075	AT1G19150
				AT1G40101			AT5G14960	AT2G34410	AT1G76240			AT2G07708	AT2G34410				AT1G65800	AT2G06520	AT1G20190
				AT1G43640			AT5G21970	AT2G43750	AT1G78090			AT2G07731	AT2G37440				AT1G66080	AT2G07080	AT1G20440
				AT1G43790			AT5G28464	AT3G05345	AT1G79245			AT2G08986	AT2G47570				AT1G66970	AT2G07635	AT1G20470
				AT1G47265			AT5G40160	AT3G29060	AT1G80740			AT2G14560	AT3G01490				AT1G69730	AT2G09990	AT1G21790
				AT1G47271			AT5G40920	AT3G47460	AT2G02980			AT2G16018	AT3G04630				AT1G72910	AT2G10606	AT1G22630
				AT1G48750			AT5G41040	AT3G49832	AT2G07635			AT2G19360	AT3G07020				AT1G74440	AT2G18328	AT1G22690
				AT1G49580			AT5G55840	AT4G01160	AT2G10606			AT2G23880	AT3G17203				AT1G80850	AT2G20723	AT1G22750
				AT1G49975			AT5G57630	AT4G02235	AT2G18890			AT2G25510	AT3G21050				AT2G05220	AT2G23120	AT1G26920
				AT1G50590			AT5G66130	AT4G03340	AT2G18969			AT2G39920	AT3G29060				AT2G14560	AT2G30766	AT1G28310
				AT1G52827				AT4G03730	AT2G20100			AT2G40750	AT3G30405				AT2G16367	AT2G32690	AT1G29070
				AT1G52870				AT4G12810	AT2G21320			AT2G41090	AT3G41979				AT2G22795	AT2G38140	AT1G29430
				AT1G53670				AT4G14280	AT2G22690			AT2G43550	AT3G47460				AT2G25510	AT2G44650	AT1G29440
				AT1G54410				AT4G16920	AT2G22980			AT2G46430	AT3G49190				AT2G27710	AT3G03341	AT1G29510
				AT1G55370				AT4G35165	AT2G27400			AT3G03702	AT3G49832				AT2G28900	AT3G08610	AT1G29910
				AT1G58090				AT5G04310	AT2G28210			AT3G04070	AT3G52700				AT2G37710	AT3G20362	AT1G29930
				AT1G58180				AT5G24150	AT2G30230			AT3G08880	AT3G54366				AT2G40750	AT3G21055	AT1G30250
				AT1G60835				AT5G28067	AT2G30560			AT3G08943	AT3G56170				AT2G41090	AT3G22550	AT1G30260
				AT1G61000				AT5G32563	AT2G32180			AT3G22231	AT4G03340				AT2G43550	AT3G23450	AT1G30360
				AT1G61280				AT5G32598	AT2G37380			AT3G28865	AT4G03730				AT2G46430	AT3G23880	AT1G31860
				AT1G64360				AT5G35794	AT2G38995			AT3G30300	AT4G12810				AT2G46440	AT3G27830	AT1G32080
				AT1G64370				AT5G36270	AT2G42380			AT3G48640	AT4G17820				AT3G02120	AT3G27850	AT1G33810
				AT1G70760				AT5G46105	AT2G43040			AT3G57240	AT4G33840				AT3G08770	AT3G44990	AT1G42970
				AT1G70890				AT5G58170	AT3G02930			AT3G58780	AT5G01225				AT3G08870	AT3G45930	AT1G47400
				AT1G72590				AT5G61400	AT3G03770			AT4G00165	AT5G02370				AT3G11090	AT3G50685	AT1G48330
				AT1G74880				AT5G64860	AT3G03820			AT4G06742	AT5G03590				AT3G12965	AT3G51600	AT1G48750
				AT1G75190				ATCG00200	AT3G05620			AT4G08300	AT5G24915				AT3G14210	AT3G56020	AT1G49975
				AT1G75900				ATCG00460	AT3G07340			AT4G14400	AT5G29337				AT3G18280	AT3G63160	AT1G49980
				AT1G76405				ATCG00480	AT3G11120			AT4G15660	AT5G32598				AT3G22070	AT4G00165	AT1G50290
				AT1G76570				ATCG00520	AT3G12775			AT4G15670	AT5G35535				AT3G22231	AT4G09650	AT1G51090
				AT1G78440				ATCG00550	AT3G13430			AT4G15680	AT5G36270				AT3G25040	AT4G12730	AT1G51400
				AT1G78950				ATCG00580	AT3G14640			AT4G15690	AT5G41040				AT3G26180	AT4G14342	AT1G52220
				AT1G78995				ATCG00650	AT3G14770			AT4G35165	AT5G50740				AT3G43800	AT4G19120	AT1G53035
				AT1G80740				ATCG00710	AT3G15220			AT4G37060	AT5G53430				AT3G44010	AT4G27520	AT1G54500
				AT2G03310				ATCG00750	AT3G15354			AT5G24350	AT5G53750				AT3G44860	AT4G28750	AT1G55480
				AT2G03420				ATCG00810	AT3G15650			AT5G26690	AT5G54280				AT3G45210	AT4G33660	AT1G55670
				AT2G04410				ATCG01230	AT3G16130			AT5G28464	AT5G58840				AT3G46940	AT4G37800	AT1G55675
				AT2G06290					AT3G20320			AT5G32563	AT5G60510				AT3G48640	AT4G38840	AT1G60950
				AT2G07731					AT3G20890			AT5G34851	AT5G63020				AT3G49110	AT5G02380	AT1G61740
				AT2G11770					AT3G21050			AT5G38980	ATCG00020				AT3G50470	AT5G03120	AT1G62570
				AT2G13280					AT3G22210			AT5G42530	ATCG00040				AT3G52370	AT5G04950	AT1G64380
				AT2G14045					AT3G30405			AT5G54610	ATCG00050				AT3G52630	AT5G11150	AT1G64510
				AT2G15650					AT3G32385			AT5G61150	ATCG00065				AT3G55240	AT5G16390	AT1G64640
				AT2G16710					AT3G42580			AT5G62920	ATCG00070				AT3G55500	AT5G18850	AT1G67090
				AT2G18290					AT3G43826			AT5G65930	ATCG00100				AT3G56400	AT5G20700	AT1G67785
				AT2G20260					AT3G44990			ATCG00030	ATCG00110				AT3G56710	AT5G22580	AT1G68530
				AT2G22795					AT3G48110			ATCG00190	ATCG00130				AT3G58070	AT5G24155	AT1G68590
				AT2G27290					AT3G52290			ATCG00230	ATCG00140				AT4G00810	AT5G26790	AT1G68760
				AT2G27400					AT3G53170			ATCG00500	ATCG00150				AT4G01700	AT5G38410	AT1G70420
				AT2G28740					AT3G61420			ATCG00530	ATCG00170				AT4G02130	AT5G38430	AT1G70640
				AT2G29040					AT3G61480			ATCG00590	ATCG00180				AT4G03210	AT5G38980	AT1G70760
				AT2G29180					AT3G62890			ATCG00610	ATCG00210				AT4G08300	AT5G44130	AT1G72020
				AT2G32180					AT4G03180			ATCG00690	ATCG00220				AT4G14320	AT5G46690	AT1G72645
				AT2G34390					AT4G04077			ATCG00750	ATCG00240				AT4G14400	AT5G62920	AT1G74670
				AT2G35450					AT4G07400			ATCG00760	ATCG00260				AT4G15660	ATCG00030	AT1G74730
				AT2G36835					AT4G14360			ATCG00770	ATCG00280				AT4G15670	ATCG00050	AT1G74970
				AT2G38995					AT4G16860			ATMG00020	ATCG00290				AT4G17030	ATCG00070	AT1G75350
				AT2G39675					AT4G17098			ATMG00090	ATCG00300				AT4G18030	ATCG00100	AT1G75690
				AT2G41310					AT4G22910			ATMG00690	ATCG00310				AT4G18422	ATCG00110	AT1G75750
				AT2G41330					AT4G23360			ATMG01360	ATCG00330				AT4G18440	ATCG00130	AT1G76180
				AT2G42530					AT4G31210			ATMG01390	ATCG00350				AT4G19530	ATCG00140	AT1G78380
				AT2G42540					AT4G31620				ATCG00360				AT4G20150	ATCG00150	AT1G79850
				AT2G43535					AT4G35320				ATCG00370				AT4G21380	ATCG00170	AT2G01590
				AT2G47570					AT4G37080				ATCG00380				AT4G23170	ATCG00180	AT2G02050
				AT3G01440					AT4G38780				ATCG00400				AT4G25940	ATCG00200	AT2G02130
				AT3G01490					AT5G01225				ATCG00410				AT4G29440	ATCG00210	AT2G02760
				AT3G02730					AT5G03720				ATCG00420				AT4G38740	ATCG00230	AT2G04039
				AT3G03980					AT5G06690				ATCG00430				AT4G39730	ATCG00240	AT2G05310
				AT3G04070					AT5G07070				ATCG00460				AT5G03345	ATCG00280	AT2G05620
				AT3G05932					AT5G08565				ATCG00470				AT5G03350	ATCG00290	AT2G13360
				AT3G11120					AT5G09655				ATCG00480				AT5G07220	ATCG00300	AT2G14115
				AT3G13550					AT5G13870				ATCG00490				AT5G19250	ATCG00310	AT2G14247
				AT3G14150					AT5G24090				ATCG00510				AT5G22430	ATCG00340	AT2G15050
				AT3G14640					AT5G25830				ATCG00520				AT5G22570	ATCG00360	AT2G15970
				AT3G15080					AT5G35480				ATCG00540				AT5G22880	ATCG00380	AT2G16490
				AT3G16250					AT5G37680				ATCG00560				AT5G25100	ATCG00390	AT2G16990
				AT3G21050					AT5G40520				ATCG00570				AT5G36930	ATCG00400	AT2G17972
				AT3G22210					AT5G41140				ATCG00580				AT5G38690	ATCG00410	AT2G18230
				AT3G23490					AT5G41900				ATCG00600				AT5G42980	ATCG00420	AT2G20410
				AT3G24100					AT5G44010				ATCG00630				AT5G43150	ATCG00430	AT2G20724
				AT3G26450					AT5G44520				ATCG00640				AT5G47700	ATCG00450	AT2G20890
				AT3G28790					AT5G44578				ATCG00660				AT5G47930	ATCG00460	AT2G21140
				AT3G29060					AT5G44870				ATCG00670				AT5G53870	ATCG00490	AT2G21210
				AT3G29350					AT5G45760				ATCG00680				AT5G54610	ATCG00500	AT2G23090
				AT3G30405					AT5G54280				ATCG00720				AT5G54970	ATCG00510	AT2G24090
				AT3G48490					AT5G54780				ATCG00780				AT5G59220	ATCG00520	AT2G24762
				AT3G50440					AT5G58840				ATCG00810				AT5G59670	ATCG00530	AT2G26500
				AT3G50970					AT5G63020				ATCG01000				AT5G59690	ATCG00540	AT2G27420
				AT3G52900					AT5G63087				ATCG01070				AT5G59870	ATCG00570	AT2G28400
				AT3G55520					AT5G64030				ATCG01090				AT5G59880	ATCG00580	AT2G29310
				AT3G56170					AT5G64390				ATCG01100				AT5G60900	ATCG00590	AT2G30560
				AT3G60480					AT5G64850				ATCG01120				AT5G64816	ATCG00600	AT2G30570
				AT3G60810					AT5G66455				ATCG01130				ATCG00040	ATCG00610	AT2G31490
				AT3G62410					ATCG00230				ATCG01230				ATCG00065	ATCG00620	AT2G33180
				AT3G62550					ATCG00270				ATMG01080				ATCG00470	ATCG00630	AT2G33450
				AT3G62890					ATCG00380								ATCG00560	ATCG00640	AT2G33855
				AT4G00895					ATCG00390								ATCG00770	ATCG00650	AT2G34420
				AT4G02235					ATCG00400								ATMG00020	ATCG00660	AT2G35960
				AT4G02980					ATCG00490									ATCG00670	AT2G37220
				AT4G03340					ATCG00500									ATCG00680	AT2G37640
				AT4G03730					ATCG00510									ATCG00710	AT2G38465
				AT4G04470					ATCG00540									ATCG00730	AT2G39730
				AT4G06746					ATCG00600									ATCG00750	AT2G40080
				AT4G09180					ATCG00640									ATCG00780	AT2G40490
				AT4G10300					ATCG00700									ATCG00800	AT2G41190
				AT4G13200					ATCG00800									ATCG00810	AT2G42530
				AT4G13505					ATCG01080									ATCG00820	AT2G42540
				AT4G14615					ATCG01090									ATCG01020	AT2G44310
				AT4G15030					ATCG01130									ATCG01070	AT2G44740
				AT4G17820														ATCG01090	AT2G45180
				AT4G18280														ATCG01100	AT2G45470
				AT4G20030														ATCG01120	AT2G46820
				AT4G21192														ATCG01130	AT2G47400
				AT4G21445														ATCG01230	AT2G47690
				AT4G23360															AT3G01390
				AT4G23496															AT3G02910
				AT4G23670															AT3G03780
				AT4G24380															AT3G04790
				AT4G28750															AT3G04860
				AT4G32240															AT3G05730
				AT4G32590															AT3G05800
				AT4G33490															AT3G05880
				AT4G33550															AT3G07568
				AT4G33840															AT3G07650
				AT4G37660															AT3G08920
				AT4G38060															AT3G09390
				AT4G39620															AT3G09860
				AT5G01225															AT3G11410
				AT5G02120															AT3G12345
				AT5G03590															AT3G12610
				AT5G04750															AT3G13720
				AT5G08370															AT3G15480
				AT5G13730															AT3G15680
				AT5G15960															AT3G16140
				AT5G23760															AT3G16240
				AT5G24314															AT3G16370
				AT5G28750															AT3G16570
				AT5G29720															AT3G17185
				AT5G32563															AT3G17210
				AT5G35535															AT3G17640
				AT5G41020															AT3G22142
				AT5G41790															AT3G22968
				AT5G42300															AT3G23805
				AT5G42850															AT3G23810
				AT5G43750															AT3G24520
				AT5G50100															AT3G26650
				AT5G51174															AT3G27690
				AT5G51380															AT3G29030
				AT5G53486															AT3G43720
				AT5G53490															AT3G44020
				AT5G53880															AT3G45050
				AT5G55210															AT3G47070
				AT5G55660															AT3G47350
				AT5G56600															AT3G47650
				AT5G57040															AT3G49220
				AT5G59610															AT3G51510
				AT5G60510															AT3G53990
				AT5G60880															AT3G55420
				AT5G61270															AT3G56910
				AT5G62140															AT3G57062
				AT5G63020															AT3G57785
				AT5G63870															AT3G58850
				AT5G64770															AT3G61110
				AT5G65000															AT3G62660
				ATCG00030															AT3G62890
				ATCG00040															AT4G02530
				ATCG00065															AT4G04293
				ATCG00160															AT4G04630
				ATCG00170															AT4G10340
				ATCG00180															AT4G11211
				ATCG00190															AT4G12800
				ATCG00200															AT4G12880
				ATCG00220															AT4G13500
				ATCG00230															AT4G14270
				ATCG00240															AT4G16410
				ATCG00290															AT4G16447
				ATCG00330															AT4G16980
				ATCG00350															AT4G20260
				ATCG00460															AT4G20360
				ATCG00470															AT4G21060
				ATCG00490															AT4G21280
				ATCG00510															AT4G21445
				ATCG00520															AT4G23870
				ATCG00540															AT4G24090
				ATCG00610															AT4G25050
				ATCG00660															AT4G25480
				ATCG00670															AT4G26530
				ATCG00710															AT4G26670
				ATCG00780															AT4G28660
				ATCG00790															AT4G29020
				ATCG00800															AT4G29905
				ATCG00810															AT4G30650
				ATCG01070															AT4G31550
				ATCG01090															AT4G32260
				ATCG01110															AT4G33220
				ATCG01230															AT4G34190
				ATMG01080															AT4G34620
																			AT4G34760
																			AT4G38770
																			AT4G39235
																			AT4G39330
																			AT5G01520
																			AT5G02120
																			AT5G02160
																			AT5G03230
																			AT5G03545
																			AT5G08050
																			AT5G10430
																			AT5G11070
																			AT5G12140
																			AT5G14320
																			AT5G14740
																			AT5G14910
																			AT5G15190
																			AT5G15970
																			AT5G17460
																			AT5G17870
																			AT5G18020
																			AT5G18600
																			AT5G20630
																			AT5G20830
																			AT5G23060
																			AT5G24165
																			AT5G24314
																			AT5G25610
																			AT5G36120
																			AT5G38420
																			AT5G40500
																			AT5G40950
																			AT5G41050
																			AT5G43750
																			AT5G44020
																			AT5G45680
																			AT5G47190
																			AT5G51960
																			AT5G52300
																			AT5G52310
																			AT5G54145
																			AT5G54270
																			AT5G54770
																			AT5G55620
																			AT5G56100
																			AT5G56550
																			AT5G57040
																			AT5G57880
																			AT5G58310
																			AT5G60680
																			AT5G61400
																			AT5G61660
																			AT5G62360
																			AT5G62980
																			AT5G63780
																			AT5G64040
																			AT5G64770
																			AT5G65220
																			AT5G65410
																			AT5G66040
																			ATCG00060
																			ATCG00120
																			ATCG00160
																			ATCG00260
																			ATCG00350
																			ATCG00440
																			ATCG00550
																			ATCG00700
																			ATCG00720
																			ATCG00740
																			ATCG00760
																			ATCG01000
																			ATCG01010
																			ATCG01040
																			ATCG01050
																			ATCG01080

## Sheet: Compare up genes
Direction	Down	Nc14 unique	Shared	Nc2 unique	Direction	Down	Nc14 unique	Shared	Nc2 unique	Direction	Down	Nc14 unique	Shared	Nc2 unique	Direction	Down	Nc14 unique	Shared	Nc2 unique
DPI	2	18	124	232	DPI	4	36	43	105	DPI	6	468	108	241	DPI	8	615	439	1266
Nc14 total	142	AT1G76728	AT1G01840	AT1G01300	Nc14 total	79	AT1G05835	AT1G08115	AT1G02920	Nc14 total	576	AT1G01090	AT1G02920	AT1G01300	Nc14 total	1054	AT1G01090	AT1G01490	AT1G01300
Nc2 total	356	AT2G02990	AT1G04220	AT1G02130	Nc2 total	148	AT1G06880	AT1G12013	AT1G04980	Nc2 total	349	AT1G01140	AT1G04980	AT1G04680	Nc2 total	1705	AT1G01140	AT1G01820	AT1G01340
Unique genes	374	AT2G04515	AT1G08115	AT1G02920	Unique genes	184	AT1G15002	AT1G19570	AT1G05340	Unique genes	817	AT1G01610	AT1G07920	AT1G05340	Unique genes	2320	AT1G01725	AT1G02850	AT1G01550
% overlap	33.1551	AT2G10940	AT1G09330	AT1G04140	% overlap	23.3696	AT1G32190	AT1G19610	AT1G10070	% overlap	13.2191	AT1G02500	AT1G07930	AT1G08450	% overlap	18.9224	AT1G01780	AT1G02920	AT1G01650
		AT2G30760	AT1G10630	AT1G05520			AT1G52690	AT1G21210	AT1G13340			AT1G02840	AT1G09070	AT1G09560			AT1G02300	AT1G03220	AT1G01710
		AT2G36830	AT1G10950	AT1G06160			AT1G57860	AT1G21525	AT1G17530			AT1G02850	AT1G09210	AT1G13340			AT1G02500	AT1G04970	AT1G01730
		AT2G38460	AT1G11380	AT1G07750			AT1G60910	AT1G31355	AT1G21310			AT1G02930	AT1G09780	AT1G14360			AT1G02860	AT1G04980	AT1G02090
		AT2G44080	AT1G14160	AT1G07890			AT1G61275	AT1G37000	AT1G22990			AT1G03010	AT1G09970	AT1G17380			AT1G02930	AT1G05010	AT1G02120
		AT3G08520	AT1G14315	AT1G07920			AT1G73600	AT1G37030	AT1G27710			AT1G03220	AT1G14740	AT1G19180			AT1G03010	AT1G05710	AT1G02220
		AT3G22968	AT1G16560	AT1G08420			AT1G75166	AT1G47720	AT1G35230			AT1G04240	AT1G19020	AT1G19670			AT1G03090	AT1G06160	AT1G02780
		AT3G58120	AT1G16820	AT1G08510			AT2G07765	AT1G52040	AT1G61255			AT1G04770	AT1G21520	AT1G20510			AT1G03170	AT1G06570	AT1G02870
		AT4G02320	AT1G18190	AT1G09020			AT2G20400	AT1G53625	AT1G65486			AT1G05000	AT1G21750	AT1G20620			AT1G04310	AT1G06590	AT1G03210
		AT4G21213	AT1G19360	AT1G09560			AT2G25810	AT2G01200	AT1G65500			AT1G05540	AT1G30820	AT1G21310			AT1G04770	AT1G07040	AT1G03590
		AT4G28780	AT1G19610	AT1G09795			AT2G31141	AT2G04390	AT1G65690			AT1G05560	AT1G37130	AT1G21525			AT1G05000	AT1G07230	AT1G03740
		AT5G23060	AT1G20840	AT1G11680			AT2G35382	AT2G05100	AT1G65845			AT1G05680	AT1G43170	AT1G22900			AT1G05060	AT1G07350	AT1G03820
		AT5G42460	AT1G25560	AT1G15690			AT2G35744	AT2G14610	AT1G67810			AT1G05710	AT1G50500	AT1G27400			AT1G05540	AT1G08930	AT1G03850
		AT5G45550	AT1G27490	AT1G16858			AT2G38195	AT2G26020	AT1G74590			AT1G06570	AT1G51760	AT1G27970			AT1G05560	AT1G09070	AT1G03970
		AT5G48780	AT1G32210	AT1G17440			AT3G06900	AT2G26400	AT1G75040			AT1G07530	AT1G51980	AT1G28370			AT1G05680	AT1G09210	AT1G04280
			AT1G36290	AT1G19670			AT3G07215	AT2G35387	AT1G75170			AT1G09100	AT1G52000	AT1G28395			AT1G06130	AT1G09690	AT1G05135
			AT1G48350	AT1G20200			AT3G08520	AT2G39030	AT1G76930			AT1G09350	AT1G53750	AT1G29980			AT1G06430	AT1G09970	AT1G05340
			AT1G50240	AT1G21750			AT3G11340	AT2G40205	AT1G77170			AT1G10060	AT1G56340	AT1G30580			AT1G06700	AT1G10070	AT1G05720
			AT1G59820	AT1G23490			AT3G13175	AT3G01316	AT1G78190			AT1G10070	AT1G60730	AT1G32640			AT1G07380	AT1G10370	AT1G05730
			AT1G70185	AT1G23850			AT3G55110	AT3G02480	AT2G03010			AT1G10370	AT1G61800	AT1G33470			AT1G08550	AT1G11050	AT1G05805
			AT1G72030	AT1G27770			AT3G62475	AT3G13525	AT2G04450			AT1G10540	AT1G61890	AT1G33960			AT1G09080	AT1G12050	AT1G06180
			AT1G73500	AT1G33250			AT4G00975	AT3G17050	AT2G13790			AT1G10960	AT1G72060	AT1G43910			AT1G09570	AT1G12780	AT1G06620
			AT1G73650	AT1G35430			AT4G11190	AT3G19030	AT2G15390			AT1G12780	AT1G74100	AT1G44350			AT1G10060	AT1G13340	AT1G06640
			AT1G74480	AT1G35560			AT4G22513	AT3G21760	AT2G18660			AT1G15010	AT1G75040	AT1G45332			AT1G10130	AT1G13990	AT1G06650
			AT1G75261	AT1G37000			AT5G09585	AT3G46320	AT2G18690			AT1G15110	AT1G77510	AT1G48920			AT1G10540	AT1G14360	AT1G06790
			AT1G78050	AT1G48210			AT5G10770	AT3G50825	AT2G19806			AT1G15520	AT2G01190	AT1G52030			AT1G10550	AT1G14870	AT1G07000
			AT1G78300	AT1G48860			AT5G13170	AT3G53230	AT2G20142			AT1G15550	AT2G02390	AT1G52040			AT1G10600	AT1G14890	AT1G07220
			AT1G79060	AT1G50480			AT5G15022	AT3G57645	AT2G24850			AT1G15800	AT2G17040	AT1G52400			AT1G10610	AT1G15010	AT1G07420
			AT2G01150	AT1G52000			AT5G27660	AT3G63010	AT2G25625			AT1G15825	AT2G18660	AT1G52410			AT1G10830	AT1G15110	AT1G07890
			AT2G01420	AT1G52040			AT5G44620	AT4G15258	AT2G29460			AT1G17290	AT2G18690	AT1G52720			AT1G11260	AT1G15125	AT1G08450
			AT2G16250	AT1G53310			AT5G47330	AT4G15610	AT2G30750			AT1G17860	AT2G23320	AT1G54010			AT1G11670	AT1G17745	AT1G08660
			AT2G18030	AT1G55500			AT5G51174	AT4G16240	AT2G32680			AT1G18210	AT2G25110	AT1G54020			AT1G11940	AT1G17860	AT1G08720
			AT2G20400	AT1G56060			ATMG01380	AT4G23420	AT2G38870			AT1G18500	AT2G26020	AT1G54030			AT1G13245	AT1G18210	AT1G08820
			AT2G21120	AT1G56340				AT4G39361	AT2G41100			AT1G18570	AT2G29350	AT1G57720			AT1G14720	AT1G18570	AT1G08830
			AT2G22840	AT1G58070				AT5G07010	AT2G41410			AT1G20200	AT2G29460	AT1G60030			AT1G14780	AT1G19020	AT1G08940
			AT2G23945	AT1G59870				AT5G20230	AT2G43570			AT1G20560	AT2G30770	AT1G61255			AT1G14860	AT1G19140	AT1G09560
			AT2G26020	AT1G61250				AT5G40395	AT2G43590			AT1G20630	AT2G34250	AT1G62390			AT1G15230	AT1G19550	AT1G09590
			AT2G26440	AT1G63770				AT5G41471	AT2G43620			AT1G20693	AT2G34510	AT1G64390			AT1G15520	AT1G19610	AT1G09740
			AT2G32600	AT1G66970				AT5G42020	AT2G47130			AT1G21130	AT2G35980	AT1G65270			AT1G15550	AT1G20160	AT1G09830
			AT2G33150	AT1G69530				ATMG00580	AT2G47770			AT1G21830	AT2G36530	AT1G65690			AT1G15670	AT1G21525	AT1G09850
			AT2G34880	AT1G70940					AT3G01290			AT1G22400	AT2G37770	AT1G66180			AT1G15800	AT1G21750	AT1G10990
			AT2G35260	AT1G71880					AT3G04720			AT1G23020	AT2G39050	AT1G68290			AT1G15825	AT1G22360	AT1G11330
			AT2G35345	AT1G72010					AT3G12500			AT1G23800	AT2G39210	AT1G69200			AT1G15950	AT1G23800	AT1G11350
			AT2G36610	AT1G72370					AT3G13950			AT1G23870	AT2G41100	AT1G69410			AT1G16210	AT1G25220	AT1G11580
			AT2G37650	AT1G73190					AT3G14060			AT1G24140	AT2G41410	AT1G70600			AT1G16250	AT1G25400	AT1G11720
			AT2G37910	AT1G74440					AT3G17110			AT1G24530	AT2G43570	AT1G70700			AT1G17020	AT1G25500	AT1G11840
			AT2G40205	AT1G75040					AT3G22600			AT1G25220	AT2G43620	AT1G71220			AT1G17290	AT1G26380	AT1G11910
			AT2G40475	AT1G75500					AT3G25780			AT1G26110	AT2G44610	AT1G72260			AT1G19530	AT1G26770	AT1G12000
			AT2G41490	AT1G75540					AT3G26830			AT1G26380	AT3G01290	AT1G72450			AT1G19540	AT1G27020	AT1G12360
			AT2G44620	AT1G76490					AT3G47480			AT1G26420	AT3G02520	AT1G75580			AT1G19660	AT1G27730	AT1G13060
			AT2G46260	AT1G76930					AT3G47800			AT1G26770	AT3G02530	AT1G76160			AT1G19740	AT1G28190	AT1G13560
			AT2G46330	AT1G76970					AT3G49120			AT1G26960	AT3G04120	AT1G76930			AT1G20560	AT1G28370	AT1G13770
			AT2G47170	AT1G78410					AT3G50770			AT1G27020	AT3G07390	AT1G77760			AT1G20630	AT1G28570	AT1G14010
			AT2G47270	AT1G79930					AT3G51330			AT1G27030	AT3G07630	AT1G77940			AT1G20693	AT1G28580	AT1G14060
			AT2G47895	AT1G80410					AT3G52400			AT1G28320	AT3G09200	AT1G78850			AT1G21100	AT1G30320	AT1G14130
			AT3G04820	AT1G80500					AT3G57240			AT1G28330	AT3G11070	AT1G78870			AT1G21830	AT1G32900	AT1G14250
			AT3G06483	AT2G01200					AT3G57260			AT1G28440	AT3G11340	AT2G01610			AT1G21980	AT1G32960	AT1G14370
			AT3G08760	AT2G01970					AT4G02380			AT1G28570	AT3G12580	AT2G02810			AT1G22370	AT1G33110	AT1G14620
			AT3G09505	AT2G03890					AT4G02520			AT1G29050	AT3G13790	AT2G02990			AT1G22530	AT1G33590	AT1G14710
			AT3G13310	AT2G04450					AT4G02555			AT1G29150	AT3G18830	AT2G03090			AT1G22570	AT1G35210	AT1G14880
			AT3G15352	AT2G06510					AT4G05050			AT1G30120	AT3G22120	AT2G04450			AT1G22890	AT1G35230	AT1G15130
			AT3G15550	AT2G13790					AT4G05320			AT1G30490	AT3G26830	AT2G05710			AT1G23390	AT1G36070	AT1G15220
			AT3G19330	AT2G15390					AT4G12500			AT1G30510	AT3G52400	AT2G05920			AT1G24530	AT1G37130	AT1G15420
			AT3G19460	AT2G17120					AT4G13510			AT1G31320	AT3G52930	AT2G06050			AT1G24625	AT1G42470	AT1G15430
			AT3G19700	AT2G17740					AT4G14365			AT1G31850	AT3G54640	AT2G13790			AT1G25275	AT1G45050	AT1G15580
			AT3G21755	AT2G18690					AT4G15910			AT1G32190	AT3G57260	AT2G14610			AT1G26390	AT1G51760	AT1G15930
			AT3G22490	AT2G20540					AT4G16260			AT1G32960	AT3G62600	AT2G16650			AT1G26420	AT1G52000	AT1G16300
			AT3G22650	AT2G23170					AT4G18250			AT1G33110	AT4G00430	AT2G17120			AT1G26665	AT1G52030	AT1G16520
			AT3G46510	AT2G23680					AT4G25110			AT1G34580	AT4G02380	AT2G17360			AT1G26960	AT1G52200	AT1G16610
			AT3G48770	AT2G25490					AT4G28390			AT1G36160	AT4G02520	AT2G17730			AT1G27030	AT1G52760	AT1G16890
			AT3G51140	AT2G25510					AT4G36670			AT1G42960	AT4G19410	AT2G18193			AT1G27290	AT1G52890	AT1G16920
			AT3G51890	AT2G25520					AT4G39364			AT1G47400	AT4G20830	AT2G20390			AT1G28327	AT1G54100	AT1G17380
			AT3G52520	AT2G26010					AT5G02490			AT1G47960	AT4G23140	AT2G21160			AT1G28330	AT1G54340	AT1G17420
			AT3G53510	AT2G26240					AT5G02550			AT1G51920	AT4G23850	AT2G22470			AT1G29050	AT1G55850	AT1G17490
			AT3G54490	AT2G27860					AT5G03350			AT1G52190	AT4G24190	AT2G23140			AT1G30120	AT1G58100	AT1G18080
			AT3G56850	AT2G30050					AT5G06760			AT1G52880	AT4G24520	AT2G24850			AT1G30220	AT1G59750	AT1G18160
			AT3G61111	AT2G30860					AT5G10760			AT1G52890	AT4G29900	AT2G26010			AT1G30490	AT1G60710	AT1G18260
			AT3G63220	AT2G34250					AT5G13490			AT1G53625	AT4G31300	AT2G26400			AT1G30500	AT1G60730	AT1G18450
			AT4G00342	AT2G37180					AT5G18470			AT1G54100	AT4G37920	AT2G27080			AT1G30820	AT1G61800	AT1G18540
			AT4G12480	AT2G38120					AT5G24200			AT1G55360	AT5G02490	AT2G29550			AT1G31320	AT1G62710	AT1G18670
			AT4G14090	AT2G38470					AT5G24530			AT1G56070	AT5G03630	AT2G30440			AT1G32170	AT1G64520	AT1G18710
			AT4G14730	AT2G39130					AT5G25754			AT1G56170	AT5G05600	AT2G31865			AT1G32190	AT1G64740	AT1G19180
			AT4G15240	AT2G39770					AT5G28540			AT1G62180	AT5G07340	AT2G32190			AT1G32740	AT1G64940	AT1G19250
			AT4G17245	AT2G40380					AT5G38900			AT1G62710	AT5G13490	AT2G32210			AT1G34580	AT1G65040	AT1G19300
			AT4G23810	AT2G41410					AT5G39670			AT1G63090	AT5G16910	AT2G34810			AT1G36622	AT1G65500	AT1G19380
			AT4G25370	AT2G42400					AT5G43065			AT1G64950	AT5G17920	AT2G36580			AT1G42960	AT1G65560	AT1G19480
			AT4G29360	AT2G42620					AT5G44430			AT1G65930	AT5G18470	AT2G36780			AT1G43700	AT1G65820	AT1G19570
			AT4G30270	AT2G43150					AT5G44570			AT1G65970	AT5G20230	AT2G37620			AT1G44770	AT1G65980	AT1G19640
			AT4G32640	AT2G45000					AT5G45630			AT1G66160	AT5G24530	AT2G39020			AT1G47128	AT1G67860	AT1G19670
			AT4G35295	AT2G47130					AT5G46315			AT1G67340	AT5G26920	AT2G39030			AT1G48450	AT1G69310	AT1G19850
			AT4G35970	AT2G47210					AT5G47400			AT1G67360	AT5G28540	AT2G39330			AT1G49032	AT1G69390	AT1G20110
			AT4G36040	AT2G47730					AT5G50200			AT1G69160	AT5G37600	AT2G39420			AT1G49300	AT1G69410	AT1G20510
			AT5G02820	AT3G01290					AT5G50360			AT1G69180	AT5G39670	AT2G39700			AT1G49310	AT1G69490	AT1G20620
			AT5G03040	AT3G01930					AT5G52390			AT1G69490	AT5G42020	AT2G39990			AT1G50250	AT1G69530	AT1G21050
			AT5G05370	AT3G04120					AT5G53870			AT1G69880	AT5G42050	AT2G40460			AT1G51200	AT1G69880	AT1G21120
			AT5G05965	AT3G04590					AT5G55450			AT1G70000	AT5G44090	AT2G41010			AT1G51920	AT1G70480	AT1G21250
			AT5G07350	AT3G04605					AT5G59310			AT1G70780	AT5G44320	AT2G41110			AT1G52190	AT1G70700	AT1G21310
			AT5G13110	AT3G04720					AT5G60950			AT1G70800	AT5G44430	AT2G42570			AT1G52880	AT1G70830	AT1G21550
			AT5G13890	AT3G07270					AT5G62770			AT1G70940	AT5G58290	AT2G43290			AT1G53030	AT1G72060	AT1G21720
			AT5G13990	AT3G07390					AT5G64310			AT1G71880	AT5G61790	AT2G43510			AT1G53570	AT1G73260	AT1G21900
			AT5G14310	AT3G07660					AT5G64810			AT1G72820	AT5G64080	AT2G46000			AT1G55360	AT1G74590	AT1G22510
			AT5G16740	AT3G08580					AT5G66400			AT1G73600	AT5G64120	AT2G46270			AT1G56140	AT1G74710	AT1G22610
			AT5G23280	AT3G09440								AT1G73880	AT5G64260	AT2G47970			AT1G56220	AT1G75040	AT1G22780
			AT5G23820	AT3G09840								AT1G74050	AT5G65140	AT3G03020			AT1G56280	AT1G75080	AT1G22800
			AT5G24990	AT3G10300								AT1G75080	AT5G67360	AT3G03050			AT1G57590	AT1G75380	AT1G22870
			AT5G25280	AT3G11770								AT1G75500		AT3G04720			AT1G57990	AT1G75660	AT1G22900
			AT5G27210	AT3G11820								AT1G75730		AT3G04840			AT1G58225	AT1G75730	AT1G22920
			AT5G33280	AT3G13460								AT1G75780		AT3G05500			AT1G59700	AT1G76150	AT1G23260
			AT5G42290	AT3G13920								AT1G76030		AT3G07750			AT1G59740	AT1G76520	AT1G23850
			AT5G44330	AT3G15095								AT1G76090		AT3G08580			AT1G59900	AT1G76680	AT1G24070
			AT5G45110	AT3G15430								AT1G76490		AT3G12145			AT1G60490	AT1G76930	AT1G24100
			AT5G47670	AT3G15800								AT1G76520		AT3G12500			AT1G60989	AT1G76990	AT1G24140
			AT5G47870	AT3G18060								AT1G76680		AT3G13380			AT1G61360	AT1G77670	AT1G24310
			AT5G55990	AT3G18535								AT1G77120		AT3G13920			AT1G62180	AT1G77810	AT1G24360
			AT5G56590	AT3G18780								AT1G78410		AT3G14440			AT1G63090	AT1G78270	AT1G25350
			AT5G57460	AT3G20015								AT1G78420		AT3G15000			AT1G63770	AT1G78410	AT1G25570
			AT5G60980	AT3G22600								AT1G78460		AT3G16400			AT1G63800	AT1G78460	AT1G26218
			AT5G62820	AT3G25500								AT1G78830		AT3G16460			AT1G63840	AT1G78830	AT1G26630
			AT5G62900	AT3G25660								AT1G79210		AT3G16470			AT1G64230	AT1G80360	AT1G26730
			AT5G64760	AT3G26810								AT1G79230		AT3G17110			AT1G64720	AT1G80530	AT1G27400
			AT5G66180	AT3G28180								AT1G79750		AT3G18130			AT1G65060	AT1G80820	AT1G27450
				AT3G44110								AT1G79900		AT3G18600			AT1G65970	AT1G80920	AT1G27752
				AT3G46550								AT1G80110		AT3G22160			AT1G67148	AT2G01140	AT1G27770
				AT3G47820								AT2G01140		AT3G22310			AT1G67290	AT2G01450	AT1G28400
				AT3G49120								AT2G01200		AT3G22330			AT1G67340	AT2G04160	AT1G28480
				AT3G50820								AT2G01260		AT3G23940			AT1G67700	AT2G04400	AT1G29280
				AT3G52400								AT2G05380		AT3G25180			AT1G67940	AT2G05380	AT1G29290
				AT3G52800								AT2G05840		AT3G25760			AT1G67980	AT2G05920	AT1G29310
				AT3G55390								AT2G14247		AT3G25770			AT1G68220	AT2G06050	AT1G29330
				AT3G56310								AT2G15620		AT3G25780			AT1G68640	AT2G06255	AT1G29690
				AT3G57240								AT2G16750		AT3G26170			AT1G68810	AT2G15320	AT1G29810
				AT3G57260								AT2G17705		AT3G27400			AT1G68870	AT2G15570	AT1G29980
				AT3G58510								AT2G20580		AT3G28220			AT1G69160	AT2G18660	AT1G30000
				AT3G58730								AT2G21130		AT3G43270			AT1G69850	AT2G18690	AT1G30040
				AT3G60600								AT2G22240		AT3G44750			AT1G70000	AT2G18700	AT1G30230
				AT4G00570								AT2G22780		AT3G45860			AT1G70780	AT2G22470	AT1G30400
				AT4G00720								AT2G23030		AT3G47480			AT1G70800	AT2G23320	AT1G30640
				AT4G02380								AT2G23910		AT3G50480			AT1G70810	AT2G24550	AT1G30720
				AT4G02405								AT2G24170		AT3G51450			AT1G70890	AT2G25110	AT1G31550
				AT4G02520								AT2G24210		AT3G51800			AT1G70940	AT2G25450	AT1G31580
				AT4G05050								AT2G25810		AT3G55430			AT1G71030	AT2G25910	AT1G31910
				AT4G05320								AT2G26530		AT3G56880			AT1G71140	AT2G26010	AT1G32580
				AT4G08850								AT2G27510		AT3G57240			AT1G71880	AT2G26020	AT1G32640
				AT4G10610								AT2G28570		AT3G57330			AT1G71970	AT2G26530	AT1G32700
				AT4G11850								AT2G29340		AT3G59820			AT1G73600	AT2G27020	AT1G32860
				AT4G12470								AT2G29420		AT3G62870			AT1G73880	AT2G27690	AT1G32920
				AT4G12490								AT2G29980		AT3G63010			AT1G73920	AT2G28570	AT1G32940
				AT4G12500								AT2G30140		AT4G00100			AT1G75490	AT2G29350	AT1G33360
				AT4G12650								AT2G30490		AT4G02600			AT1G75800	AT2G29460	AT1G33560
				AT4G13510								AT2G30750		AT4G03420			AT1G76090	AT2G30140	AT1G33960
				AT4G14365								AT2G31390		AT4G09030			AT1G76490	AT2G30490	AT1G42480
				AT4G14400								AT2G31750		AT4G12480			AT1G76690	AT2G30750	AT1G43910
				AT4G16240								AT2G32730		AT4G12490			AT1G77000	AT2G30770	AT1G44350
				AT4G18250								AT2G33150		AT4G12500			AT1G77060	AT2G32190	AT1G44760
				AT4G21700								AT2G33380		AT4G12780			AT1G77120	AT2G32210	AT1G44790
				AT4G23140								AT2G33590		AT4G13410			AT1G78090	AT2G33770	AT1G45145
				AT4G23470								AT2G33830		AT4G14365			AT1G78450	AT2G34070	AT1G45150
				AT4G25110								AT2G34460		AT4G15210			AT1G79470	AT2G34630	AT1G45160
				AT4G28830								AT2G34660		AT4G15610			AT1G79700	AT2G35680	AT1G45332
				AT4G29610								AT2G35820		AT4G15910			AT1G79730	AT2G35980	AT1G47200
				AT4G30190								AT2G36220		AT4G16260			AT1G79750	AT2G36120	AT1G47210
				AT4G31500								AT2G36290		AT4G16590			AT1G79900	AT2G36290	AT1G47380
				AT4G32020								AT2G36460		AT4G17470			AT1G80180	AT2G36800	AT1G47395
				AT4G32285								AT2G36590		AT4G18250			AT1G80440	AT2G36970	AT1G48440
				AT4G32470								AT2G36750		AT4G20320			AT2G01190	AT2G37110	AT1G48605
				AT4G33050								AT2G36830		AT4G21910			AT2G01200	AT2G37130	AT1G48850
				AT4G34710								AT2G36970		AT4G22470			AT2G03330	AT2G37760	AT1G49050
				AT4G35480								AT2G37040		AT4G23210			AT2G04240	AT2G37770	AT1G50840
				AT4G35870								AT2G37080		AT4G25030			AT2G04795	AT2G37970	AT1G50920
				AT4G37640								AT2G37760		AT4G25110			AT2G10250	AT2G38860	AT1G51310
				AT4G38250								AT2G37970		AT4G25630			AT2G15020	AT2G38870	AT1G52040
				AT4G38550								AT2G38120		AT4G26910			AT2G15620	AT2G39210	AT1G52400
				AT4G38590								AT2G38170		AT4G27070			AT2G15830	AT2G39340	AT1G52410
				AT4G38960								AT2G38180		AT4G27860			AT2G16365	AT2G39870	AT1G52420
				AT5G01020								AT2G38400		AT4G28510			AT2G16750	AT2G40460	AT1G52720
				AT5G01460								AT2G38470		AT4G30270			AT2G17705	AT2G41100	AT1G52980
				AT5G01980								AT2G38860		AT4G30290			AT2G18050	AT2G41410	AT1G53320
				AT5G02490								AT2G39770		AT4G31500			AT2G19180	AT2G43340	AT1G53645
				AT5G02500								AT2G39980		AT4G33040			AT2G20180	AT2G43510	AT1G53710
				AT5G03350								AT2G40970		AT4G34200			AT2G20230	AT2G43520	AT1G54010
				AT5G04930								AT2G41220		AT4G34588			AT2G20920	AT2G43570	AT1G54020
				AT5G05380								AT2G41240		AT4G34710			AT2G21050	AT2G43590	AT1G54030
				AT5G05600								AT2G41260		AT4G35080			AT2G21550	AT2G43620	AT1G54140
				AT5G06300								AT2G41280		AT4G35720			AT2G21970	AT2G43680	AT1G54320
				AT5G08670								AT2G41900		AT4G37910			AT2G22240	AT2G44100	AT1G54370
				AT5G08690								AT2G42600		AT4G39030			AT2G22420	AT2G46390	AT1G54850
				AT5G09810								AT2G42750		AT4G39980			AT2G22590	AT2G46800	AT1G54960
				AT5G10760								AT2G42790		AT5G01180			AT2G23030	AT2G47470	AT1G55310
				AT5G11740								AT2G43710		AT5G02870			AT2G23290	AT2G47710	AT1G55730
				AT5G11970								AT2G43790		AT5G03350			AT2G23910	AT3G01290	AT1G55820
				AT5G12360								AT2G44160		AT5G04590			AT2G24180	AT3G01970	AT1G55900
				AT5G14040								AT2G45140		AT5G06870			AT2G24210	AT3G02190	AT1G56110
				AT5G15360								AT2G46600		AT5G07090			AT2G24270	AT3G02515	AT1G56120
				AT5G15650								AT2G47730		AT5G09420			AT2G25000	AT3G02520	AT1G56340
				AT5G16250								AT2G47770		AT5G10300			AT2G25735	AT3G03330	AT1G56550
				AT5G18070								AT2G47800		AT5G10360			AT2G25810	AT3G03470	AT1G56660
				AT5G18280								AT3G01120		AT5G10760			AT2G25900	AT3G03480	AT1G57720
				AT5G18470								AT3G02040		AT5G10840			AT2G25930	AT3G04000	AT1G58200
				AT5G18520								AT3G03250		AT5G13030			AT2G26650	AT3G04720	AT1G58290
				AT5G19250								AT3G03470		AT5G13100			AT2G27510	AT3G07090	AT1G59960
				AT5G19790								AT3G03480		AT5G13220			AT2G28840	AT3G07230	AT1G60030
				AT5G19980								AT3G04000		AT5G13780			AT2G28910	AT3G07560	AT1G60420
				AT5G20230								AT3G05200		AT5G15090			AT2G29320	AT3G07700	AT1G61120
				AT5G20350								AT3G05350		AT5G15550			AT2G29340	AT3G07780	AT1G61255
				AT5G25100								AT3G05530		AT5G17860			AT2G29420	AT3G08690	AT1G61790
				AT5G25350								AT3G06860		AT5G18170			AT2G29740	AT3G11340	AT1G61890
				AT5G25757								AT3G06868		AT5G20010			AT2G29980	AT3G11930	AT1G62660
				AT5G27420								AT3G07700		AT5G20020			AT2G30520	AT3G12680	AT1G62790
				AT5G33320								AT3G09032		AT5G21090			AT2G30942	AT3G12740	AT1G63460
				AT5G35160								AT3G09770		AT5G22100			AT2G31280	AT3G13580	AT1G63480
				AT5G40390								AT3G09840		AT5G22330			AT2G31750	AT3G13790	AT1G63550
				AT5G42020								AT3G10340		AT5G22650			AT2G32560	AT3G15500	AT1G63660
				AT5G42530								AT3G10985		AT5G24420			AT2G33150	AT3G15510	AT1G64060
				AT5G43950								AT3G12110		AT5G24810			AT2G33590	AT3G15540	AT1G64140
				AT5G44420								AT3G12120		AT5G25190			AT2G33830	AT3G15610	AT1G64390
				AT5G44430								AT3G12830		AT5G36220			AT2G34460	AT3G15820	AT1G64600
				AT5G50160								AT3G13330		AT5G40770			AT2G34500	AT3G16460	AT1G65030
				AT5G50200								AT3G13750		AT5G42650			AT2G34510	AT3G16950	AT1G65240
				AT5G52540								AT3G14100		AT5G44050			AT2G35820	AT3G17050	AT1G65270
				AT5G53140								AT3G14395		AT5G44420			AT2G36220	AT3G17110	AT1G65350
				AT5G55450								AT3G14990		AT5G44568			AT2G36307	AT3G17250	AT1G65483
				AT5G60390								AT3G15356		AT5G44570			AT2G36460	AT3G17800	AT1G65486
				AT5G62560								AT3G15510		AT5G47220			AT2G36590	AT3G17820	AT1G65690
				AT5G63050								AT3G15540		AT5G47910			AT2G36750	AT3G18035	AT1G65845
				AT5G64430								AT3G16530		AT5G49280			AT2G36790	AT3G18250	AT1G65930
				AT5G65700								AT3G16950		AT5G50200			AT2G36950	AT3G18830	AT1G66180
				AT5G66320								AT3G17770		AT5G52470			AT2G37040	AT3G19130	AT1G66280
				AT5G67420								AT3G17790		AT5G55450			AT2G37678	AT3G19820	AT1G66340
				AT5G67500								AT3G17800		AT5G55920			AT2G37920	AT3G21790	AT1G66580
												AT3G17810		AT5G58710			AT2G38170	AT3G22060	AT1G66920
												AT3G17820		AT5G61030			AT2G38180	AT3G22600	AT1G67120
												AT3G18190		AT5G62050			AT2G38400	AT3G23550	AT1G67325
												AT3G18290		AT5G62190			AT2G39400	AT3G23570	AT1G67430
												AT3G18490		AT5G62350			AT2G39980	AT3G23640	AT1G67810
												AT3G19350		AT5G62700			AT2G40000	AT3G24170	AT1G67850
												AT3G19390		AT5G64310			AT2G40890	AT3G24550	AT1G67865
												AT3G20300		AT5G64400			AT2G40970	AT3G25760	AT1G68160
												AT3G20490		AT5G66860			AT2G41240	AT3G26830	AT1G68290
												AT3G20810					AT2G41260	AT3G26840	AT1G68300
												AT3G21250					AT2G41280	AT3G27350	AT1G68360
												AT3G21560					AT2G41430	AT3G44720	AT1G68560
												AT3G21690					AT2G41750	AT3G45010	AT1G68620
												AT3G21790					AT2G42280	AT3G45970	AT1G69370
												AT3G22060					AT2G42600	AT3G47540	AT1G69510
												AT3G22370					AT2G42750	AT3G48000	AT1G69720
												AT3G22600					AT2G42790	AT3G48850	AT1G69770
												AT3G22840					AT2G43910	AT3G49620	AT1G69870
												AT3G22960					AT2G45170	AT3G50210	AT1G69930
												AT3G23030					AT2G45220	AT3G50740	AT1G70160
												AT3G24170					AT2G46100	AT3G51260	AT1G70370
												AT3G24420					AT2G46220	AT3G51370	AT1G70490
												AT3G24503					AT2G47460	AT3G51840	AT1G70690
												AT3G24550					AT2G47730	AT3G51860	AT1G70980
												AT3G26910					AT2G47800	AT3G52400	AT1G71040
												AT3G27270					AT3G01120	AT3G53260	AT1G71070
												AT3G29200					AT3G01180	AT3G54030	AT1G71080
												AT3G45060					AT3G01690	AT3G54420	AT1G71110
												AT3G45300					AT3G02040	AT3G54640	AT1G71260
												AT3G46060					AT3G02110	AT3G55430	AT1G71380
												AT3G47950					AT3G02540	AT3G55460	AT1G71410
												AT3G48000					AT3G03890	AT3G55610	AT1G71860
												AT3G48740					AT3G04670	AT3G56460	AT1G72120
												AT3G48850					AT3G06590	AT3G57260	AT1G72180
												AT3G48990					AT3G06810	AT3G59380	AT1G72260
												AT3G49360					AT3G06850	AT3G60300	AT1G72280
												AT3G49580					AT3G06860	AT3G62220	AT1G72450
												AT3G50770					AT3G06868	AT3G62650	AT1G72520
												AT3G51160					AT3G07440	AT3G63010	AT1G72680
												AT3G51860					AT3G08510	AT3G63250	AT1G73080
												AT3G52060					AT3G09032	AT3G63380	AT1G73325
												AT3G53230					AT3G09035	AT4G00430	AT1G73805
												AT3G53260					AT3G09470	AT4G00490	AT1G73810
												AT3G53420					AT3G10340	AT4G01720	AT1G74010
												AT3G53530					AT3G10450	AT4G02380	AT1G74020
												AT3G54030					AT3G10985	AT4G02520	AT1G74030
												AT3G54140					AT3G12110	AT4G02890	AT1G74100
												AT3G54400					AT3G12120	AT4G03400	AT1G74230
												AT3G55110					AT3G12400	AT4G12470	AT1G74560
												AT3G55120					AT3G12520	AT4G12480	AT1G74920
												AT3G55390					AT3G13080	AT4G12490	AT1G74950
												AT3G55610					AT3G13510	AT4G12500	AT1G75220
												AT3G55980					AT3G13750	AT4G13830	AT1G75510
												AT3G56970					AT3G14067	AT4G14560	AT1G75580
												AT3G56980					AT3G14100	AT4G14630	AT1G76040
												AT3G57520					AT3G14990	AT4G14800	AT1G76160
												AT3G58610					AT3G15352	AT4G15280	AT1G76360
												AT3G60140					AT3G15353	AT4G15440	AT1G76640
												AT3G60820					AT3G15356	AT4G15610	AT1G76650
												AT3G62650					AT3G15380	AT4G16140	AT1G76790
												AT4G00200					AT3G15450	AT4G16260	AT1G77420
												AT4G01850					AT3G15630	AT4G17085	AT1G77440
												AT4G01870					AT3G15840	AT4G17830	AT1G77510
												AT4G02890					AT3G16180	AT4G17900	AT1G77760
												AT4G03400					AT3G16190	AT4G18170	AT1G77930
												AT4G04020					AT3G16530	AT4G18205	AT1G78390
												AT4G04610					AT3G16770	AT4G18930	AT1G78780
												AT4G06535					AT3G17365	AT4G19200	AT1G78800
												AT4G11820					AT3G17770	AT4G20010	AT1G78850
												AT4G12110					AT3G17790	AT4G20830	AT1G78870
												AT4G12300					AT3G17810	AT4G21120	AT1G79530
												AT4G12470					AT3G18030	AT4G22150	AT1G79610
												AT4G12910					AT3G18490	AT4G22240	AT1G79650
												AT4G13010					AT3G19010	AT4G24690	AT1G79690
												AT4G13395					AT3G19150	AT4G27450	AT1G79720
												AT4G13730					AT3G19270	AT4G27830	AT1G79940
												AT4G13940					AT3G19350	AT4G28390	AT1G79990
												AT4G14030					AT3G19390	AT4G28400	AT1G80070
												AT4G14560					AT3G19540	AT4G28510	AT1G80190
												AT4G14690					AT3G19710	AT4G29040	AT1G80270
												AT4G14740					AT3G19990	AT4G29210	AT1G80460
												AT4G14930					AT3G20120	AT4G30600	AT1G80600
												AT4G15480					AT3G20300	AT4G31580	AT1G80660
												AT4G15530					AT3G20490	AT4G31860	AT1G80840
												AT4G15620					AT3G20810	AT4G32480	AT2G01060
												AT4G17245					AT3G21150	AT4G32940	AT2G01070
												AT4G17830					AT3G21250	AT4G33150	AT2G01100
												AT4G17900					AT3G21520	AT4G33540	AT2G01180
												AT4G18170					AT3G21560	AT4G33865	AT2G01320
												AT4G20070					AT3G21690	AT4G33940	AT2G01470
												AT4G21660					AT3G22370	AT4G34180	AT2G01600
												AT4G22240					AT3G22840	AT4G34230	AT2G01610
												AT4G22690					AT3G23030	AT4G35770	AT2G01650
												AT4G23100					AT3G23050	AT4G36040	AT2G01720
												AT4G23190					AT3G23410	AT4G36195	AT2G02120
												AT4G25210					AT3G24190	AT4G36670	AT2G02370
												AT4G25700					AT3G24503	AT4G36720	AT2G02390
												AT4G26000					AT3G25717	AT4G36988	AT2G02810
												AT4G26540					AT3G26290	AT4G37990	AT2G02990
												AT4G27000					AT3G26320	AT4G39950	AT2G03090
												AT4G27260					AT3G26510	AT4G39955	AT2G03120
												AT4G27657					AT3G26580	AT5G01600	AT2G03980
												AT4G27830					AT3G27025	AT5G02780	AT2G04450
												AT4G27900					AT3G27110	AT5G03380	AT2G05440
												AT4G28040					AT3G27270	AT5G03630	AT2G05510
												AT4G28390					AT3G29035	AT5G05110	AT2G05710
												AT4G29040					AT3G29180	AT5G05600	AT2G05840
												AT4G29080					AT3G29200	AT5G05730	AT2G06530
												AT4G30910					AT3G29330	AT5G06320	AT2G10256
												AT4G31290					AT3G30180	AT5G07010	AT2G13560
												AT4G32480					AT3G32980	AT5G07470	AT2G13810
												AT4G32920					AT3G43850	AT5G08380	AT2G14560
												AT4G32940					AT3G45060	AT5G10300	AT2G14610
												AT4G33050					AT3G45300	AT5G10450	AT2G14720
												AT4G33150					AT3G45310	AT5G11260	AT2G15000
												AT4G33467					AT3G46980	AT5G11670	AT2G15090
												AT4G34150					AT3G47340	AT5G11680	AT2G15220
												AT4G34350					AT3G47950	AT5G12930	AT2G15390
												AT4G35090					AT3G48180	AT5G13190	AT2G15760
												AT4G35100					AT3G48530	AT5G13490	AT2G16430
												AT4G35630					AT3G48590	AT5G13550	AT2G16460
												AT4G35750					AT3G48990	AT5G13740	AT2G16630
												AT4G35830					AT3G49360	AT5G13800	AT2G16720
												AT4G36010					AT3G49490	AT5G13930	AT2G16780
												AT4G36760					AT3G49680	AT5G14180	AT2G17040
												AT4G37370					AT3G50440	AT5G14780	AT2G17120
												AT4G37390					AT3G50770	AT5G15860	AT2G17190
												AT4G37580					AT3G50820	AT5G16050	AT2G17200
												AT4G37980					AT3G51240	AT5G16370	AT2G17270
												AT4G37990					AT3G51400	AT5G16970	AT2G17290
												AT4G38630					AT3G51730	AT5G17000	AT2G17360
												AT4G39510					AT3G52060	AT5G17380	AT2G17420
												AT4G39660					AT3G52480	AT5G17860	AT2G17500
												AT4G39800					AT3G52840	AT5G18130	AT2G17510
												AT4G39950					AT3G53230	AT5G18170	AT2G17520
												AT5G01810					AT3G53420	AT5G18290	AT2G17560
												AT5G02020					AT3G53530	AT5G18470	AT2G17720
												AT5G02780					AT3G54000	AT5G18480	AT2G18020
												AT5G03380					AT3G54140	AT5G19140	AT2G18193
												AT5G05270					AT3G54400	AT5G19440	AT2G18510
												AT5G05690					AT3G54720	AT5G19860	AT2G19130
												AT5G06320					AT3G54880	AT5G20000	AT2G19385
												AT5G07990					AT3G55110	AT5G20230	AT2G19540
												AT5G08640					AT3G55120	AT5G20950	AT2G19800
												AT5G08790					AT3G55980	AT5G22300	AT2G19806
												AT5G09440					AT3G57520	AT5G24530	AT2G20060
												AT5G11650					AT3G57800	AT5G26030	AT2G20390
												AT5G12250					AT3G57870	AT5G26220	AT2G20490
												AT5G12470					AT3G57990	AT5G26920	AT2G20530
												AT5G13480					AT3G58750	AT5G27030	AT2G20760
												AT5G13710					AT3G60140	AT5G27420	AT2G21060
												AT5G13740					AT3G61060	AT5G27600	AT2G21190
												AT5G13930					AT3G61160	AT5G35200	AT2G21270
												AT5G14180					AT3G61200	AT5G37600	AT2G21900
												AT5G14640					AT3G61260	AT5G38900	AT2G22330
												AT5G14780					AT3G61430	AT5G39100	AT2G22480
												AT5G15860					AT3G61900	AT5G39590	AT2G22770
												AT5G16050					AT3G62010	AT5G39670	AT2G22780
												AT5G16110					AT3G62475	AT5G42050	AT2G23140
												AT5G17000					AT3G62690	AT5G42560	AT2G23150
												AT5G17380					AT3G62950	AT5G42820	AT2G23170
												AT5G17700					AT4G00050	AT5G43065	AT2G23610
												AT5G18130					AT4G00180	AT5G44420	AT2G23680
												AT5G19440					AT4G00200	AT5G44430	AT2G24160
												AT5G19470					AT4G00970	AT5G44568	AT2G24200
												AT5G20000					AT4G01540	AT5G45360	AT2G24330
												AT5G20250					AT4G01870	AT5G46050	AT2G24360
												AT5G20520					AT4G02860	AT5G47650	AT2G24830
												AT5G20540					AT4G03030	AT5G47860	AT2G24850
												AT5G20670					AT4G04020	AT5G48160	AT2G25270
												AT5G20885					AT4G04610	AT5G48960	AT2G25280
												AT5G20950					AT4G06746	AT5G49890	AT2G25355
												AT5G22460					AT4G08980	AT5G49940	AT2G26230
												AT5G23270					AT4G09510	AT5G50200	AT2G26400
												AT5G23540					AT4G09830	AT5G51040	AT2G26430
												AT5G23660					AT4G09970	AT5G52390	AT2G26440
												AT5G24110					AT4G11820	AT5G52450	AT2G26560
												AT5G25900					AT4G11960	AT5G52470	AT2G26600
												AT5G25940					AT4G12110	AT5G53300	AT2G26970
												AT5G27030					AT4G12700	AT5G54080	AT2G27080
												AT5G27420					AT4G13010	AT5G54110	AT2G27260
												AT5G34770					AT4G13395	AT5G54160	AT2G27310
												AT5G35052					AT4G14030	AT5G54390	AT2G27840
												AT5G36230					AT4G14145	AT5G54810	AT2G28140
												AT5G37260					AT4G14210	AT5G54960	AT2G28290
												AT5G37780					AT4G14690	AT5G55930	AT2G28500
												AT5G38530					AT4G14740	AT5G56870	AT2G28650
												AT5G38900					AT4G14930	AT5G56980	AT2G28950
												AT5G39100					AT4G15093	AT5G57480	AT2G29440
												AT5G40580					AT4G15160	AT5G57560	AT2G29550
												AT5G41400					AT4G15480	AT5G57655	AT2G29570
												AT5G43190					AT4G15620	AT5G58070	AT2G29670
												AT5G43600					AT4G16190	AT5G58290	AT2G29720
												AT5G43870					AT4G17245	AT5G58430	AT2G30250
												AT5G46050					AT4G17370	AT5G59820	AT2G30260
												AT5G47330					AT4G17460	AT5G60360	AT2G30360
												AT5G48180					AT4G17840	AT5G60450	AT2G30440
												AT5G48540					AT4G17870	AT5G61590	AT2G30500
												AT5G48850					AT4G18010	AT5G63490	AT2G30860
												AT5G48930					AT4G19170	AT5G64080	AT2G30870
												AT5G49460					AT4G20070	AT5G64120	AT2G30990
												AT5G52300					AT4G21510	AT5G64260	AT2G31060
												AT5G52640					AT4G21580	AT5G64510	AT2G31390
												AT5G53970					AT4G21990	AT5G65140	AT2G31800
												AT5G54080					AT4G22120	AT5G65750	AT2G31820
												AT5G54190					AT4G22690	AT5G66140	AT2G31865
												AT5G54810					AT4G23060	AT5G67360	AT2G31880
												AT5G54960					AT4G23190		AT2G32150
												AT5G55930					AT4G24530		AT2G32400
												AT5G56040					AT4G24760		AT2G32580
												AT5G56140					AT4G25100		AT2G32660
												AT5G56270					AT4G25225		AT2G32680
												AT5G56870					AT4G25450		AT2G32800
												AT5G56980					AT4G26150		AT2G32920
												AT5G57220					AT4G26300		AT2G33020
												AT5G57655					AT4G26540		AT2G33050
												AT5G58070					AT4G26850		AT2G33210
												AT5G58470					AT4G26970		AT2G34250
												AT5G58620					AT4G27030		AT2G34300
												AT5G58700					AT4G27260		AT2G34480
												AT5G59130					AT4G27900		AT2G34810
												AT5G59250					AT4G27990		AT2G34930
												AT5G59420					AT4G29080		AT2G35635
												AT5G59540					AT4G29190		AT2G35790
												AT5G61480					AT4G31010		AT2G35900
												AT5G61820					AT4G32770		AT2G36080
												AT5G62570					AT4G32920		AT2G36380
												AT5G62670					AT4G33390		AT2G36530
												AT5G62890					AT4G33430		AT2G36580
												AT5G64750					AT4G33467		AT2G36670
												AT5G65040					AT4G33666		AT2G36780
												AT5G65110					AT4G34350		AT2G36850
												AT5G65280					AT4G35090		AT2G36930
												AT5G65380					AT4G35100		AT2G37250
												AT5G67030					AT4G35300		AT2G37270
												AT5G67330					AT4G35750		AT2G37690
																	AT4G35830		AT2G37940
																	AT4G36010		AT2G38010
																	AT4G36850		AT2G38240
																	AT4G37370		AT2G38310
																	AT4G37390		AT2G38530
																	AT4G37470		AT2G39020
																	AT4G37580		AT2G39030
																	AT4G37980		AT2G39050
																	AT4G39230		AT2G39170
																	AT4G39400		AT2G39330
																	AT4G39510		AT2G39420
																	AT4G39660		AT2G39518
																	AT4G39800		AT2G39700
																	AT5G02020		AT2G39760
																	AT5G02760		AT2G39780
																	AT5G03560		AT2G40095
																	AT5G03670		AT2G40270
																	AT5G04490		AT2G40280
																	AT5G04750		AT2G40520
																	AT5G05270		AT2G40550
																	AT5G05690		AT2G40700
																	AT5G07322		AT2G40730
																	AT5G07510		AT2G41010
																	AT5G07580		AT2G41110
																	AT5G07990		AT2G41420
																	AT5G08100		AT2G41475
																	AT5G08415		AT2G41790
																	AT5G08640		AT2G41800
																	AT5G09440		AT2G42570
																	AT5G10050		AT2G43090
																	AT5G10150		AT2G43150
																	AT5G10650		AT2G43290
																	AT5G10860		AT2G43330
																	AT5G10946		AT2G43530
																	AT5G11320		AT2G43820
																	AT5G11650		AT2G44350
																	AT5G13480		AT2G44440
																	AT5G13710		AT2G44450
																	AT5G13720		AT2G44500
																	AT5G14565		AT2G44730
																	AT5G15960		AT2G44830
																	AT5G16023		AT2G45030
																	AT5G16110		AT2G45510
																	AT5G16570		AT2G46000
																	AT5G17030		AT2G46060
																	AT5G17040		AT2G46270
																	AT5G17050		AT2G46400
																	AT5G18110		AT2G47000
																	AT5G18140		AT2G47130
																	AT5G18650		AT2G47550
																	AT5G18670		AT2G47610
																	AT5G19190		AT2G47680
																	AT5G19470		AT2G47960
																	AT5G19730		AT2G47980
																	AT5G19740		AT2G48030
																	AT5G20250		AT3G01200
																	AT5G20520		AT3G01280
																	AT5G20540		AT3G01720
																	AT5G20670		AT3G01780
																	AT5G21030		AT3G01790
																	AT5G22460		AT3G01800
																	AT5G22510		AT3G02220
																	AT5G23050		AT3G02230
																	AT5G23100		AT3G02875
																	AT5G23270		AT3G03020
																	AT5G23660		AT3G03640
																	AT5G23870		AT3G03740
																	AT5G24110		AT3G03920
																	AT5G24120		AT3G03960
																	AT5G24160		AT3G04210
																	AT5G24280		AT3G04240
																	AT5G24490		AT3G04500
																	AT5G24800		AT3G04640
																	AT5G25280		AT3G04880
																	AT5G26040		AT3G05060
																	AT5G27280		AT3G05070
																	AT5G27920		AT3G05500
																	AT5G34770		AT3G05590
																	AT5G35052		AT3G05970
																	AT5G35480		AT3G06040
																	AT5G35560		AT3G06170
																	AT5G35690		AT3G06450
																	AT5G38530		AT3G06500
																	AT5G39730		AT3G06680
																	AT5G40760		AT3G06700
																	AT5G43580		AT3G06760
																	AT5G43780		AT3G06790
																	AT5G43870		AT3G06890
																	AT5G44575		AT3G07030
																	AT5G45320		AT3G07050
																	AT5G46180		AT3G07110
																	AT5G46410		AT3G07410
																	AT5G47050		AT3G07420
																	AT5G47330		AT3G07590
																	AT5G48180		AT3G07680
																	AT5G48540		AT3G07770
																	AT5G48850		AT3G07790
																	AT5G48930		AT3G07800
																	AT5G49360		AT3G07860
																	AT5G52250		AT3G08590
																	AT5G52760		AT3G08620
																	AT5G52900		AT3G08640
																	AT5G52920		AT3G08720
																	AT5G53880		AT3G08950
																	AT5G53900		AT3G08970
																	AT5G53920		AT3G09010
																	AT5G53970		AT3G09630
																	AT5G54190		AT3G09830
																	AT5G55210		AT3G09900
																	AT5G56040		AT3G09940
																	AT5G56140		AT3G10090
																	AT5G56840		AT3G10410
																	AT5G57220		AT3G10500
																	AT5G57660		AT3G10920
																	AT5G57880		AT3G10930
																	AT5G57900		AT3G11830
																	AT5G58700		AT3G11840
																	AT5G59080		AT3G11940
																	AT5G59130		AT3G12145
																	AT5G59540		AT3G12390
																	AT5G59780		AT3G12500
																	AT5G61500		AT3G12580
																	AT5G61820		AT3G12800
																	AT5G62210		AT3G12920
																	AT5G62360		AT3G13110
																	AT5G62570		AT3G13230
																	AT5G62730		AT3G13380
																	AT5G63190		AT3G13445
																	AT5G64090		AT3G13870
																	AT5G64250		AT3G13920
																	AT5G64410		AT3G13950
																	AT5G64570		AT3G14050
																	AT5G64750		AT3G14060
																	AT5G64840		AT3G14120
																	AT5G65040		AT3G14310
																	AT5G65110		AT3G14920
																	AT5G65207		AT3G15000
																	AT5G65280		AT3G15180
																	AT5G65380		AT3G15530
																	AT5G65430		AT3G15710
																	AT5G65470		AT3G15720
																	AT5G65730		AT3G15790
																	AT5G65760		AT3G15970
																	AT5G65870		AT3G15980
																	AT5G66055		AT3G16110
																	AT5G66080		AT3G16310
																	AT5G66880		AT3G16400
																			AT3G16420
																			AT3G16450
																			AT3G16470
																			AT3G16720
																			AT3G16730
																			AT3G16940
																			AT3G17020
																			AT3G17240
																			AT3G17450
																			AT3G17465
																			AT3G18130
																			AT3G19000
																			AT3G19720
																			AT3G19740
																			AT3G19910
																			AT3G20000
																			AT3G20290
																			AT3G20370
																			AT3G20390
																			AT3G20440
																			AT3G20500
																			AT3G20920
																			AT3G21140
																			AT3G21420
																			AT3G21610
																			AT3G21750
																			AT3G21780
																			AT3G22120
																			AT3G22160
																			AT3G22310
																			AT3G22330
																			AT3G22850
																			AT3G23580
																			AT3G23620
																			AT3G23830
																			AT3G23990
																			AT3G24180
																			AT3G24982
																			AT3G25010
																			AT3G25180
																			AT3G25770
																			AT3G25780
																			AT3G26210
																			AT3G26220
																			AT3G26440
																			AT3G26640
																			AT3G26720
																			AT3G26730
																			AT3G27090
																			AT3G27260
																			AT3G27380
																			AT3G27400
																			AT3G27415
																			AT3G28220
																			AT3G28450
																			AT3G28480
																			AT3G28510
																			AT3G28540
																			AT3G28580
																			AT3G28720
																			AT3G28730
																			AT3G28865
																			AT3G28930
																			AT3G28940
																			AT3G29034
																			AT3G29090
																			AT3G29240
																			AT3G30775
																			AT3G43270
																			AT3G43980
																			AT3G44260
																			AT3G44300
																			AT3G44750
																			AT3G45040
																			AT3G45140
																			AT3G45640
																			AT3G45730
																			AT3G46090
																			AT3G46100
																			AT3G46540
																			AT3G46613
																			AT3G47300
																			AT3G47420
																			AT3G47480
																			AT3G47800
																			AT3G47810
																			AT3G47960
																			AT3G48170
																			AT3G48350
																			AT3G48610
																			AT3G48760
																			AT3G49010
																			AT3G49110
																			AT3G49120
																			AT3G49530
																			AT3G49645
																			AT3G49780
																			AT3G50260
																			AT3G50280
																			AT3G50360
																			AT3G50480
																			AT3G50910
																			AT3G50930
																			AT3G51000
																			AT3G51010
																			AT3G51130
																			AT3G51330
																			AT3G51430
																			AT3G51450
																			AT3G51460
																			AT3G51670
																			AT3G51780
																			AT3G51800
																			AT3G52220
																			AT3G52300
																			AT3G52340
																			AT3G52430
																			AT3G52850
																			AT3G52880
																			AT3G53180
																			AT3G53620
																			AT3G53870
																			AT3G54010
																			AT3G54040
																			AT3G54110
																			AT3G54170
																			AT3G54620
																			AT3G54920
																			AT3G54960
																			AT3G55605
																			AT3G55620
																			AT3G55970
																			AT3G56070
																			AT3G56200
																			AT3G56310
																			AT3G56490
																			AT3G56880
																			AT3G56890
																			AT3G57150
																			AT3G57240
																			AT3G57330
																			AT3G57890
																			AT3G58660
																			AT3G58840
																			AT3G59220
																			AT3G59760
																			AT3G59820
																			AT3G60190
																			AT3G60260
																			AT3G60420
																			AT3G60450
																			AT3G60500
																			AT3G60770
																			AT3G60800
																			AT3G61280
																			AT3G61440
																			AT3G61490
																			AT3G61620
																			AT3G61920
																			AT3G62120
																			AT3G62250
																			AT3G62580
																			AT3G62600
																			AT3G62720
																			AT3G62830
																			AT3G62870
																			AT3G63310
																			AT3G63420
																			AT4G00026
																			AT4G00090
																			AT4G00100
																			AT4G00300
																			AT4G00740
																			AT4G01080
																			AT4G01210
																			AT4G01360
																			AT4G01610
																			AT4G01750
																			AT4G02230
																			AT4G02330
																			AT4G02340
																			AT4G02360
																			AT4G02450
																			AT4G02580
																			AT4G02740
																			AT4G02930
																			AT4G03020
																			AT4G03420
																			AT4G04570
																			AT4G04840
																			AT4G05320
																			AT4G08230
																			AT4G08350
																			AT4G08870
																			AT4G09030
																			AT4G09640
																			AT4G10500
																			AT4G10860
																			AT4G10970
																			AT4G11320
																			AT4G11600
																			AT4G11650
																			AT4G12300
																			AT4G12390
																			AT4G12720
																			AT4G12840
																			AT4G13350
																			AT4G13410
																			AT4G13530
																			AT4G13850
																			AT4G14365
																			AT4G14746
																			AT4G15210
																			AT4G15233
																			AT4G15270
																			AT4G15470
																			AT4G15530
																			AT4G15765
																			AT4G15770
																			AT4G15910
																			AT4G15955
																			AT4G16143
																			AT4G16440
																			AT4G16590
																			AT4G16660
																			AT4G16765
																			AT4G16790
																			AT4G17060
																			AT4G17170
																			AT4G17230
																			AT4G17330
																			AT4G17390
																			AT4G17440
																			AT4G17470
																			AT4G17615
																			AT4G17670
																			AT4G17720
																			AT4G18250
																			AT4G18440
																			AT4G18750
																			AT4G19230
																			AT4G19370
																			AT4G19810
																			AT4G19860
																			AT4G19880
																			AT4G20320
																			AT4G20330
																			AT4G20410
																			AT4G20480
																			AT4G20860
																			AT4G21450
																			AT4G21534
																			AT4G21790
																			AT4G21800
																			AT4G21830
																			AT4G21850
																			AT4G21910
																			AT4G22360
																			AT4G22470
																			AT4G22753
																			AT4G22820
																			AT4G23010
																			AT4G23150
																			AT4G23210
																			AT4G23215
																			AT4G23600
																			AT4G23650
																			AT4G23680
																			AT4G23850
																			AT4G24040
																			AT4G24190
																			AT4G24220
																			AT4G24290
																			AT4G24330
																			AT4G24350
																			AT4G24440
																			AT4G24820
																			AT4G24830
																			AT4G25000
																			AT4G25030
																			AT4G25110
																			AT4G25170
																			AT4G25620
																			AT4G25630
																			AT4G25720
																			AT4G25730
																			AT4G25810
																			AT4G26060
																			AT4G26750
																			AT4G26760
																			AT4G26870
																			AT4G26910
																			AT4G27070
																			AT4G27300
																			AT4G27340
																			AT4G27350
																			AT4G27460
																			AT4G27860
																			AT4G27870
																			AT4G27960
																			AT4G28140
																			AT4G28250
																			AT4G28490
																			AT4G29410
																			AT4G29490
																			AT4G29700
																			AT4G29780
																			AT4G29810
																			AT4G29870
																			AT4G29900
																			AT4G29950
																			AT4G30270
																			AT4G30280
																			AT4G30290
																			AT4G30360
																			AT4G30530
																			AT4G31300
																			AT4G31340
																			AT4G31500
																			AT4G31750
																			AT4G31800
																			AT4G31920
																			AT4G32180
																			AT4G33040
																			AT4G33050
																			AT4G33250
																			AT4G33300
																			AT4G33640
																			AT4G34120
																			AT4G34135
																			AT4G34138
																			AT4G34140
																			AT4G34150
																			AT4G34200
																			AT4G34260
																			AT4G34588
																			AT4G34670
																			AT4G34710
																			AT4G35050
																			AT4G35110
																			AT4G35160
																			AT4G35230
																			AT4G35580
																			AT4G35720
																			AT4G35850
																			AT4G36130
																			AT4G36210
																			AT4G36360
																			AT4G36640
																			AT4G36780
																			AT4G36950
																			AT4G37120
																			AT4G37150
																			AT4G37550
																			AT4G37730
																			AT4G37910
																			AT4G38130
																			AT4G38150
																			AT4G38260
																			AT4G38270
																			AT4G38470
																			AT4G38930
																			AT4G39030
																			AT4G39220
																			AT4G39240
																			AT4G39320
																			AT4G39670
																			AT4G39830
																			AT4G39840
																			AT4G39900
																			AT4G39980
																			AT5G01010
																			AT5G01040
																			AT5G01380
																			AT5G01800
																			AT5G01840
																			AT5G01850
																			AT5G02050
																			AT5G02490
																			AT5G02502
																			AT5G02820
																			AT5G02870
																			AT5G02940
																			AT5G03200
																			AT5G03285
																			AT5G03290
																			AT5G03300
																			AT5G03350
																			AT5G04020
																			AT5G04080
																			AT5G04600
																			AT5G04720
																			AT5G04870
																			AT5G04930
																			AT5G05320
																			AT5G05340
																			AT5G05560
																			AT5G06360
																			AT5G06720
																			AT5G06860
																			AT5G06870
																			AT5G07340
																			AT5G07830
																			AT5G08180
																			AT5G08240
																			AT5G08760
																			AT5G09230
																			AT5G09290
																			AT5G09420
																			AT5G10190
																			AT5G10360
																			AT5G10380
																			AT5G10550
																			AT5G10610
																			AT5G10760
																			AT5G10830
																			AT5G11170
																			AT5G11500
																			AT5G11810
																			AT5G11920
																			AT5G11930
																			AT5G11950
																			AT5G12010
																			AT5G12200
																			AT5G12890
																			AT5G13010
																			AT5G13020
																			AT5G13160
																			AT5G13220
																			AT5G13330
																			AT5G13420
																			AT5G14030
																			AT5G14640
																			AT5G14680
																			AT5G14800
																			AT5G15550
																			AT5G15730
																			AT5G15870
																			AT5G16080
																			AT5G16170
																			AT5G16910
																			AT5G16930
																			AT5G16990
																			AT5G17270
																			AT5G17330
																			AT5G17490
																			AT5G17510
																			AT5G17760
																			AT5G17980
																			AT5G17990
																			AT5G18190
																			AT5G18270
																			AT5G18490
																			AT5G18580
																			AT5G18970
																			AT5G19050
																			AT5G19100
																			AT5G19110
																			AT5G19550
																			AT5G19590
																			AT5G19630
																			AT5G19680
																			AT5G19690
																			AT5G20010
																			AT5G20080
																			AT5G20400
																			AT5G20500
																			AT5G20600
																			AT5G21090
																			AT5G21105
																			AT5G22000
																			AT5G22060
																			AT5G22350
																			AT5G22500
																			AT5G22650
																			AT5G23820
																			AT5G23850
																			AT5G23900
																			AT5G24030
																			AT5G24200
																			AT5G24240
																			AT5G24420
																			AT5G24650
																			AT5G24780
																			AT5G24810
																			AT5G25190
																			AT5G25220
																			AT5G25250
																			AT5G25265
																			AT5G25440
																			AT5G25450
																			AT5G25752
																			AT5G25930
																			AT5G26280
																			AT5G26340
																			AT5G26751
																			AT5G26760
																			AT5G26800
																			AT5G27120
																			AT5G27345
																			AT5G27430
																			AT5G27520
																			AT5G27540
																			AT5G27640
																			AT5G27830
																			AT5G27990
																			AT5G28540
																			AT5G28840
																			AT5G35590
																			AT5G35620
																			AT5G36220
																			AT5G36880
																			AT5G36925
																			AT5G37540
																			AT5G37640
																			AT5G37740
																			AT5G37770
																			AT5G38120
																			AT5G39850
																			AT5G39950
																			AT5G40160
																			AT5G40480
																			AT5G40580
																			AT5G40770
																			AT5G40780
																			AT5G41000
																			AT5G41120
																			AT5G41400
																			AT5G42020
																			AT5G42080
																			AT5G42150
																			AT5G42190
																			AT5G42530
																			AT5G42650
																			AT5G42790
																			AT5G43010
																			AT5G43060
																			AT5G43100
																			AT5G43420
																			AT5G43430
																			AT5G43450
																			AT5G43860
																			AT5G43940
																			AT5G44050
																			AT5G44200
																			AT5G44390
																			AT5G44570
																			AT5G45280
																			AT5G45350
																			AT5G45380
																			AT5G45410
																			AT5G45750
																			AT5G46030
																			AT5G46590
																			AT5G46760
																			AT5G47200
																			AT5G47220
																			AT5G47240
																			AT5G47770
																			AT5G47780
																			AT5G47910
																			AT5G48030
																			AT5G48380
																			AT5G48450
																			AT5G48470
																			AT5G49280
																			AT5G49520
																			AT5G49555
																			AT5G49650
																			AT5G49760
																			AT5G50320
																			AT5G50370
																			AT5G50870
																			AT5G50915
																			AT5G50960
																			AT5G51070
																			AT5G51100
																			AT5G51550
																			AT5G51570
																			AT5G52050
																			AT5G53310
																			AT5G53588
																			AT5G53760
																			AT5G53770
																			AT5G54430
																			AT5G54500
																			AT5G54970
																			AT5G55050
																			AT5G55420
																			AT5G55450
																			AT5G55530
																			AT5G55560
																			AT5G55920
																			AT5G56170
																			AT5G56350
																			AT5G56500
																			AT5G56670
																			AT5G56740
																			AT5G57280
																			AT5G57300
																			AT5G57330
																			AT5G57550
																			AT5G57990
																			AT5G58100
																			AT5G58200
																			AT5G58350
																			AT5G58420
																			AT5G58575
																			AT5G58620
																			AT5G58640
																			AT5G58710
																			AT5G59420
																			AT5G59550
																			AT5G59950
																			AT5G60160
																			AT5G60180
																			AT5G60200
																			AT5G60410
																			AT5G60640
																			AT5G60950
																			AT5G61030
																			AT5G61310
																			AT5G61790
																			AT5G61890
																			AT5G62290
																			AT5G62350
																			AT5G62520
																			AT5G62700
																			AT5G63110
																			AT5G63160
																			AT5G63180
																			AT5G64130
																			AT5G64310
																			AT5G64400
																			AT5G64810
																			AT5G65020
																			AT5G65270
																			AT5G65630
																			AT5G65660
																			AT5G65940
																			AT5G65960
																			AT5G66050
																			AT5G66120
																			AT5G66210
																			AT5G66650
																			AT5G66675
																			AT5G66760
																			AT5G66860
																			AT5G67210
																			AT5G67480
																			AT5G67540
