# Supplementary material for: Albugo-imposed changes to tryptophan-derived antimicrobial metabolite biosynthesis may contribute to suppression of non-host resistance to Phytophthora infestans in Arabidopsis thaliana
Source: BMC Biol. 2017 Mar 20;15:20. doi: 10.1186/s12915-017-0360-z (PMC5358052; doi:10.1186/s12915-017-0360-z)
Supplement: Additional file 7: — Gene ontology (GO) terms within biological processes that are significantly enriched amongst genes up-regulated in the expression profiling. Results of the GO enrichment analysis for up-regulated genes. (XLSX 328 kb) [file 12915_2017_360_MOESM7_ESM.xlsx]

## Sheet: Total
Total	32	87	196	252	142	79	576	1054	237	186	133	427	356	148	349	1705
Strain	AlNc14	AlNc14	AlNc14	AlNc14	AlNc14	AlNc14	AlNc14	AlNc14	AcNc2	AcNc2	AcNc2	AcNc2	AcNc2	AcNc2	AcNc2	AcNc2
Direction	DOWN	DOWN	DOWN	DOWN	UP	UP	UP	UP	DOWN	DOWN	DOWN	DOWN	UP	UP	UP	UP
DPI	2	4	6	8	2	4	6	8	2	4	6	8	2	4	6	8
	AT1G42140	AT5G28067	AT1G60835	ATCG00240	AT1G27490	AT3G11340	AT2G41260	AT2G26020	AT4G02235	AT2G06555	AT1G60835	ATCG00570	AT1G75261	AT2G14610	AT1G54010	AT2G26020
	AT1G06490	AT5G28464	ATCG00370	ATCG00210	AT1G75261	AT4G22513	AT3G60140	AT5G14180	AT3G30405	AT3G49832	AT3G29060	ATCG00400	AT1G27490	AT1G21525	AT4G30290	AT1G54010
	AT5G05580	AT5G58170	ATCG00240	ATCG00600	AT3G22650	AT1G53625	AT5G23270	AT4G14690	AT5G32563	AT4G03730	AT5G29337	ATCG00240	AT3G22650	AT3G02480	AT3G11340	AT1G72260
	AT1G24230	AT5G36270	AT5G58840	ATCG00630	AT4G00342	AT2G14610	AT3G11340	AT2G41260	AT1G58090	AT5G58170	AT4G14280	ATCG00230	AT4G00342	AT1G53625	AT2G36780	AT4G22470
	ATCG00400	AT1G20600	AT1G38185	ATCG00400	AT5G16740	AT5G44620	AT1G69880	AT5G23270	AT2G06290	AT5G58840	AT1G58090	ATCG00210	AT2G26020	AT2G47770	AT2G39030	AT4G30290
	AT3G58780	AT4G35165	AT3G49190	ATCG00570	AT1G78050	AT2G26020	AT1G26380	AT5G65040	AT2G15650	AT1G11520	AT2G34390	ATCG00530	AT5G16740	AT1G27710	AT2G14610	AT5G44430
	AT1G06780	AT1G13230	ATCG00400	ATCG00140	AT1G36290	AT2G01200	AT2G24210	AT4G37390	AT1G13230	AT3G32385	AT3G49190	ATCG00140	AT1G78050	AT2G26400	AT5G39670	AT2G26010
	AT5G26200	AT4G02235	AT5G36270	ATCG00100	AT5G47670	AT1G21525	AT3G19390	AT5G64750	AT1G47265	AT1G58090	ATCG00370	ATCG00070	AT1G36290	AT2G43570	AT4G22470	AT2G36780
	AT5G61400	AT2G15650	AT4G17820	ATCG00070	AT3G54490	AT3G02480	AT2G01200	AT4G33390	AT4G23360	AT4G23360	ATCG00400	AT5G18020	AT3G54490	AT4G16260	AT1G72260	AT1G66280
	ATCG00580	AT3G49832	ATCG00040	AT4G08300	AT5G42290	AT3G01316	AT5G47330	AT5G39100	AT4G03730	AT1G20600	ATCG01100	ATCG01230	AT1G56060	AT5G66400	AT2G26020	AT1G54020
	ATMG00690	AT2G31035	AT3G30300	AT1G03020	AT5G66180	AT1G52690	AT3G26830	AT3G60140	AT1G72590	AT2G28210	AT3G30405	AT1G16515	AT5G24990	AT2G26020	AT2G27080	AT3G11340
	AT2G16018	AT1G58090	AT4G35165	ATCG00310	AT2G23945	AT3G06900	AT2G29460	AT3G19390	AT2G29040	AT5G36270	AT3G28790	AT5G15190	AT1G73190	AT1G35230	AT1G33960	AT2G39030
	AT1G34180	AT1G72590	AT4G33840	ATCG00610	AT3G19700	AT2G26400	AT3G50770	AT1G51920	AT1G20600	AT5G66455	ATCG00240	ATCG00590	AT5G47670	AT3G57240	AT2G18193	AT5G13330
	AT4G06742	AT3G29060	AT1G58090	ATCG00590	AT4G14730	AT1G60910	AT4G06535	AT5G62730	AT3G29060	AT4G03340	AT5G36270	ATCG00130	AT3G19700	AT5G06760	AT1G68290	AT4G16260
	AT3G52700	AT1G18735	AT5G29337	ATCG01100	AT5G24990	AT3G13525	AT1G10540	AT1G14870	AT1G40101	AT5G32598	AT2G15650	ATCG00600	AT5G66180	AT5G46315	AT3G25180	AT3G25180
	AT1G28620	AT4G03730	ATMG01080	ATCG01070	AT1G14160	AT5G40395	AT1G60730	AT2G24210	AT5G01225	AT1G13230	AT2G37440	ATCG00150	AT5G42290	AT5G18470	AT2G35980	AT1G68290
	AT2G29500	AT1G11520	AT5G53430	ATCG01120	AT3G22490	AT1G12013	AT1G24530	AT1G32960	AT1G35990	AT3G62890	AT4G03730	ATCG01100	AT2G20540	AT1G22990	AT5G13220	AT5G27345
	ATCG01120	AT2G01280	AT1G24147	AT1G16515	AT3G19330	AT2G39030	AT2G41280	AT2G36970	AT1G80740	AT1G43640	AT5G30060	ATCG00050	AT2G23945	AT5G39670	AT3G22160	AT3G12500
	AT1G08035	AT5G32598	AT1G20600	ATCG00065	AT3G48770	AT3G57645	AT5G39670	AT2G26010	AT3G62890	AT5G28067	AT3G49832	AT1G20470	AT4G14730	AT5G55450	AT1G60730	AT3G55970
	ATCG00420	AT5G32563	ATCG01100	ATCG00230	AT2G37910	AT4G15258	AT4G37390	AT3G11340	AT1G43640	AT2G43040	AT1G18330	ATCG00630	AT3G48770	AT3G63010	AT1G60030	AT2G28140
	AT5G34851	ATCG00460	AT2G37440	AT3G20362	AT2G47270	AT3G50825	AT1G51920	AT1G26390	ATCG00240	AT5G01225	AT1G20600	ATCG00100	AT3G22490	AT3G26830	AT2G16650	AT3G20370
	AT2G23950	AT2G06290	AT2G34390	ATCG00030	AT2G34880	ATMG01380	AT5G02780	AT5G44430	AT2G13280	ATCG00460	AT2G40004	AT4G23870	AT4G12500	AT3G57260	AT2G29460	AT2G35980
	AT5G53750	AT2G06555	ATCG01070	ATCG00150	AT3G61111	AT5G09585	AT4G28040	AT3G63380	ATMG01080	AT4G07400	AT4G17820	ATCG00580	AT1G79060	AT3G17110	AT3G26830	AT1G65350
	ATCG00130	AT4G27790	AT2G08986	AT2G10606	AT1G50240	AT5G27660	AT1G15825	AT1G17020	AT1G60835	AT5G32563	AT1G13230	ATCG00610	AT3G19330	AT2G39030	AT5G44430	AT5G14180
	AT5G02650	ATCG00480	AT5G03590	ATCG00050	AT2G37650	AT5G07010	AT5G14180	AT5G11320	AT3G05932	AT5G07070	ATCG00065	AT5G52300	AT2G26440	AT1G05340	AT2G26010	AT1G14870
	ATCG01100	AT1G43640	AT5G24915	ATCG00130	AT4G29360	AT4G11190	AT5G34770	AT5G47330	AT1G50590	ATCG00580	AT5G01225	ATCG00350	AT1G14160	AT1G67810	AT4G23140	AT3G49620
	AT3G49110	AT4G16807	AT2G11770	AT3G55240	AT5G62820	AT3G62475	AT4G15480	AT2G35980	AT5G35535	AT3G42580	ATCG00350	ATCG01070	AT5G44430	AT4G02520	AT2G37770	AT5G37640
	ATCG00380	AT1G80710	ATCG00210	ATCG00660	AT5G13990	AT1G47720	AT2G37770	AT1G15125	AT1G47271	AT1G18735	AT1G08035	ATCG00310	AT3G53510	AT2G24850	AT4G25110	AT5G25450
	AT1G55660	AT5G55840	ATCG00680	ATCG00410	AT1G79060	AT2G25810	AT2G26020	AT4G13395	AT4G17820	AT1G24230	ATMG01080	ATCG00510	AT4G23810	AT3G01316	AT5G05600	AT2G21900
	AT3G28865	AT3G20380	ATCG00350	ATCG00580	AT4G23810	AT5G13170	AT1G19020	AT1G05000	AT2G34390	ATCG00520	ATCG01070	ATCG00700	AT3G61111	AT2G47130	AT1G52030	AT4G12500
	AT5G14370	AT4G03340	AT5G50740	AT2G07635	AT1G74480	AT1G61275	AT4G37580	AT2G01200	AT2G11770	ATCG01080	AT3G52490	AT5G26790	AT4G25110	AT3G49120	AT1G21525	AT1G19250
	AT1G05070	ATCG00750	AT3G03702	AT3G03341	AT3G53510	AT2G35387	AT4G14690	AT1G26420	AT5G63020	AT2G15650	AT2G24760	ATCG00030	AT1G02920	AT2G18660	AT2G29350	AT1G15125
		ATCG00520	AT1G21945	AT5G54610	AT3G15550	AT4G39361	AT4G13395	AT4G37990	AT2G07731	AT3G05620	ATCG00040	ATCG00680	AT2G37910	AT2G29460	AT3G12500	AT1G71380
		ATCG00710	AT2G07731	ATCG00180	AT3G21755	AT2G35744	AT3G51860	AT5G07990	ATCG00330	AT3G30405	ATCG00660	ATCG00520	AT1G50240	AT5G59310	AT2G46000	AT1G80820
		ATCG01230	AT5G54610	AT3G22070	AT2G26020	AT4G23420	AT1G15010	AT1G19530	AT5G29720	AT4G14280	AT5G35535	AT2G14115	AT1G19610	AT5G40395	AT2G32190	AT3G46613
		AT5G04310	ATCG00480	ATCG00510	AT1G14315	AT2G35382	AT2G23030	AT2G41280	AT1G78950	AT1G72590	AT2G11770	ATCG00500	AT2G34880	AT5G64810	AT2G24850	AT3G59220
		AT3G63070	AT3G17203	AT3G08770	AT5G56590	AT2G38195	AT1G02850	AT1G10070	AT3G28790	ATCG00810	AT4G33840	ATCG00200	AT5G62820	AT5G50360	AT2G43570	AT5G19110
		AT5G14960	AT4G03730	AT2G20723	AT3G09505	AT1G21210	AT2G35980	AT4G32480	AT1G61280	AT3G43826	ATCG00100	AT3G55420	AT3G21755	AT1G12013	AT5G18470	AT1G19610
		AT2G33460	ATCG00070	AT1G24147	AT2G36610	AT2G20400	AT1G23870	AT1G15010	ATCG00580	AT2G07635	AT5G58840	ATCG00120	AT2G37650	AT4G25110	AT4G23210	AT1G30720
		AT4G14280	ATCG00660	AT5G22570	AT4G02320	AT1G08115	AT3G16530	AT5G17040	AT2G32180	ATCG00390	AT3G17203	ATCG00170	AT4G29360	AT5G38900	AT2G30770	AT3G16450
		ATCG00580	AT3G58780	ATCG00390	AT1G76728	AT2G07765	AT2G30770	AT1G14860	AT1G18330	AT1G69350	AT5G50740	AT1G29430	AT1G14315	AT3G13950	AT1G54020	AT3G25780
		AT2G05060	AT3G41979	ATCG00520	AT2G47895	AT3G55110	AT5G35052	AT1G26380	ATCG00400	AT1G78090	AT5G24915	AT2G27420	AT5G13890	AT3G50770	AT4G35720	AT4G30280
		AT5G61400	AT1G35990	AT1G60190	AT2G16250	AT3G63010	AT5G57220	AT1G10540	ATCG01120	ATCG00480	AT1G21945	AT3G03341	AT4G12480	AT2G43590	AT3G25780	AT1G19550
		AT1G06490	AT4G06742	AT4G14400	AT2G35345	AT4G00975	AT1G69180	AT3G49620	AT4G03340	AT2G10606	AT5G53430	AT5G03545	AT2G26010	AT4G15910	AT2G41010	AT4G37990
		AT2G07080	ATCG00290	ATCG00110	AT4G15240	AT1G15002	AT3G49360	AT3G49360	AT1G58180	AT4G38780	AT5G32598	AT3G58850	AT3G52520	AT1G19610	AT1G52400	AT2G05510
		AT5G46105	AT1G14880	ATCG00500	AT5G48780	AT1G37030	AT5G64750	AT3G22840	ATCG00040	ATCG00230	ATCG00680	AT1G60190	AT2G16250	AT2G01200	AT2G04450	AT2G27080
		AT1G78950	AT4G03340	AT5G26790	AT4G35295	AT1G06880	AT2G36750	AT2G47460	ATCG00230	ATCG00550	ATCG00210	AT1G17090	AT2G47270	AT5G20230	AT1G19020	AT2G13810
		AT3G05345	AT5G53750	ATCG00490	AT1G16820	AT2G40205	AT4G18170	AT3G48180	AT5G03590	AT1G49130	AT4G03340	AT4G04630	AT4G36040	AT2G18690	AT3G57260	AT4G17470
		AT3G09550	ATCG00065	ATCG00620	AT1G70185	AT5G41471	AT3G45060	AT3G21150	AT3G14640	AT1G78950	ATCG00140	AT2G41190	AT1G70185	AT2G20142	AT1G04980	AT3G17110
		AT1G12890	AT5G32598	AT5G46690	AT4G14090	AT1G19610	AT1G15520	AT2G34500	AT5G51174	AT3G29060	ATCG00290	ATCG00490	AT5G13990	AT4G39361	AT5G20230	AT2G02990
		AT5G07890	AT1G06780	AT5G59220	AT1G19610	ATMG00580	AT1G72060	AT4G15160	AT1G26558	AT3G02930	ATCG00580	AT5G15970	AT2G23170	AT2G04450	AT5G10300	AT1G32960
		ATCG00810	AT1G08035	AT4G17030	AT1G01840	AT5G47330	AT1G02930	AT1G19610	ATCG00420	ATCG00750	AT3G01490	ATCG01090	AT2G38470	AT1G10070	AT1G17380	AT2G47550
		AT5G35794	ATCG00100	AT1G24020	AT3G52520	AT3G13175	AT5G65040	AT1G69880	ATCG00130	AT5G35794	AT5G04310	ATCG00380	AT3G63220	AT2G25625	AT4G12480	AT5G25250
		AT5G21970	ATCG01230	AT4G15670	AT5G13890	AT5G15022	AT1G02920	AT1G34580	AT5G51380	AT4G31620	ATCG00480	AT2G10606	AT4G15240	AT5G45630	AT3G17110	AT5G01040
		AT1G10522	ATCG00570	ATCG00170	AT2G22840	AT3G46320	AT2G30750	AT1G80820	AT5G60880	AT4G35165	AT1G35990	ATCG00060	AT4G12490	AT4G02555	AT5G44570	AT3G63380
		AT1G55660	AT2G15650	AT5G62920	AT5G02820	AT1G32190	AT1G34580	AT1G67148	AT2G41330	ATCG00200	ATCG00070	AT4G21060	AT3G15550	AT1G02920	AT1G02920	AT1G61120
		AT1G05830	AT5G34851	ATCG00430	AT4G36040	AT5G51174	AT5G48850	AT3G48850	ATCG01110	AT2G42380	ATCG00570	ATCG00450	AT2G35345	AT4G16240	AT2G32210	AT4G12480
		AT1G01740	AT3G49832	AT5G38690	AT5G07350	AT1G75166	AT2G41240	AT1G03170	ATCG01100	AT1G63490	AT1G28620	AT2G20723	AT5G07350	AT5G44570	AT2G26400	AT5G05600
		AT4G36090	AT3G01490	AT3G50470	AT2G30760	AT1G05835	AT1G26420	AT4G14630	ATCG00810	AT2G31035	AT5G53750	ATCG00640	AT1G23850	AT5G53870	AT1G52040	AT5G24780
		ATCG00650	AT1G28620	AT2G25510	AT5G64760	AT1G73600	AT1G05000	AT5G17030	ATCG00220	AT5G61400	ATCG00410	ATCG01000	AT1G74480	AT1G13340	AT1G61800	AT1G17380
		AT5G41040	AT3G30405	AT1G13750	AT1G08115	AT3G08520	AT1G66160	AT1G27020	AT1G24230	AT1G17160	ATCG01080	AT3G20362	AT2G36610	AT5G44430	AT5G13490	AT2G18193
		AT5G05580	ATCG00140	AT3G58070	AT3G63220	AT4G15610	AT5G24110	AT2G29460	AT1G34180	AT5G25830	ATCG01230	AT5G61400	AT2G22840	AT4G02380	AT4G16260	AT4G25810
		AT4G32360	AT2G07708	ATCG00730	AT2G41490	AT1G31355	AT1G27020	AT5G45320	ATCG00065	AT2G02980	ATCG00060	AT4G39235	AT3G09505	AT3G12500	AT4G20320	AT4G01360
		AT5G40920	AT5G28464	AT1G13470	AT5G33280	AT2G31141	AT3G22840	AT5G43580	ATCG00350	AT4G04077	ATCG00560	AT5G17460	AT5G56590	AT2G30750	AT4G17470	AT4G15210
		AT4G16920	ATCG01120	ATCG00530	AT2G26440	AT4G16240	AT5G18470	AT2G25810	ATCG00380	AT1G80740	AT5G03590	ATCG00110	AT5G44420	AT5G60950	AT5G17860	AT2G43510
		AT5G66130	ATCG00560	AT1G02450	AT5G05965	AT3G07215	AT1G23800	AT3G51860	AT1G15405	AT4G17098	AT1G80740	AT1G69140	AT5G33280	AT1G21210	AT1G13340	AT5G01380
		ATCG00550	AT2G16018	ATCG00750	AT1G18190	AT2G04390	AT1G04980	AT3G50770	AT3G01490	AT3G53170	AT1G76780	ATCG01120	AT2G41490	AT1G75040	AT4G02520	AT5G55420
		AT2G43750	AT5G01225	AT1G80850	AT4G21213	AT3G17050	AT5G07990	AT5G44575	AT4G13505	AT1G12890	AT5G63020	ATCG00550	AT4G21700	AT3G13525	AT5G26920	AT2G32210
		AT4G01915	ATCG00410	ATCG00380	AT5G27210	AT3G53230	AT3G49580	AT1G15520	ATCG01230	AT1G45191	ATCG00220	AT1G03020	AT2G01200	AT1G65486	AT1G72060	AT2G32190
		AT3G16260	AT4G08300	AT2G46430	AT3G04820	AT3G19030	AT4G37990	AT4G15480	AT4G33840	AT3G61480	AT3G41979	AT4G25480	AT3G51140	AT5G24200	AT5G22100	AT1G74010
		AT2G16990	AT2G06290	ATCG00680	AT1G11380	AT5G20230	AT1G03010	AT1G61360	AT1G61000	AT4G16920	AT1G06780	ATCG00810	AT4G25370	AT3G25780	AT5G06870	AT5G07010
		AT3G47460	ATCG00630	ATCG00040	AT5G25280	AT1G19570	AT1G26960	AT1G25400	ATCG00160	AT2G20100	ATCG00130	ATCG00410	AT4G02520	AT3G01290	AT4G27860	AT3G16420
		AT2G34410	ATCG00130	AT4G15660	AT3G51140	AT3G21760	AT4G23140	AT3G21520	AT3G04070	AT1G60989	AT3G52700	AT5G56100	AT1G06160	AT3G51330	AT1G75040	AT2G10256
		AT1G61665	ATCG00580	AT4G29440	AT4G35970	AT1G37000	AT3G27270	AT5G16023	ATCG00780	ATCG01230	AT5G60510	AT1G01250	AT1G04220	AT3G47480	AT3G57330	AT5G44420
		AT2G18440	AT4G37060	AT3G08870	AT2G02990	AT2G05100	AT4G32480	AT1G75490	ATCG00660	AT5G13870	ATCG00150	ATCG00620	AT5G18470	AT2G03010	AT5G24530	AT5G06720
		AT1G55370	AT3G52700	ATCG01090	AT4G25370	AT5G42020	AT2G43620	AT2G29740	ATCG00030	AT5G24150	ATCG01120	AT2G07635	AT3G51890	AT5G52390	AT3G57240	AT3G04720
		AT2G32870	AT5G60510	AT5G22430	AT2G20400	AT1G52040	AT2G18690	AT1G15825	AT4G23496	AT2G05060	AT2G30910	ATCG00360	AT2G18690	AT5G07010	AT1G52410	AT2G14610
		AT5G24150	AT4G15680	ATCG00810	AT2G32600	AT1G57860	AT2G37080	AT4G03400	AT1G06490	AT5G04310	AT5G41040	ATCG00300	AT5G05380	AT2G32680	AT5G44050	AT3G09940
		AT1G72440	ATCG00330	AT5G53870	AT1G04220	AT5G10770	AT2G43570	AT1G23800	AT4G33550	ATCG00650	ATCG00460	AT5G03230	AT1G78410	AT1G37030	AT5G64120	AT2G29460
		ATCG00200	ATCG00430	ATCG00670	AT2G36830		AT2G25810	AT3G16530	AT5G61400	ATCG00710	ATCG00160	ATCG00160	AT4G23140	AT4G14365	AT3G28220	AT3G46090
		AT4G17360	ATCG00230	AT5G04950	AT3G15352		AT1G15800	AT5G52250	ATCG00790	ATCG00490	ATCG00330	AT4G29905	AT2G17740	AT5G62770	AT2G46270	AT4G29780
		AT4G01160	ATCG00610	ATCG00640	AT3G06483		AT1G05680	AT3G27025	AT3G14150	AT2G07080	AT2G07635	AT1G30250	AT1G16820	AT5G47400	AT3G12580	AT1G52030
		AT5G64860	AT2G23950	AT5G36930	AT5G62900		AT1G32960	AT3G15500	ATCG00710	AT2G01280	AT3G59480	AT1G79075	AT5G64760	AT1G74590	AT2G18660	AT5G16080
		AT4G12810	AT2G24760	ATCG00450	AT3G51890		AT5G39100	AT1G19550	ATCG00670	ATCG00640	AT2G04378	AT1G70640	AT5G12360	AT1G04980	AT3G16470	AT4G15280
		AT1G19050	AT3G29060	AT1G66080	AT1G19360		AT5G22460	AT1G06160	ATCG00170	AT3G12775	ATCG00490	AT3G24520	AT5G10760	AT3G50825	AT1G44350	AT4G15270
		AT5G40160	AT5G26690	AT3G52630	AT2G44620		AT5G46050	AT5G02780	ATCG00200	AT2G22690	ATCG00310	AT1G48100	AT2G47895	AT3G57645	AT5G01180	AT4G21830
		AT5G57630	ATCG00220	AT3G02120	AT2G18030		AT5G26920	AT5G13930	ATCG00800	AT3G07340	AT3G21050	ATCG00660	AT2G47130	AT4G23420	AT2G31865	AT4G37730
			ATCG00310	ATCG00540	AT2G04515		AT3G53230	AT2G23030	AT5G60510	AT1G10522	ATCG01000	ATCG00730	AT1G35560	AT2G41100	AT3G13790	AT5G39100
			ATCG00490	ATCG00290	AT5G45110		AT4G27260	AT2G43570	AT5G53750	AT5G63087	ATCG00600	ATCG00670	AT5G18070	AT3G17050	AT3G07750	AT5G26220
			AT2G14560	AT1G14880	AT5G13110		AT5G38900	AT3G04000	AT3G52900	AT5G44578	AT3G04630	ATCG00390	AT1G01840	AT4G15258	AT1G22900	AT3G27415
			AT3G57240	AT2G07080	AT3G46510		AT5G20230	AT1G14780	AT2G23950	AT5G08565	AT1G66740	AT1G29440	AT1G76930	AT1G37000	AT4G39030	AT2G47680
			AT2G19360	AT3G55500	AT1G10630		AT3G48850	AT5G03670	ATCG00190	ATCG00600	AT5G02370	AT2G20410	AT1G76970	AT5G50200	AT5G02490	AT1G78390
			AT2G41090	ATCG00360	AT5G23820		AT1G53625	AT2G43620	AT1G17410	AT3G20890	ATCG01090	AT5G41050	AT3G04820	AT4G13510	AT4G13410	AT5G17330
			ATCG00150	ATCG00420	AT3G19460		AT5G13480	AT2G16750	AT2G29500	AT1G50310	AT1G58180	ATCG00430	AT5G55450	AT1G77170	AT1G43910	AT1G54960
			AT5G35535	ATCG00200	AT3G13310		AT3G55110	AT3G15510	AT1G78440	AT1G49890	AT2G23950	ATCG00540	AT4G35295	AT1G47720	AT2G18690	AT2G15760
			ATCG00690	AT2G41090	AT2G46260		AT5G65380	AT2G18690	AT4G24380	AT2G21320	ATCG00260	AT4G11211	AT2G13790	AT1G65690	AT5G44420	AT1G33960
			AT1G42140	ATCG00300	AT2G40475		AT2G29350	AT3G26830	ATCG00520	AT1G55660	AT3G07020	AT1G30260	AT4G38590	AT1G21310	AT5G64310	AT2G43590
			AT1G31580	ATCG00780	AT4G12480		AT2G47800	AT2G37770	AT4G38060	ATCG00700	ATCG00180	ATCG00760	AT5G06300	AT2G43620	AT4G09030	AT1G69930
			ATCG00180	AT2G46440	AT1G72030		AT5G02020	AT2G43590	ATCG00180	ATCG01090	ATCG00430	AT2G15050	AT4G14090	AT5G10760	AT1G76930	AT3G48850
			AT2G30910	AT1G31690	AT2G35260		AT1G77120	AT1G36622	ATCG00610	AT5G41140	ATCG00420	AT3G04860	AT3G01290	AT5G03350	AT1G61255	AT3G23550
			ATCG00780	AT2G16367	AT1G73500		AT1G10060	AT1G02850	AT4G21192	AT2G18969	ATCG00520	ATCG00280	AT3G15800	AT1G08115	AT2G43620	AT4G27460
			AT4G14400	AT1G69140	AT5G44330		AT3G55390	AT1G02920	AT2G38995	AT3G15220	ATCG00630	AT5G46690	AT4G35970	AT4G39364	AT4G16590	AT1G76930
			AT5G41040	AT2G40750	AT3G56850		AT1G10070	AT2G30750	ATCG00540	ATCG00510	AT1G61665	AT5G56550	AT3G25660	AT2G19806	AT2G43510	AT1G73260
			ATCG01000	ATCG01230	AT5G57460		AT1G24140	AT1G32170	AT1G06780	AT3G14640	AT3G16130	AT1G50732	AT5G42530	AT3G21760	AT2G23140	AT2G27690
			AT1G13470	AT1G48100	AT3G58120		AT5G13490	AT5G26220	ATCG01090	AT2G32180	AT5G54280	AT3G05880	AT2G32600	AT1G52040	AT1G29980	AT1G06620
			ATCG00460	AT3G52370	AT3G08760		AT3G45300	AT5G55930	AT5G41020	AT1G36680	ATCG00640	AT2G07080	AT1G08115	AT4G15610	AT5G36220	AT5G18470
			AT1G80740	ATCG00770	AT5G14310		AT1G15110	AT4G12500	AT1G64370	AT5G44870	ATCG00510	AT2G37640	AT4G12470	AT2G15390	AT4G18250	AT1G25400
			ATCG00420	AT1G72910	AT4G17245		AT1G63090	AT1G70800	AT5G15960	AT3G21050	ATCG00110	ATCG00780	AT1G11380	AT1G75170	AT3G13380	AT4G21120
			AT3G04630	AT3G56020	AT5G03040		AT3G09032	AT1G15110	ATCG00510	AT5G63020	ATCG00540	ATCG01080	AT5G02820	AT4G28390	AT5G55450	AT1G61800
			AT4G15670	AT3G44990	AT5G42460		AT1G70800	AT2G26650	AT1G55370	AT5G45760	ATCG00780	AT4G29020	AT3G52400	AT1G31355	AT1G52000	AT1G80660
			AT1G74440	AT4G23170	AT2G10940		AT3G15356	AT1G76930	AT3G52700	AT3G15650	ATCG00050	ATCG00290	AT5G05600	AT2G13790	AT4G12500	AT2G24850
			AT5G42530	AT4G18422	AT4G30270		AT4G28390	AT5G07510	AT5G02650	AT1G61665	AT2G34410	AT1G62570	AT5G23820	AT3G04720	AT2G13790	AT5G20230
			AT2G46430	AT3G22231	AT2G40205		AT1G18570	AT4G01720	AT5G08370	ATCG00270	ATCG00360	ATCG00710	AT1G18190	AT4G12500	AT2G39420	AT1G52400
			AT2G04378	AT1G79075	AT2G38460		AT5G11650	AT3G54000	AT5G50100	AT3G03820	ATCG00720	AT2G16490	AT5G27420	AT3G14060	AT1G19180	AT1G13340
			ATCG00260	ATCG00710	AT1G20840		AT2G41410	AT5G02020	AT5G14370	AT4G02235	AT2G47570	AT5G08050	AT2G35260	AT2G35387	AT2G43290	AT1G74590
			AT2G23880	AT2G43550	AT2G21120		AT2G39980	AT5G43065	AT1G54410	AT1G75880	ATCG00020	AT1G64640	AT2G04450	AT5G24530	AT1G19670	AT5G13220
			AT3G07020	AT3G56710	AT2G01150		AT2G28570	AT2G22590	AT1G20816	AT2G37380	AT2G30560	ATCG00420	AT4G35870	AT2G04390	AT4G15910	AT1G06160
			ATCG00520	AT1G11850	AT2G44080		AT4G02380	AT1G10060	AT1G70890	AT2G34410	ATCG00280	AT5G65410	AT2G20400	AT5G13490	AT5G16910	AT2G39330
			ATCG00750	AT1G65790	AT1G73650		AT1G76090	AT3G23550	AT1G32530	AT5G09655	AT1G29940	AT2G28400	AT2G45000	ATMG00580	AT3G12145	AT2G36080
			AT5G32563	AT4G25940	AT1G59820		AT4G00200	AT1G09080	AT4G18280	AT4G22910	AT1G72600	ATCG00260	AT4G13510	AT5G02550	AT3G47480	AT1G03850
			ATCG01090	ATCG01130	AT1G10950		AT1G69160	AT1G74590	AT1G18265	AT3G14770	ATCG00810	ATCG01040	AT2G42620	AT3G22600	AT3G52400	AT4G10860
			ATCG00600	AT4G21380	AT1G32210		AT2G38180	AT4G21120	AT1G55660	AT5G44010	AT1G66890	AT1G72645	AT3G22600	AT1G78190	AT5G65140	AT5G64810
			AT1G19960	AT1G09200	AT3G22968		AT5G53970	AT4G15280	AT4G06746	AT2G43750	ATCG00380	ATCG01130	AT2G15390	AT3G53230	AT3G27400	AT2G33020
			AT5G62920	AT4G37800	AT3G08520		AT1G05710	AT4G16260	AT3G15080	AT5G64390	AT3G47460	ATCG00180	AT5G27210	AT2G05100	AT1G75580	AT5G44050
			AT3G04070	AT2G18328	AT4G32640		AT5G67360	AT5G57480	AT1G76405	ATCG00540	AT3G54366	AT2G30766	AT3G46510	AT5G41471	AT3G43270	AT3G16470
			AT3G22231	AT4G19530	AT1G25560		AT5G24530	AT1G72060	AT2G03310	AT1G62560	ATCG00170	AT1G20190	AT3G57240	AT1G65845	AT1G54030	AT5G64120
			ATCG00280	AT3G48640	AT5G60980		AT3G03470	AT5G34770	AT5G61270	AT3G61420	ATCG00300	ATCG00750	AT4G14365	AT2G40205	AT3G63010	AT4G12390
			AT3G08880	ATCG00460	AT5G47870		AT1G28330	AT3G04720	AT4G39620	ATCG00400	AT3G05730	AT4G33660	AT5G16250	AT5G02490	AT1G45332	AT5G46590
			AT4G15690	AT1G56430	AT2G33150		AT5G54190	AT1G59700	AT3G50440	AT5G40520	AT3G56170	AT1G51090	AT5G25280	AT3G19030	AT2G22470	AT4G14630
			AT1G66740	AT2G32690	AT4G28780		AT1G05540	AT3G03480	AT5G53880	ATCG00800	ATCG01130	AT5G17870	AT3G57260	AT2G41410	AT5G10760	AT5G57550
			ATCG00110	AT1G49500	AT1G09330		AT3G19350	AT1G02930	ATCG00460	AT1G75090	ATCG00470	AT1G49500	AT5G13110	AT5G43065	AT3G04720	AT1G67810
			ATMG00090	AT1G49750	AT5G05370		AT5G61480	AT1G28190	AT3G24100	AT3G03770	ATCG00670	AT1G68760	AT1G73500	AT1G76930	AT5G09420	AT1G68620
			AT1G73620	AT1G72930	AT1G48350		AT3G55980	AT1G35210	AT1G75190	ATCG00380	AT4G12810	AT3G05800	AT1G10630	AT5G42020	AT4G14365	AT2G26400
			AT1G56120	AT1G51060	AT5G45550		AT4G15620	AT4G15620	AT3G26450	AT1G31600		AT2G17972	AT5G20230	AT4G18250	AT1G65690	AT3G12145
			ATCG00640	AT5G59670	AT1G16560		AT2G41100	AT4G12700	AT1G70760	AT1G31173		AT3G15680	AT1G19360	AT1G65500	AT4G15610	AT3G21420
			AT1G24575	ATCG00280	AT5G23280		AT3G57260	AT3G26320	AT2G42530	AT3G47460		AT3G17185	AT5G57460	AT1G61255	AT4G28510	AT1G76640
			AT4G15660	AT4G19120	AT2G47170		AT5G05600	AT2G30770	AT5G23760	AT1G18040		AT2G21210	AT5G19790	AT4G36670	AT2G02990	AT3G28580
			ATCG00190	AT5G59690	AT2G01420		AT1G09070	AT1G77120	AT5G04750	AT5G24090		AT5G01520	AT5G05965	AT4G05050	AT4G12490	AT1G35230
			AT2G25510	ATCG00340	AT2G46330		AT5G20540	AT2G05380	AT1G07610	AT5G54280		ATCG01020	AT2G46260	AT5G64310	AT2G41410	AT2G29440
			ATCG00530	AT4G27520	AT1G78300		AT1G54100	AT5G18670	AT1G28540	AT3G52290		ATCG00340	AT4G14400	AT5G28540	AT5G24810	AT3G24982
			AT5G63020	AT1G74440	AT5G55990		AT4G30910	AT2G43510	AT1G52827	AT3G05345		AT1G11850	AT5G45110	AT3G52400	AT2G39330	AT3G28220
			ATCG00170	AT5G20700	AT5G23060		AT5G13930	AT3G19270	ATCG00490	AT2G30230		AT1G56430	AT2G18030	AT1G19570	AT5G47220	AT5G44570
			AT1G58180	AT2G22795			AT1G03220	AT5G16570	AT4G15030	AT5G54780		AT1G28310	AT3G06483	AT3G46320	AT3G51450	AT5G06860
			ATCG00810	AT3G46940			AT3G26910	AT1G19540	AT4G32590	AT4G03180		AT5G02380	AT2G23680	AT5G25754	AT2G01610	AT2G36970
			ATCG00760	AT5G18850			AT4G01870	AT1G69160	ATCG00290	AT2G18890		ATCG00460	AT1G10950	AT3G47800	AT2G17040	AT2G43570
			ATCG00720	AT2G14560			AT3G10340	AT1G68640	AT3G48490	AT3G13430		AT3G23880	AT5G03350	AT1G17530	AT5G25190	AT5G05340
			ATCG00510	AT3G12965			AT4G39510	AT1G69490	AT3G60480	AT2G27400		ATCG01010	AT4G32640	AT2G38870	AT4G15210	AT2G41800
			ATCG00540	AT1G49410			AT1G78410	AT1G03010	AT1G49580	AT1G76240		AT4G38840	AT2G40475	AT4G05320	AT2G42570	AT2G44450
			ATCG00380	AT5G22580			AT2G36970	AT3G22600	AT1G05070	AT1G55370		AT5G54145	AT5G62560		AT1G28370	AT4G25000
			AT1G61665	AT4G00165			AT5G56270	AT5G54190	AT4G23670	AT1G72440		AT1G29510	AT4G35480		AT2G02810	AT1G26380
			ATCG00020	AT2G30766			AT5G27030	AT2G21550	AT2G03420	AT5G46105		AT5G18850	AT4G38250		AT4G25630	AT4G39830
			AT5G54280	AT3G21055			AT1G31320	AT5G65280	AT2G18290	AT3G16130		AT2G42530	AT5G43950		AT3G01290	AT3G13950
			AT5G65930	AT4G18440			AT3G20490	AT5G23100	AT2G42540	AT5G35480		AT4G34190	AT3G08760		AT3G16400	AT5G57480
			ATCG00500	AT5G03120			AT3G03480	AT1G78090	AT5G53486	AT2G38995		AT1G10682	AT4G37640		AT2G41110	AT1G29980
			AT5G24350	AT1G31580			AT1G21830	AT2G37130	AT4G02980	AT5G44520		ATCG01050	AT3G20015		AT1G72450	AT5G17860
			ATCG00050	AT4G38840			AT5G62570	AT2G36790	AT4G04470	AT1G79245		AT5G04950	AT1G74440		AT1G50500	AT3G26830
			AT3G21050	AT5G54970			AT3G22600	AT1G78460	AT5G62140	AT5G64030		AT3G63160	AT1G33250		AT4G37920	AT1G76650
			ATCG00770	AT5G03350			AT1G73880	AT1G64940	AT2G20260	AT2G30560		AT3G62890	AT5G01020		AT5G24420	AT4G11650
			ATCG00030	AT3G45210			AT5G65140	AT5G07010	AT4G37660	AT1G60560		AT3G17640	AT3G13310		AT3G02530	AT4G27860
			AT5G61150	AT3G45930			AT2G41220	AT3G51240	AT5G56600	AT5G06690		AT2G18328	AT3G01930		AT1G09970	AT1G21525
			ATMG01360	AT1G07660			AT2G05380	AT3G62475	AT3G56170	ATCG00500		AT3G22142	AT5G60980		AT1G66180	AT1G05730
			AT3G48640	AT3G49110			AT4G03400	AT5G02760	AT2G39675	ATCG01130		AT2G44740	AT3G58510		AT4G29900	AT5G49520
			AT3G56170	AT1G19240			AT4G17245	AT1G32740	AT4G13200	AT2G18440		AT4G02530	AT1G35430		AT1G52720	AT2G28650
			AT1G72440	AT5G47700			AT1G22400	AT2G04795	AT1G64360	AT4G12810		AT4G12880	AT4G18250		AT3G25760	AT2G32660
			ATCG00670	AT1G21500			AT1G61800	AT3G18250	AT2G43535	AT5G03720		AT3G47350	AT2G42400		AT1G51760	AT2G18690
			ATCG00590	AT2G09990			AT5G52640	AT5G05600	AT3G22210	AT4G31210		AT1G55675	AT1G63770		AT1G05340	AT4G39670
			ATCG00360	AT4G03210			AT3G13790	AT1G67980	AT4G33490	AT1G29940		AT4G16447	AT2G40205		AT2G39050	AT3G28510
			AT2G40750	AT5G59870			AT1G73600	AT5G18470	AT2G16710	AT5G41900		AT3G56020	AT3G47820		AT4G27070	AT5G26280
			ATMG00690	AT3G23880			AT3G15510	AT4G36850	AT5G42850	AT4G16860		AT5G62920	AT3G15352		AT1G21520	AT2G41010
			AT3G47460	AT1G66970			AT5G44430	AT2G27690	AT3G60810	AT1G03150		AT4G13500	AT5G14310		AT5G44568	AT1G28190
			AT1G29940	AT1G12500			AT5G08640	AT4G27260	AT2G41310	AT4G01160		AT4G34620	AT4G28830		AT5G44090	AT5G18270
			AT1G49750	AT1G50732			AT5G05270	AT1G59740	AT5G64770	AT3G20320		AT1G26920	AT1G72030		AT4G31500	AT1G68360
			AT1G21270	ATCG00470			AT3G04000	AT1G61800	AT3G62550	AT5G64860		AT2G16990	AT5G50200		AT5G42020	AT5G66650
			ATCG00470	AT1G69730			AT2G17040	AT5G20250	AT5G43750	AT3G44990		AT2G24762	AT2G41410		AT2G36580	AT4G20320
			ATMG01390	AT3G51600			AT1G70940	AT1G21525	AT3G13550	AT3G11120		AT5G61660	AT1G20840		AT1G14740	AT5G52390
			AT1G55910	AT1G12090			AT4G12470	AT5G22460	AT3G23490	AT3G22210		AT3G22550	AT3G04720		AT3G22310	AT1G28480
			AT1G72930	AT5G43150			AT3G16950	AT5G35052	AT2G35450	AT4G37080		AT1G06360	AT5G25757		AT4G34588	AT1G02920
			AT2G39920	AT4G12730			AT1G69490	AT2G41750	AT3G03980	AT5G37680		AT1G49980	AT1G73650		AT3G03050	AT1G72520
			AT1G65800	AT3G44010			AT3G17800	AT4G28390	ATCG01070	AT2G22980		AT3G17210	AT1G80410		AT2G34810	AT5G09290
			AT2G34410	AT5G03345			AT4G37370	AT3G47950	AT5G42300	AT3G48110		AT1G64380	AT2G33150		AT1G77510	AT5G02780
			ATCG00300	AT5G22880			AT5G64120	AT5G48850	AT1G43790	AT3G15354		AT1G48330	AT1G48860		AT3G62600	AT1G75040
			AT5G02370	AT5G60900			AT5G20670	AT5G38900	AT5G59610	AT5G64850		AT1G72510	AT2G44620		AT4G02380	AT1G02220
			ATCG01130	AT5G07220			AT5G48540	AT1G28330	AT1G78995	AT4G35320		AT1G66820	AT1G75040		AT1G61890	AT5G17980
			AT3G54366	AT4G01700			AT4G20070	AT4G35770	AT3G21050	AT4G14360		AT1G49975	AT3G56850		AT1G21310	AT3G15500
			AT2G43550	AT1G78370			AT3G15540	AT2G47800	AT4G09180	AT1G70760		AT1G14700	AT1G37000		AT5G15550	AT4G15610
			AT1G72600	AT3G22550			AT3G54030	AT1G35230	AT1G03130	AT1G75900		AT1G17200	AT5G64430		AT5G49280	AT3G30775
			ATMG00020	AT1G72510			AT3G54400	AT5G24110	AT4G20030			AT5G22580	AT1G58070		AT3G26170	AT4G37150
			AT5G38980	ATCG01020			AT2G37760	AT1G68870	AT2G28740			AT2G30560	AT3G55390		AT4G03420	AT5G24420
			AT2G47570	AT3G18280			AT5G55930	AT4G27450	AT1G32550			AT3G09860	AT5G62900		AT3G03020	AT5G06870
			AT3G08943	AT3G11090			AT3G53530	AT1G30490	AT2G27400			AT3G21055	AT4G12650		AT2G03090	AT3G18250
			AT3G28865	AT4G02130			AT5G65280	AT2G15020	AT4G28750			AT2G33855	AT1G07890		AT2G39210	AT2G02120
			AT4G12810	AT1G29920			AT5G43190	AT5G05270	AT4G32240			AT2G20724	AT4G33050		AT3G18600	AT2G28500
			AT1G09200	ATCG00800			AT3G12580	AT3G43850	AT2G14045			AT5G25610	AT4G38960		AT3G05500	AT1G32900
			AT2G06510	AT3G63160			AT5G56870	AT1G67290	AT1G31170			AT3G43720	AT5G47870		AT2G41100	AT4G02520
			AT4G00165	AT5G44130			AT5G16910	AT3G17800	AT3G16250			AT3G07568	AT4G02380		AT5G64080	AT3G44300
			AT1G51400	AT3G50685			AT5G52300	AT5G65380	AT5G65000			AT3G57062	AT1G56340		AT5G22330	AT4G36950
				AT1G65800			AT2G36590	AT3G61900	AT5G55210			ATCG00800	AT5G65700		AT4G20830	AT1G24070
				AT3G27850			AT1G32190	AT3G54420	AT1G01170			AT3G11410	AT5G03040		AT4G02600	AT2G30770
				ATCG00560			AT1G29050	AT4G14560	AT5G63870			AT3G09390	AT3G19460		AT4G33040	AT4G23215
				AT3G44860			AT3G12830	AT2G36750	AT5G41790			AT1G53035	AT1G52040		AT3G16460	AT2G32680
				ATCG00650			AT4G23190	AT3G10340	AT3G62410			AT4G04293	AT2G25510		AT4G34710	AT3G27400
				AT4G33660			AT1G52890	AT2G32210	AT2G27290			AT2G32690	AT2G43150		AT5G50200	AT3G26440
				AT5G24155			AT3G52400	AT1G58225	AT1G76570			AT1G21500	AT1G08510		AT5G07340	AT4G01720
				AT2G37710			AT3G56980	AT5G39670	AT2G22795			AT5G60680	AT1G17440		AT3G44750	AT2G37770
				AT5G11150			AT4G32920	AT1G32900	AT1G33490			AT2G02050	AT2G39130		AT3G59820	AT5G13490
				AT2G44650			AT5G25900	AT1G26960	AT3G50970			AT5G58310	AT5G19980		AT5G61790	AT4G23150
				AT5G42980			AT2G40970	AT4G18170	AT1G18730			AT1G70420	AT1G25560		AT1G56340	AT4G39320
				AT4G18030			AT5G37260	AT5G13480	AT1G49975			AT5G52310	AT1G59820		AT5G66860	AT2G23170
				AT5G38430			AT1G30490	AT2G39980	AT5G53490			AT5G51960	AT4G30270		AT3G45860	AT4G12490
				AT3G14210			AT3G10985	AT5G20230	AT2G29180			AT2G42540	AT4G17245		AT1G09070	AT2G38240
				AT1G51650			AT4G29900	AT5G46050	AT3G02730			AT4G37800	AT2G46330		AT3G50480	AT5G60950
				AT4G09650			AT4G39800	AT2G38180	AT2G47570			AT1G12845	AT3G25500		AT4G12780	AT4G18170
				AT3G26180			AT3G12110	AT5G24280	AT4G21445			AT1G02205	AT3G04590		AT1G21750	AT3G63010
				AT4G14320			AT1G78460	AT2G29350	AT5G13730			AT1G31860	AT1G78300		AT3G07630	AT4G23210
				AT1G21270			AT3G56970	AT5G67360	AT4G00895			AT1G78370	AT2G21120		AT1G30820	AT1G44350
				AT5G64816			AT2G36220	AT3G16950	AT1G48750			AT2G30570	AT4G11850		AT4G35080	AT1G72060
				AT5G16390			AT3G14395	AT5G08640	AT3G01440			AT3G16570	AT5G40390		AT5G18170	AT1G35210
				AT1G45201			AT4G37920	AT5G22300	AT5G28750			AT2G18230	AT1G70940		AT2G25110	AT3G08970
				AT5G19250			AT4G25700	AT1G54100	AT1G22630			AT5G38410	AT5G01980		AT5G55920	AT3G06890
				AT5G25100			AT5G02490	AT4G01540	AT1G75900			AT5G62360	AT1G79930		AT3G11070	AT5G08240
				ATCG00820			AT5G20250	AT1G73260	AT5G57040			AT1G13360	AT1G71880		AT1G09210	AT1G19670
				AT4G00810			AT3G53260	AT5G56870	AT3G55520			AT5G10430	AT5G05370		AT1G69200	AT1G65486
				AT3G25040			AT1G61890	AT3G03470	AT4G14615			AT5G64040	AT1G05520		AT5G03350	AT1G52410
				AT1G26880			AT3G47950	AT1G05710	AT3G29350			AT1G21790	AT1G80500		AT2G34510	AT5G60180
				AT1G56330			AT5G27420	AT2G31750	AT1G74880			AT3G50685	AT3G10300		AT2G23320	AT3G56890
				AT3G56400			AT2G22240	AT1G13340	AT1G52870			AT3G12610	AT1G55500		AT1G77760	AT1G28370
				AT5G02380			AT4G20830	AT2G25450	AT1G13930			ATCG00720	AT1G16560		AT2G20390	AT4G35720
				AT2G27710			AT4G33050	AT1G28327	AT5G24314			AT2G14247	AT3G56310		AT2G17730	AT5G24530
				AT5G47930			AT1G28570	AT1G19020	AT5G55660			AT2G38140	AT5G35160		AT2G37620	AT1G06590
				AT2G23120			AT3G55120	AT1G63090	ATCG00470			ATCG00650	AT5G44330		AT5G28540	AT1G01340
				AT4G39730			AT2G16750	AT1G65500	AT1G14150			AT5G24155	AT4G02405		AT5G62050	AT1G69880
				AT4G14342			AT1G78830	AT1G28570	AT3G11120			AT5G03120	AT5G18280		AT1G53750	AT2G04450
				AT1G66820			AT4G39950	AT1G32190	AT5G02120			AT3G44990	AT2G37180		AT4G25030	AT4G24040
				AT1G55910			AT1G50500	AT3G01970	AT1G53670			AT2G40080	AT5G04930		AT2G06050	AT5G50915
				AT4G20150			AT3G18830	AT5G19730	AT2G36835			AT2G26500	AT1G08420		AT5G47910	AT3G01970
				AT2G06520			AT5G48180	AT1G30220	AT2G04410			AT1G47400	AT2G25490		AT4G37910	AT1G72280
				AT3G23450			AT1G62710	AT1G10610	AT4G10300			AT4G31550	AT1G07750		AT3G14440	AT3G47480
				AT1G08380			AT3G01290	AT2G32190				AT5G20830	AT4G00720		AT1G09560	AT1G15010
				AT3G43800			AT1G80110	AT1G60730				AT3G23805	AT1G09795		AT2G40460	AT3G25010
				AT4G38740			AT5G44090	AT4G25100				AT1G76180	AT4G29610		AT2G44610	AT4G35160
				AT5G38980			AT2G23910	AT1G10550				AT2G02130	AT3G09440		AT1G14360	AT2G29350
				AT5G38410			AT1G25220	AT3G47340				AT4G38770	AT5G01460		AT4G26910	AT3G22600
				AT3G08610			AT5G59130	AT5G17860				AT1G20440	AT1G07920		AT2G39700	AT3G54420
				AT2G38140			AT5G58700	AT3G20490				AT1G75750	AT3G04605		AT3G18830	AT4G03400
				AT2G05220			AT1G79900	AT4G12480				AT4G27520	AT5G60390		AT1G74100	AT3G16730
				AT1G32470			AT3G57520	AT3G17110				AT1G50290	AT2G01420		AT5G61030	AT2G19800
				ATMG00020			AT5G56040	AT2G10250				AT5G40500	AT5G02490		AT5G37600	AT5G61890
				AT3G27830			AT1G04770	AT3G12520				AT4G21445	AT2G47210		AT2G02390	AT1G06180
				AT5G59880			AT1G62180	AT1G79700				AT1G29920	AT1G09020		AT2G01190	AT5G10300
				AT4G28750			AT1G51760	AT3G57260				AT3G47650	AT4G31500		AT1G32640	AT3G57260
				AT2G28900			AT5G13740	AT4G37580				AT1G55480	AT3G15430		AT2G05920	AT4G13410
				AT1G30380			AT5G19470	AT3G15356				AT1G74670	AT4G00570		AT2G34250	AT5G44568
							AT1G30510	AT5G65140				AT1G22630	AT5G50160		AT3G56880	AT3G57240
							AT1G21520	AT5G14565				AT5G63780	AT5G25350		AT2G17120	AT5G55930
							AT1G05560	AT5G64120				AT5G44020	AT4G08850		AT5G13100	AT2G46400
							AT3G05200	AT4G12470				AT3G29030	AT3G18535		AT4G21910	AT1G19020
							AT2G37040	AT3G63010				AT4G24090	AT5G08690		AT1G28395	AT3G13790
							AT1G52880	AT2G41100				AT1G68590	AT1G32210		AT4G24190	AT1G60730
							AT4G33467	AT2G45220				AT2G05310	AT2G47170		AT1G20510	AT4G10500
							AT3G02040	AT1G04310				AT4G34760	AT2G30050		AT2G36530	AT3G50280
							AT1G70780	AT1G80440				AT3G13720	AT5G66320		AT3G15000	AT5G36925
							AT4G02520	AT3G13790				AT2G44310	AT1G48350		AT5G42050	AT2G22770
							AT1G75730	AT1G05680				AT2G23120	AT3G07660		AT1G01300	AT1G02850
							AT5G58620	AT5G27030				AT5G11150	AT2G38120		AT3G25770	AT2G39518
							AT4G26000	AT3G15450				AT1G22690	AT2G01970		AT1G70700	AT5G43420
							AT1G72820	AT5G44420				AT5G11070	AT5G02500		AT5G03630	AT3G25760
							AT5G17380	AT5G19470				AT1G54500	AT1G16858		AT2G47970	AT1G33560
							AT3G22060	AT1G21100				AT4G19120	AT1G02130		AT5G62190	AT5G38900
							AT5G42020	AT1G73600				AT3G16240	AT5G25100		AT2G39990	AT4G19230
							AT2G38400	AT1G79470				AT5G44130	AT5G11970		AT5G44320	AT1G54030
							AT3G14990	AT1G09070				AT5G66040	AT2G01150		AT3G02520	AT4G08870
							AT2G24170	AT5G57220				AT5G45680	AT4G23470		AT3G23940	AT5G19100
							AT1G33110	AT3G27350				AT5G02120	AT1G75540		AT3G54640	AT1G19180
							AT5G03380	AT1G49310				AT3G01390	AT5G53140		AT1G08450	AT5G25190
							AT2G23320	AT1G75730				AT1G67785	AT1G61250		AT5G20020	AT4G32480
							AT3G21560	AT4G39955				AT2G38465	AT5G09810		AT1G62390	AT1G29290
							AT1G75040	AT1G62710				AT1G29910	AT1G59870		AT5G62350	AT4G23680
							AT5G20885	AT5G13490				AT2G33180	AT4G16240		AT1G71220	AT4G27350
							AT4G14560	AT1G06590				ATCG00440	AT5G63050		AT4G24520	AT5G11930
							AT2G01190	AT3G53230				AT4G30650	AT5G08670		AT5G58710	AT1G64940
							AT1G70000	AT3G26840				AT1G48750	AT2G03890		AT3G04120	AT1G30040
							AT2G38170	AT4G24530				AT3G45930	AT2G40380		AT5G42650	AT2G22470
							AT2G29980	AT1G29050				AT2G09990	AT5G33320		AT3G22120	AT2G39420
							AT1G14740	AT1G27730				AT5G38430	AT5G20350		AT4G30270	AT3G13380
							AT1G30820	AT4G02380				AT3G05730	AT1G15690		AT5G20010	AT1G52040
							AT5G20000	AT5G63490				AT3G45050	AT4G30190		AT4G19410	AT5G39670
							AT3G02530	AT5G20540				AT3G47070	AT3G46550		AT1G64390	AT1G21120
							AT3G22370	AT4G22240				AT5G57880	AT3G26810		AT5G40770	AT2G23140
							AT4G22240	AT4G39510				AT2G01590	AT4G34710		AT1G51980	AT5G44390
							AT2G31750	AT3G45060				AT2G45470	AT3G11820		AT5G13030	AT3G50260
							AT2G17705	AT5G19740				AT3G07650	AT1G09330		AT3G22330	AT3G43270
							AT1G56170	AT1G76520				AT1G33810	AT3G15095		AT4G39980	AT1G51760
							AT5G65110	AT1G78270				AT4G09650	AT1G11680		AT1G78870	AT1G04980
							AT2G37970	AT2G31280				AT3G22968	AT4G38550		AT4G23850	AT1G65500
							AT3G17810	AT5G27420				AT5G18600	AT2G25520		AT2G21160	AT4G09030
							AT5G43870	AT1G04980				AT4G39330	AT3G18780		AT3G07390	AT3G48350
							AT2G38470	AT1G76090				AT3G16370	AT1G21750		AT3G55430	AT5G57560
							AT2G29340	AT4G00200				AT1G10200	AT1G04140		AT5G67360	AT1G48605
							AT3G24170	AT2G22420				AT5G24165	AT2G06510		AT1G33470	AT1G60030
							AT1G65970	AT3G23030				ATCG00820	AT3G58730		AT5G64260	AT2G25450
							AT2G38860	AT1G03220				AT4G14270	AT1G09560		AT3G18130	AT5G43065
							AT1G64950	AT2G06255				AT3G44020	AT2G47730		AT4G34200	AT4G21850
							AT3G06868	AT4G26150				AT2G47690	AT1G27770		AT5G10360	AT5G47220
							AT5G54080	AT2G04160				AT3G02910	AT3G11770		AT1G04680	AT2G18660
							AT4G33150	AT1G17745				AT5G47190	AT1G01300		AT5G04590	AT5G25930
							AT2G30490	AT5G03380				AT1G30360	AT1G52000		AT5G15090	AT1G65483
							AT4G34150	AT2G22240				AT3G15480	AT5G23280		AT1G65270	AT5G24200
							AT5G20520	AT5G15860				AT2G29310	AT3G07270		AT5G13780	AT5G16170
							AT3G21690	AT5G64510				AT1G68530	AT3G52800		AT1G37130	AT5G37540
							AT1G77510	AT2G37040				AT5G14740	AT5G67420		AT5G22650	AT1G30320
							AT2G47770	AT5G24530				AT5G20630	AT3G04120		AT4G00430	AT5G02490
							AT3G24550	AT2G40970				AT1G75350	AT3G60600		AT2G39020	AT3G44260
							AT4G13730	AT2G23910				AT5G62980	AT5G55990		AT1G76160	AT2G43620
							AT5G43600	AT5G53970				AT2G21140	AT2G39770		AT3G51800	AT2G16720
							AT5G61820	AT2G41410				AT1G03600	AT5G15360		AT1G30580	AT1G80840
							AT2G47730	AT3G21560				AT5G64770	AT2G34250		AT5G10840	AT3G22060
							AT1G09970	AT5G48540				AT1G12090	AT4G32470		AT1G09780	AT2G40520
							AT1G75780	AT3G14990				AT2G35960	AT1G20200		AT2G05710	AT5G38120
							AT4G27657	AT2G22470				AT5G36120	AT3G09840		AT4G31300	AT3G57330
							AT1G76680	AT2G36590				AT4G14342	AT4G32020		AT5G58290	AT1G26730
							AT5G64080	AT3G16770				AT3G08610	AT1G72010		AT3G52930	AT3G47420
							AT1G78420	AT4G26300				AT1G72020	AT3G13920		AT1G69410	AT3G14060
							AT1G15550	AT1G05560				AT1G52220	AT3G13460		AT1G07930	AT2G34810
							AT4G12300	AT4G14930				AT3G08920	AT5G15650		AT1G48920	AT5G64510
							AT5G01810	AT5G10946				AT5G02160	AT4G10610		AT1G07920	AT3G27350
							AT2G33830	AT1G75040				AT4G12730	AT1G53310		AT5G02870	AT1G15110
							AT3G12120	AT3G18830				AT1G64510	AT3G28180		AT2G29550	AT3G51860
							AT3G21250	AT1G24530				AT5G20700	AT1G75500		AT2G17360	AT1G66180
							AT1G76520	AT1G60989				AT5G57040	AT2G17120		AT5G07090	AT4G31800
							AT5G13710	AT4G01870				AT4G20360	AT1G66970		AT1G27400	AT3G16400
							AT2G33380	AT5G62210				AT4G33220	AT5G19250		AT5G21090	AT4G18750
							AT1G71880	AT3G62690				AT2G39730	AT5G42020		AT3G08580	AT2G30750
							AT1G09100	AT3G27270				AT1G22750	AT2G26240		AT5G52470	AT3G15510
							AT4G14740	AT5G56840				AT3G27850	AT4G32285		AT4G00100	AT2G41100
							AT3G55610	AT4G39230				AT1G08380	AT3G18060		AT1G27970	AT3G56200
							AT2G14247	AT5G65207				AT2G06520	AT3G08580		AT5G62700	AT2G31865
							AT1G20560	AT3G07440				AT4G00165	AT5G14040		AT5G17920	AT5G15870
							AT1G17860	AT4G23060				AT2G23090	AT4G05050		AT1G78850	AT1G08940
							AT1G67340	AT4G18205				AT1G04250	AT5G18520		AT3G04840	AT2G41410
							AT2G02390	AT1G28370				AT3G16140	AT3G44110		AT1G43170	AT2G36380
							AT1G18210	AT1G01780				AT5G38420	AT5G67500		AT1G77940	AT1G19640
							AT4G25210	AT4G36040				AT4G25050	AT1G48210		AT1G57720	AT2G34930
							AT1G27030	AT1G25500				AT1G14345	AT3G49120		AT1G20620	AT4G34588
							AT2G15620	AT5G58700				AT3G51600	AT1G50480		AT3G13920	AT1G71110
							AT1G06570	AT3G53530				AT3G61110	AT1G69530		AT2G30440	AT4G25110
							AT1G37130	AT1G21830				AT3G62660	AT5G11740		AT1G70600	AT1G56550
							AT2G26530	AT1G12780				AT5G12140	AT1G23490		AT5G64400	AT1G69490
							AT2G01260	AT4G16140				AT5G43750	AT1G76490		AT3G62870	AT4G19810
							AT1G21130	AT5G47050				AT1G12310	AT5G52540		AT3G09200	AT5G67210
							AT1G10370	AT1G06570				AT2G45180	AT4G05320			AT1G67860
							AT2G18660	AT3G29035				AT2G40490	AT1G72370			AT1G17420
							AT1G07530	AT1G78410				AT2G31490	AT2G27860			AT1G63550
							AT3G29200	AT1G14890				AT3G57785	AT3G07390			AT1G78270
							AT3G23030	AT1G15670				AT2G04039	AT1G19670			AT5G18290
							AT3G62600	AT3G55110				AT3G49220	AT3G50820			AT1G63480
							AT5G15860	AT5G23870				AT5G23060	AT2G30860			AT5G26920
							AT1G28320	AT3G22060				AT5G55620				AT5G62520
							AT1G53750	AT2G37970				AT4G21280				AT1G78780
							AT2G34660	AT2G38870				AT1G67090				AT5G63490
							AT2G34510	AT1G78830				AT4G20260				AT5G01840
							AT3G11070	AT5G13740				AT4G26530				AT3G50930
							AT3G54640	AT4G29080				AT1G61740				AT1G65560
							AT4G12110	AT4G24760				AT4G16980				AT1G69370
							AT2G39050	AT2G36950				AT1G51650				AT2G19806
							AT1G47400	AT1G30320				AT1G79850				AT4G35770
							AT2G42600	AT4G15610				AT3G51510				AT2G39210
							AT3G18190	AT5G12930				AT1G51400				AT5G53588
							AT5G42050	AT1G76680				AT5G54770				AT1G26218
							AT2G29420	AT3G57520				AT3G53990				AT5G17490
							AT1G52190	AT3G53260				AT4G26670				AT3G26840
							AT5G17700	AT2G25735				AT2G13360				AT3G51450
							AT5G14640	AT2G34070				AT3G03780				AT4G29700
							AT3G20810	AT2G37760				AT2G15970				AT1G69310
							AT4G14930	AT4G39950				AT5G14910				AT5G20400
							AT5G57655	AT2G38860				AT1G29070				AT1G43910
							AT2G38120	AT1G18570				AT5G24314				AT1G14890
							AT5G58470	AT4G18010				AT2G46820				AT5G27420
							AT1G23020	AT4G21510				AT1G01170				AT2G37130
							AT2G39210	AT2G43520				AT4G16410				AT3G61490
							AT1G76490	AT4G02520				AT2G24090				AT1G19380
							AT3G17770	AT4G00970				AT1G42970				AT1G21050
							AT5G09440	AT4G32920				AT3G56910				AT5G64310
							AT4G39660	AT5G24120				AT2G47400				AT4G39950
							AT2G27510	AT5G07322				AT5G16390				AT2G01610
							AT5G17000	AT1G01725				AT1G74970				AT1G10990
							AT4G22690	AT5G47650				AT5G65220				AT5G25440
							AT5G28540	AT1G69310				AT2G44650				AT4G20860
							AT3G53420	AT3G17250				AT1G12840				AT5G36220
							AT2G31390	AT2G36220				AT3G27830				AT4G36988
							AT4G24520	AT1G15550				AT1G19150				AT4G28510
							AT4G00430	AT3G02515				AT3G26650				AT5G45280
							AT4G35100	AT1G71140				AT3G23450				AT3G04000
							AT5G56980	AT2G36307				AT1G12900				AT3G21780
							AT4G35090	AT1G80920				AT2G33450				AT3G10930
							AT5G23660	AT2G23290				AT1G70760				AT5G65140
							AT1G67360	AT5G60450				AT3G04790				AT4G36040
							AT2G01140	AT2G33830				AT1G29930				AT1G68160
							AT1G52000	AT3G19150				AT3G27690				AT1G03820
							AT4G11820	AT5G11650				AT4G28660				AT3G04640
							AT4G29080	AT2G25000				AT2G34420				AT5G37740
							AT2G44610	AT4G22120				AT1G10960				AT4G16590
							AT3G02520	AT1G63840				AT1G15820				AT1G29690
							AT1G75080	AT5G54960				AT2G05620				AT3G05500
							AT4G04610	AT4G17460				AT1G55670				AT5G09420
							AT3G09840	AT5G46410				AT2G02760				AT1G79530
							AT2G43790	AT1G56140				AT1G78380				AT1G52000
							AT1G79210	AT3G54030				ATCG00740				AT2G42570
							AT2G33590	AT1G20160				AT1G72930				AT5G46050
							AT5G25940	AT2G30942				AT1G75690				AT2G47000
							AT1G09210	AT4G26540				AT3G12345				AT2G43290
							AT4G27830	AT2G39210				AT3G23810				AT2G22330
							AT4G36010	AT3G23570				AT5G54270				AT1G29280
							AT2G42750	AT1G65560				AT1G30380				AT1G18570
							AT3G07630	AT1G73880				AT2G37220				AT2G46270
							AT5G56140	AT1G36070				AT2G20890				AT2G05920
							AT5G38530	AT5G23050				AT4G28750				AT4G03420
							AT1G04240	AT4G22150				AT5G40950				AT2G44830
							AT5G41400	AT5G17380				AT4G12800				AT4G16140
							AT2G35820	AT5G27920				AT1G32470				AT1G77760
							AT3G20300	AT3G12120				AT1G32080				AT3G45730
							AT5G07340	AT5G38530				AT1G74730				AT3G23570
							AT4G21660	AT4G23190				AT4G10340				AT2G38860
							AT1G09350	AT5G62570				AT5G14320				AT4G23600
							AT4G17830	AT5G53920				AT1G60950				AT3G10500
							AT1G47960	AT5G26920				AT5G38980				AT2G05380
							AT3G13330	AT3G55980				AT4G32260				AT4G31500
							AT2G20580	AT5G10150				AT1G05190				AT1G24140
							AT2G36290	AT5G10650								AT2G04160
							AT3G52930	AT4G09970								AT1G64060
							AT5G59540	AT2G28570								AT2G47130
							AT4G37980	AT1G51760								AT2G24160
							AT1G26770	AT4G32940								AT1G73325
							AT2G46600	AT4G36988								AT1G09970
							AT4G27900	AT2G40000								AT2G40460
							AT1G20200	AT2G33590								AT2G02810
							AT4G17900	AT1G79900								AT4G34140
							AT4G15530	AT1G42470								AT5G16930
							AT1G01610	AT3G50740								AT5G21105
							AT4G26540	AT4G27900								AT2G17500
							AT3G51160	AT3G47540								AT1G22900
							AT4G35630	AT1G65970								AT2G03980
							AT2G45140	AT3G17810								AT3G45970
							AT1G55360	AT1G65060								AT3G12580
							AT1G79230	AT4G31010								AT3G08720
							AT4G36760	AT1G16250								AT4G02380
							AT2G22780	AT4G15093								AT4G02330
							AT3G05350	AT5G23660								AT5G64260
							AT3G04120	AT1G33110								AT3G06760
							AT5G18130	AT5G10300								AT1G10070
							AT3G17820	AT3G02040								AT5G49890
							AT5G05690	AT5G24800								AT4G39030
							AT4G31290	AT5G11260								AT4G28390
							AT2G39770	AT4G17370								AT3G29034
							AT5G49460	AT5G59780								AT1G27730
							AT1G30120	AT5G20670								AT1G61255
							AT1G21750	AT1G62180								AT2G44500
							AT5G48930	AT4G12490								AT1G16300
							AT3G17790	AT2G36800								AT3G09010
							AT1G75500	AT1G55850								AT1G70690
							AT3G07700	AT3G10985								AT4G01750
							AT1G02840	AT1G17860								AT4G15910
							AT2G41900	AT3G07700								AT2G05440
							AT5G44320	AT1G74710								AT5G61030
							AT3G13750	AT1G31320								AT1G22360
							AT5G58290	AT1G52890								AT2G40095
							AT4G35750	AT3G54720								AT2G43530
							AT5G03630	AT1G70940								AT1G05340
							AT4G12910	AT5G03560								AT1G73810
							AT3G48000	AT5G65470								AT3G26220
							AT1G56340	AT3G06850								AT3G28930
							AT5G14780	AT1G06430								AT2G37970
							AT5G61790	AT1G52200								AT2G17270
							AT5G16110	AT4G33150								AT3G54640
							AT2G43710	AT4G33540								AT4G19370
							AT1G31850	AT2G36120								AT5G13550
							AT4G23100	AT3G06868								AT5G52050
							AT1G74100	AT3G12110								AT3G17250
							AT4G04020	AT1G67860								AT5G12930
							AT3G54140	AT3G55120								AT4G17440
							AT1G01140	AT1G15800								AT1G72450
							AT3G24503	AT3G09032								AT3G08620
							AT3G14100	AT5G20000								AT1G70700
							AT1G17290	AT2G30490								AT5G50200
							AT1G29150	AT2G39340								AT5G67480
							AT1G20630	AT1G03090								AT3G50740
							AT3G48740	AT2G29340								AT5G64080
							AT1G02500	AT2G24550								AT4G34710
							AT5G62670	AT3G20120								AT1G15420
							AT3G62650	AT5G20950								AT1G04970
							AT5G37600	AT1G11050								AT5G48450
							AT3G18290	AT4G35090								AT1G78410
							AT3G21790	AT1G05540								AT2G15390
							AT3G07390	AT1G77810								AT5G11920
							AT2G25110	AT4G20830								AT2G17040
							AT1G79750	AT4G25225								AT4G02360
							AT5G36230	AT3G62220								AT3G15720
							AT4G34350	AT1G70810								AT1G14370
							AT5G23540	AT3G52480								AT1G65240
							AT4G35830	AT5G40760								AT2G45510
							AT1G36160	AT2G20180								AT1G14060
							AT5G06320	AT3G19350								AT4G20830
							AT5G12470	AT1G22890								AT4G33040
							AT5G08790	AT5G49360								AT5G67540
							AT2G32730	AT4G36670								AT3G49780
							AT5G67330	AT3G09035								AT4G15233
							AT4G19410	AT5G18290								AT3G44720
							AT3G24420	AT5G17050								AT2G16780
							AT3G52060	AT2G36290								AT1G14360
							AT1G18500	AT3G62950								AT1G23850
							AT4G31300	AT5G43870								AT3G25770
							AT2G30140	AT1G01490								AT3G50480
							AT5G54810	AT5G53900								AT2G23150
							AT5G40580	AT5G27600								AT1G22510
							AT5G64260	AT1G68810								AT5G55450
							AT3G06860	AT1G11940								AT5G16370
							AT2G05840	AT4G33940								AT2G23320
							AT5G59420	AT5G52900								AT4G09640
							AT3G60820	AT2G38400								AT3G07860
							AT2G42790	AT3G15630								AT5G41120
							AT4G27000	AT2G42600								AT1G75730
							AT3G03250	AT2G23320								AT2G25270
							AT5G54960	AT5G54110								AT2G25110
							AT5G17920	AT1G04770								AT4G18440
							AT2G34250	AT2G41240								AT4G01080
							AT4G23850	AT5G54080								AT5G16910
							AT1G12780	AT1G20560								AT4G12840
							AT4G14030	AT1G07380								AT3G01290
							AT3G18490	AT5G59130								AT1G15580
							AT3G05530	AT1G37130								AT4G04570
							AT3G46060	AT1G04970								AT2G06050
							AT5G67030	AT1G09570								AT4G28250
							AT1G28440	AT2G18050								AT3G26210
							AT4G24190	AT5G56040								AT5G17000
							AT1G51980	AT4G15440								AT1G65040
							AT4G38630	AT1G57990								AT1G29330
							AT4G13010	AT5G64080								AT3G03480
							AT1G26110	AT3G45970								AT1G25500
							AT5G58070	AT5G13550								AT2G39700
							AT1G76030	AT5G66080								AT4G36640
							AT5G62890	AT5G44568								AT3G15180
							AT5G20950	AT2G29420								AT3G08950
							AT3G09770	AT2G43340								AT5G54110
							AT3G48990	AT1G71970								AT1G69770
							AT3G22960	AT2G39400								AT1G64600
							AT4G32940	AT3G04670								AT5G24810
							AT2G36530	AT1G71030								AT1G21310
							AT2G21130	AT3G29200								AT4G27300
							AT2G33150	AT1G22570								AT1G14130
							AT2G44160	AT1G21980								AT4G34135
							AT4G29040	AT5G57560								AT5G12010
							AT1G56070	AT5G05110								AT4G26060
							AT4G13940	AT3G21250								AT1G33110
							AT5G19440	AT3G17365								AT2G38530
							AT3G22120	AT1G10370								AT1G33360
							AT1G01090	AT1G77000								AT5G10760
							AT5G59250	AT2G26530								AT4G31750
							AT1G74050	AT5G57655								AT3G02190
							AT5G16050	AT1G10130								AT3G45140
							AT1G09780	AT5G59820								AT1G76040
							AT3G01120	AT2G18700								AT2G30360
							AT3G09200	AT4G14145								AT3G51330
							AT5G37780	AT3G54640								AT3G49120
							AT4G01850	AT3G29330								AT2G46000
							AT2G34460	AT1G58100								AT4G33050
							AT2G36830	AT3G30180								AT3G07410
							AT1G65930	AT4G36720								AT2G30500
							AT2G36460	AT5G52390								AT3G07030
							AT4G02890	AT1G54340								AT5G39850
							AT1G43170	AT5G59540								AT4G18205
							AT1G07920	AT1G08930								AT1G19850
							AT1G42960	AT2G30140								AT1G55820
							AT5G12250	AT1G76990								AT5G04020
							AT1G10960	AT1G70000								AT5G47910
							AT3G58610	AT1G67940								AT3G47540
							AT1G20693	AT4G17245								AT2G39340
							AT1G07930	AT3G24170								AT4G28140
								AT3G54140								AT1G67850
								AT3G63250								AT3G52340
								AT5G18130								AT3G26640
								AT2G42280								AT5G55050
								AT3G15540								AT3G22160
								AT3G24550								AT5G22300
								AT4G33467								AT3G22310
								AT3G54400								AT4G16790
								AT1G77670								AT1G20510
								AT2G29980								AT5G58620
								AT3G25717								AT2G06255
								AT1G07040								AT1G21550
								AT3G13080								AT3G60260
								AT5G48180								AT1G28580
								AT4G13830								AT5G18480
								AT5G10050								AT5G27120
								AT3G21690								AT3G23830
								AT1G76690								AT1G18670
								AT5G54160								AT3G01800
								AT1G22360								AT1G55900
								AT1G26770								AT1G70980
								AT5G17000								AT5G41000
								AT5G21030								AT4G15440
								AT5G01600								AT5G02820
								AT2G37678								AT4G35110
								AT1G24625								AT2G36800
								AT1G25220								AT1G47380
								AT3G50210								AT2G16630
								AT2G25900								AT1G45332
								AT1G13990								AT3G54960
								AT2G03330								AT1G21750
								AT1G75080								AT1G76680
								AT2G15830								AT5G57300
								AT4G17840								AT3G49645
								AT4G28400								AT1G36070
								AT1G22530								AT2G28570
								AT3G19990								AT1G72120
								AT1G70700								AT1G32700
								AT3G51400								AT3G17820
								AT4G17900								AT3G60500
								AT5G57900								AT5G15730
								AT5G15960								AT3G44750
								AT1G02860								AT3G59820
								AT5G18170								AT5G03350
								AT1G13245								AT4G12470
								AT1G06130								AT2G17290
								AT4G37370								AT1G65845
								AT2G33770								AT1G14250
								AT3G52060								AT3G18830
								AT3G50440								AT1G27020
								AT3G23410								AT3G54040
								AT5G64410								AT4G21534
								AT3G17770								AT1G22870
								AT5G16370								AT1G80190
								AT1G75380								AT5G26760
								AT5G16110								AT1G75580
								AT2G01140								AT5G13930
								AT3G52400								AT1G08450
								AT4G39400								AT3G45040
								AT4G00050								AT3G61920
								AT4G17870								AT1G77420
								AT3G21790								AT4G17720
								AT3G12680								AT4G18250
								AT3G19710								AT2G26440
								AT4G21990								AT4G25630
								AT5G52760								AT4G33540
								AT4G20070								AT2G36670
								AT4G13010								AT3G06500
								AT3G29180								AT1G56340
								AT4G28510								AT1G74030
								AT5G09440								AT2G32400
								AT2G40460								AT4G27070
								AT1G57590								AT1G74100
								AT4G06746								AT1G65690
								AT1G52880								AT2G31060
								AT1G01140								AT1G44790
								AT3G19540								AT2G17720
								AT5G26030								AT2G38870
								AT2G01450								AT1G77810
								AT3G22370								AT5G26030
								AT2G29320								AT1G74950
								AT3G23640								AT1G74710
								AT5G46180								AT5G11950
								AT1G70780								AT4G11320
								AT3G06810								AT5G17990
								AT4G14740								AT5G49280
								AT5G48960								AT4G35850
								AT1G30820								AT4G31920
								AT2G01190								AT2G43520
								AT5G51040								AT1G42470
								AT4G03030								AT2G38010
								AT1G55360								AT5G53770
								AT3G62650								AT1G47210
								AT2G17705								AT1G56660
								AT4G16190								AT2G47470
								AT1G65040								AT2G34070
								AT5G07580								AT1G62710
								AT5G13710								AT4G17615
								AT2G35820								AT4G15765
								AT4G35750								AT5G59820
								AT3G49490								AT5G27030
								AT1G63800								AT1G32940
								AT3G08690								AT5G15550
								AT3G45010								AT5G10830
								AT5G08415								AT5G56870
								AT2G34630								AT5G05730
								AT3G48000								AT2G27310
								AT5G03630								AT5G17270
								AT2G18660								AT3G07700
								AT1G70480								AT1G28570
								AT3G02110								AT3G50210
								AT4G09510								AT2G40700
								AT3G26510								AT5G65750
								AT1G07350								AT5G53760
								AT3G16460								AT2G03090
								AT3G54880								AT1G66920
								AT2G16365								AT3G52400
								AT1G53030								AT4G30360
								AT2G46800								AT2G43820
								AT5G64250								AT2G17510
								AT3G13510								AT1G70480
								AT5G56980								AT4G33150
								AT5G65870								AT5G28540
								AT4G04610								AT4G27870
								AT3G16180								AT1G54850
								AT5G65750								AT2G16460
								AT3G55430								AT2G24550
								AT5G26040								AT4G12720
								AT3G13750								AT3G14120
								AT2G15320								AT1G07350
								AT5G35560								AT2G44440
								AT5G62360								AT1G22800
								AT3G62010								AT5G23850
								AT5G13190								AT4G22753
								AT4G27830								AT5G17760
								AT5G14780								AT1G05710
								AT1G10600								AT1G14620
								AT1G14360								AT4G39955
								AT3G60300								AT1G06570
								AT1G45050								AT2G32920
								AT1G80360								AT3G28540
								AT1G52190								AT4G22150
								AT1G11670								AT2G04400
								AT1G22370								AT5G21090
								AT2G45170								AT3G52430
								AT3G01290								AT3G26720
								AT5G59080								AT1G11050
								AT5G61590								AT2G24830
								AT4G19170								AT3G19130
								AT5G64260								AT3G62220
								AT1G52030								AT2G30140
								AT5G13800								AT5G05320
								AT1G69530								AT3G17450
								AT3G26290								AT1G42480
								AT1G25275								AT5G56740
								AT1G47128								AT1G10370
								AT3G03330								AT5G05560
								AT5G19440								AT4G29210
								AT5G61500								AT4G14365
								AT5G45360								AT4G36670
								AT3G18030								AT5G48470
								AT3G51840								AT5G20950
								AT2G34510								AT1G56120
								AT2G21050								AT3G59760
								AT2G06050								AT3G03330
								AT1G60710								AT3G28865
								AT3G61160								AT5G11260
								AT3G07780								AT1G55730
								AT2G47710								AT5G01850
								AT2G32560								AT4G17060
								AT3G57800								AT5G42150
								AT1G19140								AT2G27260
								AT5G49940								AT2G20390
								AT3G02190								AT1G69410
								AT3G12740								AT1G09210
								AT3G46980								AT1G24310
								AT4G20010								AT1G54100
								AT1G12050								AT4G16440
								AT3G53420								AT3G17050
								AT5G18480								AT1G73805
								AT5G37600								AT1G03590
								AT1G30500								AT2G19130
								AT3G17790								AT1G03210
								AT4G36195								AT3G24550
								AT5G05690								AT1G26770
								AT3G61060								AT1G18710
								AT5G04750								AT2G37690
								AT2G15570								AT3G03020
								AT3G19130								AT2G48030
								AT4G02890								AT3G12680
								AT4G33865								AT3G02515
								AT5G64090								AT4G38150
								AT1G69850								AT5G14640
								AT1G67340								AT4G21800
								AT2G19180								AT2G40280
								AT1G77060								AT1G09070
								AT5G47860								AT3G63250
								AT3G48590								AT5G44200
								AT5G65110								AT4G28490
								AT3G02520								AT5G27600
								AT1G20630								AT3G49530
								AT3G10450								AT4G24350
								AT1G78450								AT5G52450
								AT3G01180								AT3G43980
								AT5G05730								AT4G00090
								AT5G50200								AT4G23010
								AT3G15380								AT4G21910
								AT5G16050								AT1G52890
								AT5G61820								AT5G27520
								AT5G42820								AT2G02370
								AT5G04490								AT4G36720
								AT5G63190								AT2G25355
								AT1G09970								AT1G58100
								AT5G19140								AT2G24330
								AT3G55610								AT2G37760
								AT5G48160								AT1G19570
								AT2G25930								AT3G16460
								AT3G45300								AT5G47240
								AT4G00180								AT1G16520
								AT2G24180								AT3G15970
								AT3G17820								AT2G19385
								AT1G59750								AT3G16950
								AT4G39800								AT2G36580
								AT2G38170								AT4G14746
								AT3G17050								AT3G62720
								AT5G24490								AT5G18970
								AT1G01820								AT1G72680
								AT5G18650								AT1G09690
								AT1G60490								AT2G29670
								AT5G56140								AT1G17490
								AT5G20520								AT2G40550
								AT5G42560								AT5G58350
								AT3G19010								AT3G19740
								AT3G32980								AT1G17860
								AT3G15820								AT5G66860
								AT3G20300								AT4G29950
								AT3G48990								AT5G48960
								AT5G66140								AT3G01720
								AT4G29040								AT1G54140
								AT3G23050								AT1G15430
								AT4G02860								AT3G03640
								AT4G21580								AT5G20600
								AT1G79750								AT1G79720
								AT2G15620								AT1G69530
								AT4G25450								AT5G47650
								AT4G17085								AT5G48030
								AT2G25910								AT5G01600
								AT3G24190								AT1G31580
								AT2G39870								AT1G73080
								AT1G53570								AT2G37110
								AT1G27290								AT3G62600
								AT5G18140								AT1G13990
								AT4G11820								AT5G61790
								AT1G16210								AT1G71080
								AT3G11930								AT3G17800
								AT2G47730								AT1G30640
								AT4G29190								AT5G42530
								AT5G19190								AT5G43860
								AT1G05060								AT5G22500
								AT5G06320								AT2G26600
								AT5G64840								AT2G43150
								AT5G54810								AT1G13770
								AT5G64570								AT3G21140
								AT3G59380								AT4G15955
								AT4G39660								AT1G54340
								AT4G33666								AT1G78460
								AT1G49032								AT3G50910
								AT1G15230								AT3G15790
								AT1G76490								AT4G10970
								AT2G42750								AT2G16430
								AT2G42790								AT3G50360
								AT3G44720								AT2G23680
								AT1G64740								AT1G24100
								AT4G35830								AT3G07420
								AT2G25110								AT5G54160
								AT4G09830								AT3G58840
								AT1G18210								AT5G04870
								AT4G31860								AT4G24190
								AT1G44770								AT1G07000
								AT5G35690								AT2G39170
								AT4G12110								AT3G54170
								AT5G35200								AT4G27340
								AT2G40890								AT1G11330
								AT1G75660								AT1G25220
								AT1G43700								AT1G77510
								AT3G18490								AT4G37910
								AT3G25760								AT2G33210
								AT3G15353								AT3G13445
								AT3G15352								AT3G51010
								AT5G57880								AT5G03630
								AT3G18035								AT2G29720
								AT5G58430								AT3G23990
								AT4G14800								AT4G33940
								AT2G20920								AT1G15220
								AT4G34230								AT1G07040
								AT4G35100								AT5G09230
								AT4G34180								AT5G60450
								AT3G27110								AT2G15220
								AT4G17830								AT3G54030
								AT1G50250								AT1G01490
								AT3G15610								AT2G39870
								AT3G03890								AT2G30250
								AT5G52450								AT5G10610
								AT1G80180								AT2G39050
								AT3G45310								AT1G14880
								AT4G08980								AT1G28400
								AT2G46390								AT1G76150
								AT4G33430								AT1G19480
								AT5G65730								AT1G74020
								AT4G22690								AT3G07770
								AT1G76150								AT1G07220
								AT5G19860								AT1G32640
								AT1G79730								AT5G54960
								AT1G26665								AT2G46060
								AT1G71880								AT1G06790
								AT5G66880								AT3G24180
								AT5G10450								AT2G29550
								AT1G30120								AT1G37130
								AT4G34350								AT1G67120
								AT2G44100								AT1G72180
								AT5G11680								AT5G61310
								AT5G42050								AT2G26560
								AT1G33590								AT2G26970
								AT1G27030								AT1G52200
								AT1G28580								AT2G22480
								AT5G65760								AT3G61280
								AT4G00490								AT2G18700
								AT1G52760								AT5G67360
								AT5G66055								AT4G17830
								AT4G04020								AT5G18490
								AT3G07090								AT1G19140
								AT1G68220								AT3G02875
								AT5G22510								AT1G08660
								AT3G12400								AT4G01210
								AT2G35680								AT1G09590
								AT5G49890								AT3G15540
								AT5G24160								AT1G71070
								AT3G07230								AT4G39980
								AT3G51370								AT1G52720
								AT5G08100								AT1G27770
								AT4G27030								AT1G67865
								AT2G24270								AT1G53710
								AT1G70830								AT1G55850
								AT1G06700								AT4G38930
								AT4G24690								AT1G77670
								AT4G11960								AT4G02740
								AT2G28840								AT3G20440
								AT5G08380								AT3G06680
								AT2G30520								AT4G16765
								AT4G32770								AT5G55920
								AT1G07230								AT5G63110
								AT5G52920								AT3G14050
								AT4G14030								AT1G09740
								AT3G02540								AT2G34630
								AT1G14720								AT4G38270
								AT2G46220								AT5G40480
								AT1G09210								AT3G21790
								AT3G49680								AT5G55560
								AT1G73920								AT5G37770
								AT3G20810								AT1G45150
								AT1G75800								AT5G19050
								AT3G06860								AT1G01730
								AT2G21970								AT5G42650
								AT5G55210								AT5G13160
								AT5G18110								AT4G36195
								AT3G48530								AT1G66340
								AT5G10860								AT3G53620
								AT3G58750								AT4G27450
								AT2G04400								AT2G01180
								AT4G35300								AT1G52420
								AT3G13580								AT3G13580
								AT2G27510								AT5G42020
								AT1G59900								AT4G34138
								AT2G05920								AT3G51000
								AT3G24503								AT4G25720
								AT5G27280								AT5G15860
								AT2G43680								AT5G43100
								AT2G37110								AT1G52760
								AT1G17290								AT4G26760
								AT3G16190								AT4G34230
								AT4G26970								AT2G25280
								AT1G80530								AT5G10380
								AT1G52000								AT1G79650
								AT2G47470								AT4G00490
								AT3G06590								AT5G57280
								AT1G08550								AT2G45030
								AT1G64720								AT2G31820
								AT5G54390								AT3G07050
								AT1G69410								AT3G56880
								AT5G58290								AT3G53180
								AT3G51730								AT3G28730
								AT1G21750								AT3G51670
								AT1G56280								AT5G12890
								AT2G04240								AT4G04840
								AT2G37920								AT2G15570
								AT1G65820								AT1G45050
								AT3G61430								AT4G28400
								AT1G63770								AT1G11580
								AT5G57660								AT3G16310
								AT4G37980								AT3G06450
								AT1G19660								AT2G30990
								AT1G10830								AT3G55605
								AT3G52840								AT1G04280
								AT2G46100								AT1G78800
								AT3G01690								AT3G10090
								AT2G41430								AT5G65020
								AT4G14210								AT5G35200
								AT5G60360								AT1G29310
								AT1G02300								AT4G08350
								AT1G19740								AT5G48380
								AT3G14067								AT1G62790
								AT1G69390								AT5G66050
								AT4G31580								AT4G14800
								AT4G37470								AT1G79610
								AT4G30600								AT2G01140
								AT5G35480								AT1G02870
								AT3G09470								AT1G63660
								AT1G23390								AT1G32860
								AT5G39730								AT3G29090
								AT5G07470								AT5G02502
								AT5G13720								AT1G23800
								AT1G02500								AT1G56110
								AT4G36010								AT5G56350
								AT2G27020								AT5G19440
								AT5G25280								AT5G60200
								AT5G48930								AT1G11350
								AT4G26850								AT1G27752
								AT1G15950								AT3G54010
								AT3G01120								AT5G20000
								AT3G61200								AT3G57150
								AT4G19200								AT1G67325
								AT4G29210								AT2G39760
								AT3G51260								AT1G64140
								AT1G49300								AT5G07830
								AT3G07560								AT2G41790
								AT1G70890								AT5G27830
								AT4G00430								AT2G01650
								AT1G11260								AT4G17670
								AT1G09690								AT5G11670
								AT1G65980								AT3G15710
								AT5G58070								AT2G15320
								AT3G14100								AT5G56500
								AT3G57870								AT3G28450
								AT5G53880								AT4G34180
								AT4G27990								AT1G51310
								AT5G16970								AT3G60800
								AT3G61260								AT4G20010
								AT3G55460								AT3G60450
								AT1G64520								AT1G08820
								AT5G65430								AT3G58660
								AT3G19820								AT4G35050
								AT1G48450								AT1G09830
								AT5G43780								AT1G11720
								AT4G18930								AT2G17520
								AT3G56460								AT5G63160
								AT5G39590								AT4G35580
								AT1G01090								AT5G22650
								AT1G05010								AT1G20160
								AT3G15840								AT1G78870
								AT3G57990								AT1G45160
								AT1G51200								AT1G80360
								AT3G50820								AT3G21750
								AT3G26580								AT4G33865
								AT3G08510								AT1G65030
								AT1G56220								AT3G59380
								AT2G34460								AT2G32800
								AT2G36460								AT1G76990
								AT2G43910								AT1G80270
								AT5G11670								AT3G22120
								AT2G28910								AT5G13190
								AT2G20230								AT3G45010
								AT1G64230								AT3G06790
								AT5G52470								AT5G54080
								AT5G53300								AT5G12200
								AT1G42960								AT2G01100
								AT1G67700								AT5G24240
								AT2G33150								AT5G22350
								AT1G20693								AT4G38470
																AT1G12000
																AT5G03380
																AT3G20920
																AT5G13020
																AT2G47980
																AT1G32580
																AT2G15000
																AT5G65940
																AT1G23260
																AT5G19690
																AT3G15820
																AT2G20490
																AT4G20330
																AT3G11840
																AT3G63420
																AT5G37600
																AT2G06530
																AT2G01450
																AT2G27020
																AT1G29810
																AT2G32150
																AT4G17230
																AT4G31580
																AT3G07590
																AT4G17085
																AT5G19680
																AT1G21900
																AT3G14920
																AT5G17380
																AT2G41110
																AT3G16110
																AT3G52850
																AT3G28720
																AT5G60640
																AT3G61620
																AT3G02520
																AT4G25620
																AT2G43340
																AT5G45380
																AT3G08690
																AT4G08230
																AT1G06640
																AT4G37550
																AT2G30440
																AT5G66210
																AT4G02890
																AT5G11680
																AT4G29900
																AT1G52980
																AT5G11810
																AT3G12920
																AT1G69720
																AT5G42050
																AT3G47300
																AT1G17745
																AT1G05010
																AT5G08760
																AT1G18260
																AT5G18170
																AT1G58200
																AT5G60160
																AT1G75080
																AT4G34200
																AT3G60420
																AT5G03200
																AT5G40580
																AT1G08720
																AT5G45360
																AT1G32920
																AT5G50870
																AT2G44730
																AT5G04720
																AT4G25170
																AT1G44760
																AT2G34300
																AT1G80530
																AT1G71260
																AT4G39900
																AT4G34120
																AT3G60300
																AT1G71410
																AT3G63310
																AT2G41420
																AT4G17900
																AT1G21250
																AT3G51780
																AT1G14010
																AT5G13420
																AT2G38310
																AT4G39240
																AT5G51570
																AT3G03740
																AT1G33590
																AT1G12360
																AT3G15530
																AT3G01200
																AT4G20480
																AT4G29490
																AT2G36850
																AT1G53645
																AT3G16940
																AT2G26430
																AT5G35620
																AT5G25265
																AT3G51430
																AT4G39220
																AT3G07230
																AT2G29570
																AT5G58100
																AT5G53310
																AT4G38260
																AT1G55310
																AT1G76360
																AT1G59750
																AT4G21450
																AT2G37940
																AT1G60420
																AT5G42790
																AT1G64390
																AT5G10550
																AT5G62290
																AT3G16720
																AT5G43450
																AT3G46100
																AT1G79690
																AT2G13560
																AT4G02230
																AT5G26340
																AT3G09900
																AT5G04930
																AT4G13350
																AT1G65820
																AT3G15000
																AT5G54970
																AT1G18160
																AT2G41475
																AT1G08930
																AT3G17465
																AT3G51130
																AT1G75660
																AT3G46540
																AT3G01790
																AT3G06040
																AT4G22360
																AT1G61890
																AT2G40270
																AT1G64740
																AT1G76520
																AT1G25350
																AT5G47860
																AT1G75510
																AT5G59550
																AT5G04080
																AT2G28290
																AT3G62830
																AT2G24360
																AT2G33050
																AT2G40730
																AT4G19880
																AT3G21610
																AT5G07340
																AT3G07800
																AT1G01710
																AT1G02120
																AT3G03960
																AT3G04500
																AT2G01470
																AT4G39840
																AT2G35900
																AT1G59960
																AT5G24030
																AT3G13870
																AT1G03740
																AT5G19630
																AT1G50840
																AT5G56980
																AT5G58710
																AT5G50370
																AT5G13010
																AT3G03470
																AT2G36290
																AT4G26750
																AT4G00026
																AT3G49110
																AT5G40770
																AT3G22850
																AT4G31860
																AT5G03285
																AT5G25752
																AT3G54920
																AT1G68300
																AT5G20080
																AT5G62700
																AT5G22060
																AT3G07680
																AT5G59420
																AT5G02050
																AT4G22820
																AT3G27260
																AT5G54390
																AT5G27540
																AT2G46390
																AT4G12300
																AT5G25220
																AT1G03970
																AT2G14720
																AT2G36530
																AT2G01070
																AT1G18450
																AT1G71040
																AT2G20060
																AT3G55430
																AT4G30270
																AT5G13800
																AT1G01300
																AT1G03220
																AT2G30870
																AT5G57990
																AT5G43060
																AT5G27430
																AT5G66140
																AT5G50320
																AT3G53260
																AT1G45145
																AT1G30000
																AT4G17330
																AT5G36880
																AT3G47800
																AT4G03020
																AT1G09850
																AT2G31880
																AT4G24830
																AT1G27450
																AT1G54370
																AT3G23620
																AT3G07090
																AT4G15530
																AT2G26230
																AT1G78850
																AT4G02930
																AT2G25910
																AT5G07470
																AT1G01820
																AT4G17170
																AT3G09830
																AT5G66675
																AT4G16660
																AT5G16970
																AT5G47780
																AT2G46800
																AT2G17200
																AT3G19910
																AT5G27990
																AT2G26530
																AT5G16050
																AT3G23640
																AT5G43430
																AT5G27640
																AT2G44350
																AT1G31550
																AT5G10190
																AT4G34150
																AT4G26910
																AT2G17190
																AT3G07790
																AT4G37120
																AT5G14030
																AT4G01610
																AT3G15980
																AT1G47395
																AT4G29410
																AT1G22920
																AT5G43010
																AT3G15610
																AT3G56310
																AT5G66120
																AT4G30530
																AT5G16990
																AT1G49050
																AT1G65980
																AT5G47200
																AT5G23820
																AT1G71860
																AT4G14560
																AT3G01780
																AT3G48760
																AT5G04600
																AT3G12390
																AT4G00300
																AT4G31300
																AT2G43680
																AT1G61790
																AT5G56170
																AT3G51460
																AT1G08830
																AT1G05720
																AT2G27840
																AT1G15130
																AT5G58575
																AT5G50960
																AT1G14710
																AT3G18130
																AT2G43330
																AT5G20010
																AT2G01060
																AT2G20530
																AT5G05110
																AT2G31390
																AT4G33300
																AT5G18130
																AT4G15470
																AT5G62350
																AT1G69870
																AT1G25570
																AT1G80460
																AT1G63460
																AT5G58640
																AT5G17510
																AT5G40780
																AT1G16920
																AT1G19300
																AT3G12740
																AT4G27830
																AT5G49555
																AT4G15770
																AT1G70370
																AT5G24650
																AT3G48170
																AT3G23580
																AT4G32180
																AT3G07780
																AT2G05710
																AT4G36780
																AT5G08380
																AT3G54110
																AT3G54620
																AT4G29810
																AT3G04240
																AT3G28480
																AT1G31910
																AT5G14780
																AT4G18930
																AT3G28940
																AT5G51040
																AT1G16610
																AT5G42560
																AT2G02390
																AT5G58430
																AT3G56070
																AT5G40160
																AT5G48160
																AT2G21060
																AT5G22000
																AT5G60410
																AT4G36210
																AT3G18035
																AT2G19540
																AT2G21190
																AT4G25030
																AT5G54430
																AT2G47610
																AT5G49650
																AT3G24170
																AT1G21720
																AT1G22610
																AT1G12780
																AT5G52470
																AT1G09560
																AT2G44100
																AT4G26870
																AT1G18210
																AT1G02090
																AT1G05135
																AT1G05805
																AT3G55610
																AT3G61440
																AT2G17420
																AT2G05840
																AT3G20000
																AT2G33770
																AT3G20500
																AT4G34260
																AT5G26800
																AT4G30600
																AT5G13740
																AT2G22780
																AT3G52220
																AT5G57330
																AT2G37250
																AT5G65960
																AT1G76790
																AT3G02220
																AT5G08180
																AT5G41400
																AT5G58200
																AT4G22240
																AT2G36120
																AT4G25730
																AT1G58290
																AT4G36360
																AT2G24200
																AT3G09630
																AT1G53320
																AT4G23650
																AT3G13230
																AT2G14560
																AT5G19550
																AT3G62870
																AT4G02450
																AT4G00740
																AT1G48850
																AT1G01650
																AT1G30400
																AT2G01320
																AT5G14800
																AT4G13530
																AT3G20390
																AT5G19140
																AT2G17120
																AT5G51100
																AT5G66760
																AT3G17240
																AT3G45640
																AT1G11910
																AT5G14680
																AT2G01600
																AT1G80600
																AT1G68560
																AT5G03290
																AT4G36130
																AT3G10410
																AT5G65270
																AT2G35790
																AT3G62580
																AT5G54810
																AT3G13110
																AT4G24290
																AT5G18190
																AT1G07230
																AT3G12800
																AT5G02940
																AT1G69510
																AT2G23610
																AT5G58290
																AT5G45410
																AT5G42820
																AT4G35230
																AT3G14310
																AT5G51070
																AT3G51260
																AT4G13850
																AT1G65270
																AT3G05070
																AT3G04210
																AT3G56490
																AT4G29040
																AT3G05060
																AT2G18510
																AT1G80070
																AT5G06320
																AT4G19860
																AT5G26751
																AT5G35590
																AT5G63180
																AT2G15090
																AT4G16143
																AT2G03120
																AT3G47810
																AT3G11830
																AT4G23850
																AT2G47960
																AT3G48610
																AT2G30260
																AT5G02870
																AT1G12050
																AT5G01010
																AT4G02580
																AT4G31340
																AT3G04880
																AT3G08590
																AT1G75220
																AT5G57655
																AT1G54320
																AT3G22330
																AT5G18580
																AT2G17560
																AT1G78830
																AT3G19000
																AT1G74560
																AT3G08640
																AT5G56670
																AT1G13560
																AT5G11500
																AT4G20410
																AT1G75380
																AT3G51800
																AT4G02340
																AT5G46030
																AT3G27380
																AT2G20760
																AT3G60190
																AT2G43090
																AT5G11170
																AT3G55620
																AT2G39780
																AT4G24690
																AT5G65630
																AT1G79990
																AT3G26730
																AT3G19720
																AT2G30490
																AT3G56460
																AT1G79940
																AT5G47770
																AT1G80920
																AT5G42190
																AT2G32580
																AT4G29870
																AT3G11930
																AT5G54500
																AT5G51550
																AT5G01800
																AT3G02230
																AT1G64520
																AT1G77930
																AT3G29240
																AT2G47710
																AT5G39590
																AT1G47200
																AT2G31800
																AT3G06170
																AT5G45750
																AT5G23900
																AT5G06360
																AT4G24820
																AT5G49760
																AT3G20290
																AT5G19860
																AT1G69390
																AT2G17360
																AT1G06650
																AT2G37270
																AT5G49940
																AT4G11600
																AT1G77440
																AT5G45350
																AT4G19200
																AT1G50920
																AT2G01720
																AT4G24440
																AT3G62650
																AT4G38130
																AT3G48000
																AT1G27400
																AT2G39020
																AT3G05970
																AT1G66580
																AT1G24360
																AT2G21270
																AT4G32940
																AT1G74920
																AT1G20620
																AT1G20110
																AT3G51370
																AT5G65660
																AT5G19590
																AT1G62660
																AT1G57720
																AT5G60360
																AT2G35635
																AT1G22780
																AT5G61590
																AT3G07560
																AT2G35680
																AT5G53300
																AT4G24330
																AT5G20500
																AT3G57890
																AT4G27960
																AT5G46760
																AT3G51840
																AT3G11940
																AT3G19820
																AT1G76160
																AT4G33640
																AT1G60710
																AT5G42080
																AT4G13830
																AT5G64130
																AT2G36930
																AT3G27090
																AT3G55460
																AT5G55530
																AT3G62120
																AT3G07110
																AT1G70490
																AT1G11840
																AT1G74230
																AT5G39950
																AT3G53870
																AT5G28840
																AT1G70830
																AT1G13060
																AT5G58420
																AT2G30860
																AT1G02780
																AT1G16890
																AT4G33250
																AT4G00430
																AT1G18080
																AT1G70160
																AT3G47960
																AT5G58070
																AT5G10360
																AT3G06700
																AT3G01280
																AT3G03920
																AT5G59950
																AT4G34670
																AT2G34250
																AT4G21790
																AT5G03300
																AT3G60770
																AT1G30230
																AT1G07420
																AT1G65930
																AT4G24220
																AT1G01550
																AT3G52880
																AT1G48440
																AT2G28950
																AT3G10920
																AT2G34480
																AT1G07890
																AT3G49010
																AT1G18540
																AT2G18020
																AT3G52300
																AT3G17020
																AT5G43940
																AT3G05590
																AT1G15930
																AT3G62250
																AT3G13920
																AT5G10450
																AT5G64400
																AT1G67430
																AT4G00100
																AT4G17390
																AT4G05320
																AT1G26630

## Sheet: Up genes compare
Direction	UP	Nc14 unique	Shared	Nc2 unique	Direction	UP	Nc14 unique	Shared	Nc2 unique	Direction	UP	Nc14 unique	Shared	Nc2 unique	Direction	UP	Nc14 unique	Shared	Nc2 unique
DPI	2	18	124	232	DPI	4	36	43	105	DPI	6	468	108	241	DPI	8	615	439	1266
Nc14 total	142	AT1G76728	AT1G01840	AT1G01300	Nc14 total	79	AT1G05835	AT1G08115	AT1G02920	Nc14 total	576	AT1G01090	AT1G02920	AT1G01300	Nc14 total	1054	AT1G01090	AT1G01490	AT1G01300
Nc2 total	356	AT2G02990	AT1G04220	AT1G02130	Nc2 total	148	AT1G06880	AT1G12013	AT1G04980	Nc2 total	349	AT1G01140	AT1G04980	AT1G04680	Nc2 total	1705	AT1G01140	AT1G01820	AT1G01340
Unique genes	374	AT2G04515	AT1G08115	AT1G02920	Unique genes	184	AT1G15002	AT1G19570	AT1G05340	Unique genes	817	AT1G01610	AT1G07920	AT1G05340	Unique genes	2320	AT1G01725	AT1G02850	AT1G01550
% overlap	33.1551	AT2G10940	AT1G09330	AT1G04140	% overlap	23.3696	AT1G32190	AT1G19610	AT1G10070	% overlap	13.2191	AT1G02500	AT1G07930	AT1G08450	% overlap	18.9224	AT1G01780	AT1G02920	AT1G01650
		AT2G30760	AT1G10630	AT1G05520			AT1G52690	AT1G21210	AT1G13340			AT1G02840	AT1G09070	AT1G09560			AT1G02300	AT1G03220	AT1G01710
		AT2G36830	AT1G10950	AT1G06160			AT1G57860	AT1G21525	AT1G17530			AT1G02850	AT1G09210	AT1G13340			AT1G02500	AT1G04970	AT1G01730
		AT2G38460	AT1G11380	AT1G07750			AT1G60910	AT1G31355	AT1G21310			AT1G02930	AT1G09780	AT1G14360			AT1G02860	AT1G04980	AT1G02090
		AT2G44080	AT1G14160	AT1G07890			AT1G61275	AT1G37000	AT1G22990			AT1G03010	AT1G09970	AT1G17380			AT1G02930	AT1G05010	AT1G02120
		AT3G08520	AT1G14315	AT1G07920			AT1G73600	AT1G37030	AT1G27710			AT1G03220	AT1G14740	AT1G19180			AT1G03010	AT1G05710	AT1G02220
		AT3G22968	AT1G16560	AT1G08420			AT1G75166	AT1G47720	AT1G35230			AT1G04240	AT1G19020	AT1G19670			AT1G03090	AT1G06160	AT1G02780
		AT3G58120	AT1G16820	AT1G08510			AT2G07765	AT1G52040	AT1G61255			AT1G04770	AT1G21520	AT1G20510			AT1G03170	AT1G06570	AT1G02870
		AT4G02320	AT1G18190	AT1G09020			AT2G20400	AT1G53625	AT1G65486			AT1G05000	AT1G21750	AT1G20620			AT1G04310	AT1G06590	AT1G03210
		AT4G21213	AT1G19360	AT1G09560			AT2G25810	AT2G01200	AT1G65500			AT1G05540	AT1G30820	AT1G21310			AT1G04770	AT1G07040	AT1G03590
		AT4G28780	AT1G19610	AT1G09795			AT2G31141	AT2G04390	AT1G65690			AT1G05560	AT1G37130	AT1G21525			AT1G05000	AT1G07230	AT1G03740
		AT5G23060	AT1G20840	AT1G11680			AT2G35382	AT2G05100	AT1G65845			AT1G05680	AT1G43170	AT1G22900			AT1G05060	AT1G07350	AT1G03820
		AT5G42460	AT1G25560	AT1G15690			AT2G35744	AT2G14610	AT1G67810			AT1G05710	AT1G50500	AT1G27400			AT1G05540	AT1G08930	AT1G03850
		AT5G45550	AT1G27490	AT1G16858			AT2G38195	AT2G26020	AT1G74590			AT1G06570	AT1G51760	AT1G27970			AT1G05560	AT1G09070	AT1G03970
		AT5G48780	AT1G32210	AT1G17440			AT3G06900	AT2G26400	AT1G75040			AT1G07530	AT1G51980	AT1G28370			AT1G05680	AT1G09210	AT1G04280
			AT1G36290	AT1G19670			AT3G07215	AT2G35387	AT1G75170			AT1G09100	AT1G52000	AT1G28395			AT1G06130	AT1G09690	AT1G05135
			AT1G48350	AT1G20200			AT3G08520	AT2G39030	AT1G76930			AT1G09350	AT1G53750	AT1G29980			AT1G06430	AT1G09970	AT1G05340
			AT1G50240	AT1G21750			AT3G11340	AT2G40205	AT1G77170			AT1G10060	AT1G56340	AT1G30580			AT1G06700	AT1G10070	AT1G05720
			AT1G59820	AT1G23490			AT3G13175	AT3G01316	AT1G78190			AT1G10070	AT1G60730	AT1G32640			AT1G07380	AT1G10370	AT1G05730
			AT1G70185	AT1G23850			AT3G55110	AT3G02480	AT2G03010			AT1G10370	AT1G61800	AT1G33470			AT1G08550	AT1G11050	AT1G05805
			AT1G72030	AT1G27770			AT3G62475	AT3G13525	AT2G04450			AT1G10540	AT1G61890	AT1G33960			AT1G09080	AT1G12050	AT1G06180
			AT1G73500	AT1G33250			AT4G00975	AT3G17050	AT2G13790			AT1G10960	AT1G72060	AT1G43910			AT1G09570	AT1G12780	AT1G06620
			AT1G73650	AT1G35430			AT4G11190	AT3G19030	AT2G15390			AT1G12780	AT1G74100	AT1G44350			AT1G10060	AT1G13340	AT1G06640
			AT1G74480	AT1G35560			AT4G22513	AT3G21760	AT2G18660			AT1G15010	AT1G75040	AT1G45332			AT1G10130	AT1G13990	AT1G06650
			AT1G75261	AT1G37000			AT5G09585	AT3G46320	AT2G18690			AT1G15110	AT1G77510	AT1G48920			AT1G10540	AT1G14360	AT1G06790
			AT1G78050	AT1G48210			AT5G10770	AT3G50825	AT2G19806			AT1G15520	AT2G01190	AT1G52030			AT1G10550	AT1G14870	AT1G07000
			AT1G78300	AT1G48860			AT5G13170	AT3G53230	AT2G20142			AT1G15550	AT2G02390	AT1G52040			AT1G10600	AT1G14890	AT1G07220
			AT1G79060	AT1G50480			AT5G15022	AT3G57645	AT2G24850			AT1G15800	AT2G17040	AT1G52400			AT1G10610	AT1G15010	AT1G07420
			AT2G01150	AT1G52000			AT5G27660	AT3G63010	AT2G25625			AT1G15825	AT2G18660	AT1G52410			AT1G10830	AT1G15110	AT1G07890
			AT2G01420	AT1G52040			AT5G44620	AT4G15258	AT2G29460			AT1G17290	AT2G18690	AT1G52720			AT1G11260	AT1G15125	AT1G08450
			AT2G16250	AT1G53310			AT5G47330	AT4G15610	AT2G30750			AT1G17860	AT2G23320	AT1G54010			AT1G11670	AT1G17745	AT1G08660
			AT2G18030	AT1G55500			AT5G51174	AT4G16240	AT2G32680			AT1G18210	AT2G25110	AT1G54020			AT1G11940	AT1G17860	AT1G08720
			AT2G20400	AT1G56060			ATMG01380	AT4G23420	AT2G38870			AT1G18500	AT2G26020	AT1G54030			AT1G13245	AT1G18210	AT1G08820
			AT2G21120	AT1G56340				AT4G39361	AT2G41100			AT1G18570	AT2G29350	AT1G57720			AT1G14720	AT1G18570	AT1G08830
			AT2G22840	AT1G58070				AT5G07010	AT2G41410			AT1G20200	AT2G29460	AT1G60030			AT1G14780	AT1G19020	AT1G08940
			AT2G23945	AT1G59870				AT5G20230	AT2G43570			AT1G20560	AT2G30770	AT1G61255			AT1G14860	AT1G19140	AT1G09560
			AT2G26020	AT1G61250				AT5G40395	AT2G43590			AT1G20630	AT2G34250	AT1G62390			AT1G15230	AT1G19550	AT1G09590
			AT2G26440	AT1G63770				AT5G41471	AT2G43620			AT1G20693	AT2G34510	AT1G64390			AT1G15520	AT1G19610	AT1G09740
			AT2G32600	AT1G66970				AT5G42020	AT2G47130			AT1G21130	AT2G35980	AT1G65270			AT1G15550	AT1G20160	AT1G09830
			AT2G33150	AT1G69530				ATMG00580	AT2G47770			AT1G21830	AT2G36530	AT1G65690			AT1G15670	AT1G21525	AT1G09850
			AT2G34880	AT1G70940					AT3G01290			AT1G22400	AT2G37770	AT1G66180			AT1G15800	AT1G21750	AT1G10990
			AT2G35260	AT1G71880					AT3G04720			AT1G23020	AT2G39050	AT1G68290			AT1G15825	AT1G22360	AT1G11330
			AT2G35345	AT1G72010					AT3G12500			AT1G23800	AT2G39210	AT1G69200			AT1G15950	AT1G23800	AT1G11350
			AT2G36610	AT1G72370					AT3G13950			AT1G23870	AT2G41100	AT1G69410			AT1G16210	AT1G25220	AT1G11580
			AT2G37650	AT1G73190					AT3G14060			AT1G24140	AT2G41410	AT1G70600			AT1G16250	AT1G25400	AT1G11720
			AT2G37910	AT1G74440					AT3G17110			AT1G24530	AT2G43570	AT1G70700			AT1G17020	AT1G25500	AT1G11840
			AT2G40205	AT1G75040					AT3G22600			AT1G25220	AT2G43620	AT1G71220			AT1G17290	AT1G26380	AT1G11910
			AT2G40475	AT1G75500					AT3G25780			AT1G26110	AT2G44610	AT1G72260			AT1G19530	AT1G26770	AT1G12000
			AT2G41490	AT1G75540					AT3G26830			AT1G26380	AT3G01290	AT1G72450			AT1G19540	AT1G27020	AT1G12360
			AT2G44620	AT1G76490					AT3G47480			AT1G26420	AT3G02520	AT1G75580			AT1G19660	AT1G27730	AT1G13060
			AT2G46260	AT1G76930					AT3G47800			AT1G26770	AT3G02530	AT1G76160			AT1G19740	AT1G28190	AT1G13560
			AT2G46330	AT1G76970					AT3G49120			AT1G26960	AT3G04120	AT1G76930			AT1G20560	AT1G28370	AT1G13770
			AT2G47170	AT1G78410					AT3G50770			AT1G27020	AT3G07390	AT1G77760			AT1G20630	AT1G28570	AT1G14010
			AT2G47270	AT1G79930					AT3G51330			AT1G27030	AT3G07630	AT1G77940			AT1G20693	AT1G28580	AT1G14060
			AT2G47895	AT1G80410					AT3G52400			AT1G28320	AT3G09200	AT1G78850			AT1G21100	AT1G30320	AT1G14130
			AT3G04820	AT1G80500					AT3G57240			AT1G28330	AT3G11070	AT1G78870			AT1G21830	AT1G32900	AT1G14250
			AT3G06483	AT2G01200					AT3G57260			AT1G28440	AT3G11340	AT2G01610			AT1G21980	AT1G32960	AT1G14370
			AT3G08760	AT2G01970					AT4G02380			AT1G28570	AT3G12580	AT2G02810			AT1G22370	AT1G33110	AT1G14620
			AT3G09505	AT2G03890					AT4G02520			AT1G29050	AT3G13790	AT2G02990			AT1G22530	AT1G33590	AT1G14710
			AT3G13310	AT2G04450					AT4G02555			AT1G29150	AT3G18830	AT2G03090			AT1G22570	AT1G35210	AT1G14880
			AT3G15352	AT2G06510					AT4G05050			AT1G30120	AT3G22120	AT2G04450			AT1G22890	AT1G35230	AT1G15130
			AT3G15550	AT2G13790					AT4G05320			AT1G30490	AT3G26830	AT2G05710			AT1G23390	AT1G36070	AT1G15220
			AT3G19330	AT2G15390					AT4G12500			AT1G30510	AT3G52400	AT2G05920			AT1G24530	AT1G37130	AT1G15420
			AT3G19460	AT2G17120					AT4G13510			AT1G31320	AT3G52930	AT2G06050			AT1G24625	AT1G42470	AT1G15430
			AT3G19700	AT2G17740					AT4G14365			AT1G31850	AT3G54640	AT2G13790			AT1G25275	AT1G45050	AT1G15580
			AT3G21755	AT2G18690					AT4G15910			AT1G32190	AT3G57260	AT2G14610			AT1G26390	AT1G51760	AT1G15930
			AT3G22490	AT2G20540					AT4G16260			AT1G32960	AT3G62600	AT2G16650			AT1G26420	AT1G52000	AT1G16300
			AT3G22650	AT2G23170					AT4G18250			AT1G33110	AT4G00430	AT2G17120			AT1G26665	AT1G52030	AT1G16520
			AT3G46510	AT2G23680					AT4G25110			AT1G34580	AT4G02380	AT2G17360			AT1G26960	AT1G52200	AT1G16610
			AT3G48770	AT2G25490					AT4G28390			AT1G36160	AT4G02520	AT2G17730			AT1G27030	AT1G52760	AT1G16890
			AT3G51140	AT2G25510					AT4G36670			AT1G42960	AT4G19410	AT2G18193			AT1G27290	AT1G52890	AT1G16920
			AT3G51890	AT2G25520					AT4G39364			AT1G47400	AT4G20830	AT2G20390			AT1G28327	AT1G54100	AT1G17380
			AT3G52520	AT2G26010					AT5G02490			AT1G47960	AT4G23140	AT2G21160			AT1G28330	AT1G54340	AT1G17420
			AT3G53510	AT2G26240					AT5G02550			AT1G51920	AT4G23850	AT2G22470			AT1G29050	AT1G55850	AT1G17490
			AT3G54490	AT2G27860					AT5G03350			AT1G52190	AT4G24190	AT2G23140			AT1G30120	AT1G58100	AT1G18080
			AT3G56850	AT2G30050					AT5G06760			AT1G52880	AT4G24520	AT2G24850			AT1G30220	AT1G59750	AT1G18160
			AT3G61111	AT2G30860					AT5G10760			AT1G52890	AT4G29900	AT2G26010			AT1G30490	AT1G60710	AT1G18260
			AT3G63220	AT2G34250					AT5G13490			AT1G53625	AT4G31300	AT2G26400			AT1G30500	AT1G60730	AT1G18450
			AT4G00342	AT2G37180					AT5G18470			AT1G54100	AT4G37920	AT2G27080			AT1G30820	AT1G61800	AT1G18540
			AT4G12480	AT2G38120					AT5G24200			AT1G55360	AT5G02490	AT2G29550			AT1G31320	AT1G62710	AT1G18670
			AT4G14090	AT2G38470					AT5G24530			AT1G56070	AT5G03630	AT2G30440			AT1G32170	AT1G64520	AT1G18710
			AT4G14730	AT2G39130					AT5G25754			AT1G56170	AT5G05600	AT2G31865			AT1G32190	AT1G64740	AT1G19180
			AT4G15240	AT2G39770					AT5G28540			AT1G62180	AT5G07340	AT2G32190			AT1G32740	AT1G64940	AT1G19250
			AT4G17245	AT2G40380					AT5G38900			AT1G62710	AT5G13490	AT2G32210			AT1G34580	AT1G65040	AT1G19300
			AT4G23810	AT2G41410					AT5G39670			AT1G63090	AT5G16910	AT2G34810			AT1G36622	AT1G65500	AT1G19380
			AT4G25370	AT2G42400					AT5G43065			AT1G64950	AT5G17920	AT2G36580			AT1G42960	AT1G65560	AT1G19480
			AT4G29360	AT2G42620					AT5G44430			AT1G65930	AT5G18470	AT2G36780			AT1G43700	AT1G65820	AT1G19570
			AT4G30270	AT2G43150					AT5G44570			AT1G65970	AT5G20230	AT2G37620			AT1G44770	AT1G65980	AT1G19640
			AT4G32640	AT2G45000					AT5G45630			AT1G66160	AT5G24530	AT2G39020			AT1G47128	AT1G67860	AT1G19670
			AT4G35295	AT2G47130					AT5G46315			AT1G67340	AT5G26920	AT2G39030			AT1G48450	AT1G69310	AT1G19850
			AT4G35970	AT2G47210					AT5G47400			AT1G67360	AT5G28540	AT2G39330			AT1G49032	AT1G69390	AT1G20110
			AT4G36040	AT2G47730					AT5G50200			AT1G69160	AT5G37600	AT2G39420			AT1G49300	AT1G69410	AT1G20510
			AT5G02820	AT3G01290					AT5G50360			AT1G69180	AT5G39670	AT2G39700			AT1G49310	AT1G69490	AT1G20620
			AT5G03040	AT3G01930					AT5G52390			AT1G69490	AT5G42020	AT2G39990			AT1G50250	AT1G69530	AT1G21050
			AT5G05370	AT3G04120					AT5G53870			AT1G69880	AT5G42050	AT2G40460			AT1G51200	AT1G69880	AT1G21120
			AT5G05965	AT3G04590					AT5G55450			AT1G70000	AT5G44090	AT2G41010			AT1G51920	AT1G70480	AT1G21250
			AT5G07350	AT3G04605					AT5G59310			AT1G70780	AT5G44320	AT2G41110			AT1G52190	AT1G70700	AT1G21310
			AT5G13110	AT3G04720					AT5G60950			AT1G70800	AT5G44430	AT2G42570			AT1G52880	AT1G70830	AT1G21550
			AT5G13890	AT3G07270					AT5G62770			AT1G70940	AT5G58290	AT2G43290			AT1G53030	AT1G72060	AT1G21720
			AT5G13990	AT3G07390					AT5G64310			AT1G71880	AT5G61790	AT2G43510			AT1G53570	AT1G73260	AT1G21900
			AT5G14310	AT3G07660					AT5G64810			AT1G72820	AT5G64080	AT2G46000			AT1G55360	AT1G74590	AT1G22510
			AT5G16740	AT3G08580					AT5G66400			AT1G73600	AT5G64120	AT2G46270			AT1G56140	AT1G74710	AT1G22610
			AT5G23280	AT3G09440								AT1G73880	AT5G64260	AT2G47970			AT1G56220	AT1G75040	AT1G22780
			AT5G23820	AT3G09840								AT1G74050	AT5G65140	AT3G03020			AT1G56280	AT1G75080	AT1G22800
			AT5G24990	AT3G10300								AT1G75080	AT5G67360	AT3G03050			AT1G57590	AT1G75380	AT1G22870
			AT5G25280	AT3G11770								AT1G75500		AT3G04720			AT1G57990	AT1G75660	AT1G22900
			AT5G27210	AT3G11820								AT1G75730		AT3G04840			AT1G58225	AT1G75730	AT1G22920
			AT5G33280	AT3G13460								AT1G75780		AT3G05500			AT1G59700	AT1G76150	AT1G23260
			AT5G42290	AT3G13920								AT1G76030		AT3G07750			AT1G59740	AT1G76520	AT1G23850
			AT5G44330	AT3G15095								AT1G76090		AT3G08580			AT1G59900	AT1G76680	AT1G24070
			AT5G45110	AT3G15430								AT1G76490		AT3G12145			AT1G60490	AT1G76930	AT1G24100
			AT5G47670	AT3G15800								AT1G76520		AT3G12500			AT1G60989	AT1G76990	AT1G24140
			AT5G47870	AT3G18060								AT1G76680		AT3G13380			AT1G61360	AT1G77670	AT1G24310
			AT5G55990	AT3G18535								AT1G77120		AT3G13920			AT1G62180	AT1G77810	AT1G24360
			AT5G56590	AT3G18780								AT1G78410		AT3G14440			AT1G63090	AT1G78270	AT1G25350
			AT5G57460	AT3G20015								AT1G78420		AT3G15000			AT1G63770	AT1G78410	AT1G25570
			AT5G60980	AT3G22600								AT1G78460		AT3G16400			AT1G63800	AT1G78460	AT1G26218
			AT5G62820	AT3G25500								AT1G78830		AT3G16460			AT1G63840	AT1G78830	AT1G26630
			AT5G62900	AT3G25660								AT1G79210		AT3G16470			AT1G64230	AT1G80360	AT1G26730
			AT5G64760	AT3G26810								AT1G79230		AT3G17110			AT1G64720	AT1G80530	AT1G27400
			AT5G66180	AT3G28180								AT1G79750		AT3G18130			AT1G65060	AT1G80820	AT1G27450
				AT3G44110								AT1G79900		AT3G18600			AT1G65970	AT1G80920	AT1G27752
				AT3G46550								AT1G80110		AT3G22160			AT1G67148	AT2G01140	AT1G27770
				AT3G47820								AT2G01140		AT3G22310			AT1G67290	AT2G01450	AT1G28400
				AT3G49120								AT2G01200		AT3G22330			AT1G67340	AT2G04160	AT1G28480
				AT3G50820								AT2G01260		AT3G23940			AT1G67700	AT2G04400	AT1G29280
				AT3G52400								AT2G05380		AT3G25180			AT1G67940	AT2G05380	AT1G29290
				AT3G52800								AT2G05840		AT3G25760			AT1G67980	AT2G05920	AT1G29310
				AT3G55390								AT2G14247		AT3G25770			AT1G68220	AT2G06050	AT1G29330
				AT3G56310								AT2G15620		AT3G25780			AT1G68640	AT2G06255	AT1G29690
				AT3G57240								AT2G16750		AT3G26170			AT1G68810	AT2G15320	AT1G29810
				AT3G57260								AT2G17705		AT3G27400			AT1G68870	AT2G15570	AT1G29980
				AT3G58510								AT2G20580		AT3G28220			AT1G69160	AT2G18660	AT1G30000
				AT3G58730								AT2G21130		AT3G43270			AT1G69850	AT2G18690	AT1G30040
				AT3G60600								AT2G22240		AT3G44750			AT1G70000	AT2G18700	AT1G30230
				AT4G00570								AT2G22780		AT3G45860			AT1G70780	AT2G22470	AT1G30400
				AT4G00720								AT2G23030		AT3G47480			AT1G70800	AT2G23320	AT1G30640
				AT4G02380								AT2G23910		AT3G50480			AT1G70810	AT2G24550	AT1G30720
				AT4G02405								AT2G24170		AT3G51450			AT1G70890	AT2G25110	AT1G31550
				AT4G02520								AT2G24210		AT3G51800			AT1G70940	AT2G25450	AT1G31580
				AT4G05050								AT2G25810		AT3G55430			AT1G71030	AT2G25910	AT1G31910
				AT4G05320								AT2G26530		AT3G56880			AT1G71140	AT2G26010	AT1G32580
				AT4G08850								AT2G27510		AT3G57240			AT1G71880	AT2G26020	AT1G32640
				AT4G10610								AT2G28570		AT3G57330			AT1G71970	AT2G26530	AT1G32700
				AT4G11850								AT2G29340		AT3G59820			AT1G73600	AT2G27020	AT1G32860
				AT4G12470								AT2G29420		AT3G62870			AT1G73880	AT2G27690	AT1G32920
				AT4G12490								AT2G29980		AT3G63010			AT1G73920	AT2G28570	AT1G32940
				AT4G12500								AT2G30140		AT4G00100			AT1G75490	AT2G29350	AT1G33360
				AT4G12650								AT2G30490		AT4G02600			AT1G75800	AT2G29460	AT1G33560
				AT4G13510								AT2G30750		AT4G03420			AT1G76090	AT2G30140	AT1G33960
				AT4G14365								AT2G31390		AT4G09030			AT1G76490	AT2G30490	AT1G42480
				AT4G14400								AT2G31750		AT4G12480			AT1G76690	AT2G30750	AT1G43910
				AT4G16240								AT2G32730		AT4G12490			AT1G77000	AT2G30770	AT1G44350
				AT4G18250								AT2G33150		AT4G12500			AT1G77060	AT2G32190	AT1G44760
				AT4G21700								AT2G33380		AT4G12780			AT1G77120	AT2G32210	AT1G44790
				AT4G23140								AT2G33590		AT4G13410			AT1G78090	AT2G33770	AT1G45145
				AT4G23470								AT2G33830		AT4G14365			AT1G78450	AT2G34070	AT1G45150
				AT4G25110								AT2G34460		AT4G15210			AT1G79470	AT2G34630	AT1G45160
				AT4G28830								AT2G34660		AT4G15610			AT1G79700	AT2G35680	AT1G45332
				AT4G29610								AT2G35820		AT4G15910			AT1G79730	AT2G35980	AT1G47200
				AT4G30190								AT2G36220		AT4G16260			AT1G79750	AT2G36120	AT1G47210
				AT4G31500								AT2G36290		AT4G16590			AT1G79900	AT2G36290	AT1G47380
				AT4G32020								AT2G36460		AT4G17470			AT1G80180	AT2G36800	AT1G47395
				AT4G32285								AT2G36590		AT4G18250			AT1G80440	AT2G36970	AT1G48440
				AT4G32470								AT2G36750		AT4G20320			AT2G01190	AT2G37110	AT1G48605
				AT4G33050								AT2G36830		AT4G21910			AT2G01200	AT2G37130	AT1G48850
				AT4G34710								AT2G36970		AT4G22470			AT2G03330	AT2G37760	AT1G49050
				AT4G35480								AT2G37040		AT4G23210			AT2G04240	AT2G37770	AT1G50840
				AT4G35870								AT2G37080		AT4G25030			AT2G04795	AT2G37970	AT1G50920
				AT4G37640								AT2G37760		AT4G25110			AT2G10250	AT2G38860	AT1G51310
				AT4G38250								AT2G37970		AT4G25630			AT2G15020	AT2G38870	AT1G52040
				AT4G38550								AT2G38120		AT4G26910			AT2G15620	AT2G39210	AT1G52400
				AT4G38590								AT2G38170		AT4G27070			AT2G15830	AT2G39340	AT1G52410
				AT4G38960								AT2G38180		AT4G27860			AT2G16365	AT2G39870	AT1G52420
				AT5G01020								AT2G38400		AT4G28510			AT2G16750	AT2G40460	AT1G52720
				AT5G01460								AT2G38470		AT4G30270			AT2G17705	AT2G41100	AT1G52980
				AT5G01980								AT2G38860		AT4G30290			AT2G18050	AT2G41410	AT1G53320
				AT5G02490								AT2G39770		AT4G31500			AT2G19180	AT2G43340	AT1G53645
				AT5G02500								AT2G39980		AT4G33040			AT2G20180	AT2G43510	AT1G53710
				AT5G03350								AT2G40970		AT4G34200			AT2G20230	AT2G43520	AT1G54010
				AT5G04930								AT2G41220		AT4G34588			AT2G20920	AT2G43570	AT1G54020
				AT5G05380								AT2G41240		AT4G34710			AT2G21050	AT2G43590	AT1G54030
				AT5G05600								AT2G41260		AT4G35080			AT2G21550	AT2G43620	AT1G54140
				AT5G06300								AT2G41280		AT4G35720			AT2G21970	AT2G43680	AT1G54320
				AT5G08670								AT2G41900		AT4G37910			AT2G22240	AT2G44100	AT1G54370
				AT5G08690								AT2G42600		AT4G39030			AT2G22420	AT2G46390	AT1G54850
				AT5G09810								AT2G42750		AT4G39980			AT2G22590	AT2G46800	AT1G54960
				AT5G10760								AT2G42790		AT5G01180			AT2G23030	AT2G47470	AT1G55310
				AT5G11740								AT2G43710		AT5G02870			AT2G23290	AT2G47710	AT1G55730
				AT5G11970								AT2G43790		AT5G03350			AT2G23910	AT3G01290	AT1G55820
				AT5G12360								AT2G44160		AT5G04590			AT2G24180	AT3G01970	AT1G55900
				AT5G14040								AT2G45140		AT5G06870			AT2G24210	AT3G02190	AT1G56110
				AT5G15360								AT2G46600		AT5G07090			AT2G24270	AT3G02515	AT1G56120
				AT5G15650								AT2G47730		AT5G09420			AT2G25000	AT3G02520	AT1G56340
				AT5G16250								AT2G47770		AT5G10300			AT2G25735	AT3G03330	AT1G56550
				AT5G18070								AT2G47800		AT5G10360			AT2G25810	AT3G03470	AT1G56660
				AT5G18280								AT3G01120		AT5G10760			AT2G25900	AT3G03480	AT1G57720
				AT5G18470								AT3G02040		AT5G10840			AT2G25930	AT3G04000	AT1G58200
				AT5G18520								AT3G03250		AT5G13030			AT2G26650	AT3G04720	AT1G58290
				AT5G19250								AT3G03470		AT5G13100			AT2G27510	AT3G07090	AT1G59960
				AT5G19790								AT3G03480		AT5G13220			AT2G28840	AT3G07230	AT1G60030
				AT5G19980								AT3G04000		AT5G13780			AT2G28910	AT3G07560	AT1G60420
				AT5G20230								AT3G05200		AT5G15090			AT2G29320	AT3G07700	AT1G61120
				AT5G20350								AT3G05350		AT5G15550			AT2G29340	AT3G07780	AT1G61255
				AT5G25100								AT3G05530		AT5G17860			AT2G29420	AT3G08690	AT1G61790
				AT5G25350								AT3G06860		AT5G18170			AT2G29740	AT3G11340	AT1G61890
				AT5G25757								AT3G06868		AT5G20010			AT2G29980	AT3G11930	AT1G62660
				AT5G27420								AT3G07700		AT5G20020			AT2G30520	AT3G12680	AT1G62790
				AT5G33320								AT3G09032		AT5G21090			AT2G30942	AT3G12740	AT1G63460
				AT5G35160								AT3G09770		AT5G22100			AT2G31280	AT3G13580	AT1G63480
				AT5G40390								AT3G09840		AT5G22330			AT2G31750	AT3G13790	AT1G63550
				AT5G42020								AT3G10340		AT5G22650			AT2G32560	AT3G15500	AT1G63660
				AT5G42530								AT3G10985		AT5G24420			AT2G33150	AT3G15510	AT1G64060
				AT5G43950								AT3G12110		AT5G24810			AT2G33590	AT3G15540	AT1G64140
				AT5G44420								AT3G12120		AT5G25190			AT2G33830	AT3G15610	AT1G64390
				AT5G44430								AT3G12830		AT5G36220			AT2G34460	AT3G15820	AT1G64600
				AT5G50160								AT3G13330		AT5G40770			AT2G34500	AT3G16460	AT1G65030
				AT5G50200								AT3G13750		AT5G42650			AT2G34510	AT3G16950	AT1G65240
				AT5G52540								AT3G14100		AT5G44050			AT2G35820	AT3G17050	AT1G65270
				AT5G53140								AT3G14395		AT5G44420			AT2G36220	AT3G17110	AT1G65350
				AT5G55450								AT3G14990		AT5G44568			AT2G36307	AT3G17250	AT1G65483
				AT5G60390								AT3G15356		AT5G44570			AT2G36460	AT3G17800	AT1G65486
				AT5G62560								AT3G15510		AT5G47220			AT2G36590	AT3G17820	AT1G65690
				AT5G63050								AT3G15540		AT5G47910			AT2G36750	AT3G18035	AT1G65845
				AT5G64430								AT3G16530		AT5G49280			AT2G36790	AT3G18250	AT1G65930
				AT5G65700								AT3G16950		AT5G50200			AT2G36950	AT3G18830	AT1G66180
				AT5G66320								AT3G17770		AT5G52470			AT2G37040	AT3G19130	AT1G66280
				AT5G67420								AT3G17790		AT5G55450			AT2G37678	AT3G19820	AT1G66340
				AT5G67500								AT3G17800		AT5G55920			AT2G37920	AT3G21790	AT1G66580
												AT3G17810		AT5G58710			AT2G38170	AT3G22060	AT1G66920
												AT3G17820		AT5G61030			AT2G38180	AT3G22600	AT1G67120
												AT3G18190		AT5G62050			AT2G38400	AT3G23550	AT1G67325
												AT3G18290		AT5G62190			AT2G39400	AT3G23570	AT1G67430
												AT3G18490		AT5G62350			AT2G39980	AT3G23640	AT1G67810
												AT3G19350		AT5G62700			AT2G40000	AT3G24170	AT1G67850
												AT3G19390		AT5G64310			AT2G40890	AT3G24550	AT1G67865
												AT3G20300		AT5G64400			AT2G40970	AT3G25760	AT1G68160
												AT3G20490		AT5G66860			AT2G41240	AT3G26830	AT1G68290
												AT3G20810					AT2G41260	AT3G26840	AT1G68300
												AT3G21250					AT2G41280	AT3G27350	AT1G68360
												AT3G21560					AT2G41430	AT3G44720	AT1G68560
												AT3G21690					AT2G41750	AT3G45010	AT1G68620
												AT3G21790					AT2G42280	AT3G45970	AT1G69370
												AT3G22060					AT2G42600	AT3G47540	AT1G69510
												AT3G22370					AT2G42750	AT3G48000	AT1G69720
												AT3G22600					AT2G42790	AT3G48850	AT1G69770
												AT3G22840					AT2G43910	AT3G49620	AT1G69870
												AT3G22960					AT2G45170	AT3G50210	AT1G69930
												AT3G23030					AT2G45220	AT3G50740	AT1G70160
												AT3G24170					AT2G46100	AT3G51260	AT1G70370
												AT3G24420					AT2G46220	AT3G51370	AT1G70490
												AT3G24503					AT2G47460	AT3G51840	AT1G70690
												AT3G24550					AT2G47730	AT3G51860	AT1G70980
												AT3G26910					AT2G47800	AT3G52400	AT1G71040
												AT3G27270					AT3G01120	AT3G53260	AT1G71070
												AT3G29200					AT3G01180	AT3G54030	AT1G71080
												AT3G45060					AT3G01690	AT3G54420	AT1G71110
												AT3G45300					AT3G02040	AT3G54640	AT1G71260
												AT3G46060					AT3G02110	AT3G55430	AT1G71380
												AT3G47950					AT3G02540	AT3G55460	AT1G71410
												AT3G48000					AT3G03890	AT3G55610	AT1G71860
												AT3G48740					AT3G04670	AT3G56460	AT1G72120
												AT3G48850					AT3G06590	AT3G57260	AT1G72180
												AT3G48990					AT3G06810	AT3G59380	AT1G72260
												AT3G49360					AT3G06850	AT3G60300	AT1G72280
												AT3G49580					AT3G06860	AT3G62220	AT1G72450
												AT3G50770					AT3G06868	AT3G62650	AT1G72520
												AT3G51160					AT3G07440	AT3G63010	AT1G72680
												AT3G51860					AT3G08510	AT3G63250	AT1G73080
												AT3G52060					AT3G09032	AT3G63380	AT1G73325
												AT3G53230					AT3G09035	AT4G00430	AT1G73805
												AT3G53260					AT3G09470	AT4G00490	AT1G73810
												AT3G53420					AT3G10340	AT4G01720	AT1G74010
												AT3G53530					AT3G10450	AT4G02380	AT1G74020
												AT3G54030					AT3G10985	AT4G02520	AT1G74030
												AT3G54140					AT3G12110	AT4G02890	AT1G74100
												AT3G54400					AT3G12120	AT4G03400	AT1G74230
												AT3G55110					AT3G12400	AT4G12470	AT1G74560
												AT3G55120					AT3G12520	AT4G12480	AT1G74920
												AT3G55390					AT3G13080	AT4G12490	AT1G74950
												AT3G55610					AT3G13510	AT4G12500	AT1G75220
												AT3G55980					AT3G13750	AT4G13830	AT1G75510
												AT3G56970					AT3G14067	AT4G14560	AT1G75580
												AT3G56980					AT3G14100	AT4G14630	AT1G76040
												AT3G57520					AT3G14990	AT4G14800	AT1G76160
												AT3G58610					AT3G15352	AT4G15280	AT1G76360
												AT3G60140					AT3G15353	AT4G15440	AT1G76640
												AT3G60820					AT3G15356	AT4G15610	AT1G76650
												AT3G62650					AT3G15380	AT4G16140	AT1G76790
												AT4G00200					AT3G15450	AT4G16260	AT1G77420
												AT4G01850					AT3G15630	AT4G17085	AT1G77440
												AT4G01870					AT3G15840	AT4G17830	AT1G77510
												AT4G02890					AT3G16180	AT4G17900	AT1G77760
												AT4G03400					AT3G16190	AT4G18170	AT1G77930
												AT4G04020					AT3G16530	AT4G18205	AT1G78390
												AT4G04610					AT3G16770	AT4G18930	AT1G78780
												AT4G06535					AT3G17365	AT4G19200	AT1G78800
												AT4G11820					AT3G17770	AT4G20010	AT1G78850
												AT4G12110					AT3G17790	AT4G20830	AT1G78870
												AT4G12300					AT3G17810	AT4G21120	AT1G79530
												AT4G12470					AT3G18030	AT4G22150	AT1G79610
												AT4G12910					AT3G18490	AT4G22240	AT1G79650
												AT4G13010					AT3G19010	AT4G24690	AT1G79690
												AT4G13395					AT3G19150	AT4G27450	AT1G79720
												AT4G13730					AT3G19270	AT4G27830	AT1G79940
												AT4G13940					AT3G19350	AT4G28390	AT1G79990
												AT4G14030					AT3G19390	AT4G28400	AT1G80070
												AT4G14560					AT3G19540	AT4G28510	AT1G80190
												AT4G14690					AT3G19710	AT4G29040	AT1G80270
												AT4G14740					AT3G19990	AT4G29210	AT1G80460
												AT4G14930					AT3G20120	AT4G30600	AT1G80600
												AT4G15480					AT3G20300	AT4G31580	AT1G80660
												AT4G15530					AT3G20490	AT4G31860	AT1G80840
												AT4G15620					AT3G20810	AT4G32480	AT2G01060
												AT4G17245					AT3G21150	AT4G32940	AT2G01070
												AT4G17830					AT3G21250	AT4G33150	AT2G01100
												AT4G17900					AT3G21520	AT4G33540	AT2G01180
												AT4G18170					AT3G21560	AT4G33865	AT2G01320
												AT4G20070					AT3G21690	AT4G33940	AT2G01470
												AT4G21660					AT3G22370	AT4G34180	AT2G01600
												AT4G22240					AT3G22840	AT4G34230	AT2G01610
												AT4G22690					AT3G23030	AT4G35770	AT2G01650
												AT4G23100					AT3G23050	AT4G36040	AT2G01720
												AT4G23190					AT3G23410	AT4G36195	AT2G02120
												AT4G25210					AT3G24190	AT4G36670	AT2G02370
												AT4G25700					AT3G24503	AT4G36720	AT2G02390
												AT4G26000					AT3G25717	AT4G36988	AT2G02810
												AT4G26540					AT3G26290	AT4G37990	AT2G02990
												AT4G27000					AT3G26320	AT4G39950	AT2G03090
												AT4G27260					AT3G26510	AT4G39955	AT2G03120
												AT4G27657					AT3G26580	AT5G01600	AT2G03980
												AT4G27830					AT3G27025	AT5G02780	AT2G04450
												AT4G27900					AT3G27110	AT5G03380	AT2G05440
												AT4G28040					AT3G27270	AT5G03630	AT2G05510
												AT4G28390					AT3G29035	AT5G05110	AT2G05710
												AT4G29040					AT3G29180	AT5G05600	AT2G05840
												AT4G29080					AT3G29200	AT5G05730	AT2G06530
												AT4G30910					AT3G29330	AT5G06320	AT2G10256
												AT4G31290					AT3G30180	AT5G07010	AT2G13560
												AT4G32480					AT3G32980	AT5G07470	AT2G13810
												AT4G32920					AT3G43850	AT5G08380	AT2G14560
												AT4G32940					AT3G45060	AT5G10300	AT2G14610
												AT4G33050					AT3G45300	AT5G10450	AT2G14720
												AT4G33150					AT3G45310	AT5G11260	AT2G15000
												AT4G33467					AT3G46980	AT5G11670	AT2G15090
												AT4G34150					AT3G47340	AT5G11680	AT2G15220
												AT4G34350					AT3G47950	AT5G12930	AT2G15390
												AT4G35090					AT3G48180	AT5G13190	AT2G15760
												AT4G35100					AT3G48530	AT5G13490	AT2G16430
												AT4G35630					AT3G48590	AT5G13550	AT2G16460
												AT4G35750					AT3G48990	AT5G13740	AT2G16630
												AT4G35830					AT3G49360	AT5G13800	AT2G16720
												AT4G36010					AT3G49490	AT5G13930	AT2G16780
												AT4G36760					AT3G49680	AT5G14180	AT2G17040
												AT4G37370					AT3G50440	AT5G14780	AT2G17120
												AT4G37390					AT3G50770	AT5G15860	AT2G17190
												AT4G37580					AT3G50820	AT5G16050	AT2G17200
												AT4G37980					AT3G51240	AT5G16370	AT2G17270
												AT4G37990					AT3G51400	AT5G16970	AT2G17290
												AT4G38630					AT3G51730	AT5G17000	AT2G17360
												AT4G39510					AT3G52060	AT5G17380	AT2G17420
												AT4G39660					AT3G52480	AT5G17860	AT2G17500
												AT4G39800					AT3G52840	AT5G18130	AT2G17510
												AT4G39950					AT3G53230	AT5G18170	AT2G17520
												AT5G01810					AT3G53420	AT5G18290	AT2G17560
												AT5G02020					AT3G53530	AT5G18470	AT2G17720
												AT5G02780					AT3G54000	AT5G18480	AT2G18020
												AT5G03380					AT3G54140	AT5G19140	AT2G18193
												AT5G05270					AT3G54400	AT5G19440	AT2G18510
												AT5G05690					AT3G54720	AT5G19860	AT2G19130
												AT5G06320					AT3G54880	AT5G20000	AT2G19385
												AT5G07990					AT3G55110	AT5G20230	AT2G19540
												AT5G08640					AT3G55120	AT5G20950	AT2G19800
												AT5G08790					AT3G55980	AT5G22300	AT2G19806
												AT5G09440					AT3G57520	AT5G24530	AT2G20060
												AT5G11650					AT3G57800	AT5G26030	AT2G20390
												AT5G12250					AT3G57870	AT5G26220	AT2G20490
												AT5G12470					AT3G57990	AT5G26920	AT2G20530
												AT5G13480					AT3G58750	AT5G27030	AT2G20760
												AT5G13710					AT3G60140	AT5G27420	AT2G21060
												AT5G13740					AT3G61060	AT5G27600	AT2G21190
												AT5G13930					AT3G61160	AT5G35200	AT2G21270
												AT5G14180					AT3G61200	AT5G37600	AT2G21900
												AT5G14640					AT3G61260	AT5G38900	AT2G22330
												AT5G14780					AT3G61430	AT5G39100	AT2G22480
												AT5G15860					AT3G61900	AT5G39590	AT2G22770
												AT5G16050					AT3G62010	AT5G39670	AT2G22780
												AT5G16110					AT3G62475	AT5G42050	AT2G23140
												AT5G17000					AT3G62690	AT5G42560	AT2G23150
												AT5G17380					AT3G62950	AT5G42820	AT2G23170
												AT5G17700					AT4G00050	AT5G43065	AT2G23610
												AT5G18130					AT4G00180	AT5G44420	AT2G23680
												AT5G19440					AT4G00200	AT5G44430	AT2G24160
												AT5G19470					AT4G00970	AT5G44568	AT2G24200
												AT5G20000					AT4G01540	AT5G45360	AT2G24330
												AT5G20250					AT4G01870	AT5G46050	AT2G24360
												AT5G20520					AT4G02860	AT5G47650	AT2G24830
												AT5G20540					AT4G03030	AT5G47860	AT2G24850
												AT5G20670					AT4G04020	AT5G48160	AT2G25270
												AT5G20885					AT4G04610	AT5G48960	AT2G25280
												AT5G20950					AT4G06746	AT5G49890	AT2G25355
												AT5G22460					AT4G08980	AT5G49940	AT2G26230
												AT5G23270					AT4G09510	AT5G50200	AT2G26400
												AT5G23540					AT4G09830	AT5G51040	AT2G26430
												AT5G23660					AT4G09970	AT5G52390	AT2G26440
												AT5G24110					AT4G11820	AT5G52450	AT2G26560
												AT5G25900					AT4G11960	AT5G52470	AT2G26600
												AT5G25940					AT4G12110	AT5G53300	AT2G26970
												AT5G27030					AT4G12700	AT5G54080	AT2G27080
												AT5G27420					AT4G13010	AT5G54110	AT2G27260
												AT5G34770					AT4G13395	AT5G54160	AT2G27310
												AT5G35052					AT4G14030	AT5G54390	AT2G27840
												AT5G36230					AT4G14145	AT5G54810	AT2G28140
												AT5G37260					AT4G14210	AT5G54960	AT2G28290
												AT5G37780					AT4G14690	AT5G55930	AT2G28500
												AT5G38530					AT4G14740	AT5G56870	AT2G28650
												AT5G38900					AT4G14930	AT5G56980	AT2G28950
												AT5G39100					AT4G15093	AT5G57480	AT2G29440
												AT5G40580					AT4G15160	AT5G57560	AT2G29550
												AT5G41400					AT4G15480	AT5G57655	AT2G29570
												AT5G43190					AT4G15620	AT5G58070	AT2G29670
												AT5G43600					AT4G16190	AT5G58290	AT2G29720
												AT5G43870					AT4G17245	AT5G58430	AT2G30250
												AT5G46050					AT4G17370	AT5G59820	AT2G30260
												AT5G47330					AT4G17460	AT5G60360	AT2G30360
												AT5G48180					AT4G17840	AT5G60450	AT2G30440
												AT5G48540					AT4G17870	AT5G61590	AT2G30500
												AT5G48850					AT4G18010	AT5G63490	AT2G30860
												AT5G48930					AT4G19170	AT5G64080	AT2G30870
												AT5G49460					AT4G20070	AT5G64120	AT2G30990
												AT5G52300					AT4G21510	AT5G64260	AT2G31060
												AT5G52640					AT4G21580	AT5G64510	AT2G31390
												AT5G53970					AT4G21990	AT5G65140	AT2G31800
												AT5G54080					AT4G22120	AT5G65750	AT2G31820
												AT5G54190					AT4G22690	AT5G66140	AT2G31865
												AT5G54810					AT4G23060	AT5G67360	AT2G31880
												AT5G54960					AT4G23190		AT2G32150
												AT5G55930					AT4G24530		AT2G32400
												AT5G56040					AT4G24760		AT2G32580
												AT5G56140					AT4G25100		AT2G32660
												AT5G56270					AT4G25225		AT2G32680
												AT5G56870					AT4G25450		AT2G32800
												AT5G56980					AT4G26150		AT2G32920
												AT5G57220					AT4G26300		AT2G33020
												AT5G57655					AT4G26540		AT2G33050
												AT5G58070					AT4G26850		AT2G33210
												AT5G58470					AT4G26970		AT2G34250
												AT5G58620					AT4G27030		AT2G34300
												AT5G58700					AT4G27260		AT2G34480
												AT5G59130					AT4G27900		AT2G34810
												AT5G59250					AT4G27990		AT2G34930
												AT5G59420					AT4G29080		AT2G35635
												AT5G59540					AT4G29190		AT2G35790
												AT5G61480					AT4G31010		AT2G35900
												AT5G61820					AT4G32770		AT2G36080
												AT5G62570					AT4G32920		AT2G36380
												AT5G62670					AT4G33390		AT2G36530
												AT5G62890					AT4G33430		AT2G36580
												AT5G64750					AT4G33467		AT2G36670
												AT5G65040					AT4G33666		AT2G36780
												AT5G65110					AT4G34350		AT2G36850
												AT5G65280					AT4G35090		AT2G36930
												AT5G65380					AT4G35100		AT2G37250
												AT5G67030					AT4G35300		AT2G37270
												AT5G67330					AT4G35750		AT2G37690
																	AT4G35830		AT2G37940
																	AT4G36010		AT2G38010
																	AT4G36850		AT2G38240
																	AT4G37370		AT2G38310
																	AT4G37390		AT2G38530
																	AT4G37470		AT2G39020
																	AT4G37580		AT2G39030
																	AT4G37980		AT2G39050
																	AT4G39230		AT2G39170
																	AT4G39400		AT2G39330
																	AT4G39510		AT2G39420
																	AT4G39660		AT2G39518
																	AT4G39800		AT2G39700
																	AT5G02020		AT2G39760
																	AT5G02760		AT2G39780
																	AT5G03560		AT2G40095
																	AT5G03670		AT2G40270
																	AT5G04490		AT2G40280
																	AT5G04750		AT2G40520
																	AT5G05270		AT2G40550
																	AT5G05690		AT2G40700
																	AT5G07322		AT2G40730
																	AT5G07510		AT2G41010
																	AT5G07580		AT2G41110
																	AT5G07990		AT2G41420
																	AT5G08100		AT2G41475
																	AT5G08415		AT2G41790
																	AT5G08640		AT2G41800
																	AT5G09440		AT2G42570
																	AT5G10050		AT2G43090
																	AT5G10150		AT2G43150
																	AT5G10650		AT2G43290
																	AT5G10860		AT2G43330
																	AT5G10946		AT2G43530
																	AT5G11320		AT2G43820
																	AT5G11650		AT2G44350
																	AT5G13480		AT2G44440
																	AT5G13710		AT2G44450
																	AT5G13720		AT2G44500
																	AT5G14565		AT2G44730
																	AT5G15960		AT2G44830
																	AT5G16023		AT2G45030
																	AT5G16110		AT2G45510
																	AT5G16570		AT2G46000
																	AT5G17030		AT2G46060
																	AT5G17040		AT2G46270
																	AT5G17050		AT2G46400
																	AT5G18110		AT2G47000
																	AT5G18140		AT2G47130
																	AT5G18650		AT2G47550
																	AT5G18670		AT2G47610
																	AT5G19190		AT2G47680
																	AT5G19470		AT2G47960
																	AT5G19730		AT2G47980
																	AT5G19740		AT2G48030
																	AT5G20250		AT3G01200
																	AT5G20520		AT3G01280
																	AT5G20540		AT3G01720
																	AT5G20670		AT3G01780
																	AT5G21030		AT3G01790
																	AT5G22460		AT3G01800
																	AT5G22510		AT3G02220
																	AT5G23050		AT3G02230
																	AT5G23100		AT3G02875
																	AT5G23270		AT3G03020
																	AT5G23660		AT3G03640
																	AT5G23870		AT3G03740
																	AT5G24110		AT3G03920
																	AT5G24120		AT3G03960
																	AT5G24160		AT3G04210
																	AT5G24280		AT3G04240
																	AT5G24490		AT3G04500
																	AT5G24800		AT3G04640
																	AT5G25280		AT3G04880
																	AT5G26040		AT3G05060
																	AT5G27280		AT3G05070
																	AT5G27920		AT3G05500
																	AT5G34770		AT3G05590
																	AT5G35052		AT3G05970
																	AT5G35480		AT3G06040
																	AT5G35560		AT3G06170
																	AT5G35690		AT3G06450
																	AT5G38530		AT3G06500
																	AT5G39730		AT3G06680
																	AT5G40760		AT3G06700
																	AT5G43580		AT3G06760
																	AT5G43780		AT3G06790
																	AT5G43870		AT3G06890
																	AT5G44575		AT3G07030
																	AT5G45320		AT3G07050
																	AT5G46180		AT3G07110
																	AT5G46410		AT3G07410
																	AT5G47050		AT3G07420
																	AT5G47330		AT3G07590
																	AT5G48180		AT3G07680
																	AT5G48540		AT3G07770
																	AT5G48850		AT3G07790
																	AT5G48930		AT3G07800
																	AT5G49360		AT3G07860
																	AT5G52250		AT3G08590
																	AT5G52760		AT3G08620
																	AT5G52900		AT3G08640
																	AT5G52920		AT3G08720
																	AT5G53880		AT3G08950
																	AT5G53900		AT3G08970
																	AT5G53920		AT3G09010
																	AT5G53970		AT3G09630
																	AT5G54190		AT3G09830
																	AT5G55210		AT3G09900
																	AT5G56040		AT3G09940
																	AT5G56140		AT3G10090
																	AT5G56840		AT3G10410
																	AT5G57220		AT3G10500
																	AT5G57660		AT3G10920
																	AT5G57880		AT3G10930
																	AT5G57900		AT3G11830
																	AT5G58700		AT3G11840
																	AT5G59080		AT3G11940
																	AT5G59130		AT3G12145
																	AT5G59540		AT3G12390
																	AT5G59780		AT3G12500
																	AT5G61500		AT3G12580
																	AT5G61820		AT3G12800
																	AT5G62210		AT3G12920
																	AT5G62360		AT3G13110
																	AT5G62570		AT3G13230
																	AT5G62730		AT3G13380
																	AT5G63190		AT3G13445
																	AT5G64090		AT3G13870
																	AT5G64250		AT3G13920
																	AT5G64410		AT3G13950
																	AT5G64570		AT3G14050
																	AT5G64750		AT3G14060
																	AT5G64840		AT3G14120
																	AT5G65040		AT3G14310
																	AT5G65110		AT3G14920
																	AT5G65207		AT3G15000
																	AT5G65280		AT3G15180
																	AT5G65380		AT3G15530
																	AT5G65430		AT3G15710
																	AT5G65470		AT3G15720
																	AT5G65730		AT3G15790
																	AT5G65760		AT3G15970
																	AT5G65870		AT3G15980
																	AT5G66055		AT3G16110
																	AT5G66080		AT3G16310
																	AT5G66880		AT3G16400
																			AT3G16420
																			AT3G16450
																			AT3G16470
																			AT3G16720
																			AT3G16730
																			AT3G16940
																			AT3G17020
																			AT3G17240
																			AT3G17450
																			AT3G17465
																			AT3G18130
																			AT3G19000
																			AT3G19720
																			AT3G19740
																			AT3G19910
																			AT3G20000
																			AT3G20290
																			AT3G20370
																			AT3G20390
																			AT3G20440
																			AT3G20500
																			AT3G20920
																			AT3G21140
																			AT3G21420
																			AT3G21610
																			AT3G21750
																			AT3G21780
																			AT3G22120
																			AT3G22160
																			AT3G22310
																			AT3G22330
																			AT3G22850
																			AT3G23580
																			AT3G23620
																			AT3G23830
																			AT3G23990
																			AT3G24180
																			AT3G24982
																			AT3G25010
																			AT3G25180
																			AT3G25770
																			AT3G25780
																			AT3G26210
																			AT3G26220
																			AT3G26440
																			AT3G26640
																			AT3G26720
																			AT3G26730
																			AT3G27090
																			AT3G27260
																			AT3G27380
																			AT3G27400
																			AT3G27415
																			AT3G28220
																			AT3G28450
																			AT3G28480
																			AT3G28510
																			AT3G28540
																			AT3G28580
																			AT3G28720
																			AT3G28730
																			AT3G28865
																			AT3G28930
																			AT3G28940
																			AT3G29034
																			AT3G29090
																			AT3G29240
																			AT3G30775
																			AT3G43270
																			AT3G43980
																			AT3G44260
																			AT3G44300
																			AT3G44750
																			AT3G45040
																			AT3G45140
																			AT3G45640
																			AT3G45730
																			AT3G46090
																			AT3G46100
																			AT3G46540
																			AT3G46613
																			AT3G47300
																			AT3G47420
																			AT3G47480
																			AT3G47800
																			AT3G47810
																			AT3G47960
																			AT3G48170
																			AT3G48350
																			AT3G48610
																			AT3G48760
																			AT3G49010
																			AT3G49110
																			AT3G49120
																			AT3G49530
																			AT3G49645
																			AT3G49780
																			AT3G50260
																			AT3G50280
																			AT3G50360
																			AT3G50480
																			AT3G50910
																			AT3G50930
																			AT3G51000
																			AT3G51010
																			AT3G51130
																			AT3G51330
																			AT3G51430
																			AT3G51450
																			AT3G51460
																			AT3G51670
																			AT3G51780
																			AT3G51800
																			AT3G52220
																			AT3G52300
																			AT3G52340
																			AT3G52430
																			AT3G52850
																			AT3G52880
																			AT3G53180
																			AT3G53620
																			AT3G53870
																			AT3G54010
																			AT3G54040
																			AT3G54110
																			AT3G54170
																			AT3G54620
																			AT3G54920
																			AT3G54960
																			AT3G55605
																			AT3G55620
																			AT3G55970
																			AT3G56070
																			AT3G56200
																			AT3G56310
																			AT3G56490
																			AT3G56880
																			AT3G56890
																			AT3G57150
																			AT3G57240
																			AT3G57330
																			AT3G57890
																			AT3G58660
																			AT3G58840
																			AT3G59220
																			AT3G59760
																			AT3G59820
																			AT3G60190
																			AT3G60260
																			AT3G60420
																			AT3G60450
																			AT3G60500
																			AT3G60770
																			AT3G60800
																			AT3G61280
																			AT3G61440
																			AT3G61490
																			AT3G61620
																			AT3G61920
																			AT3G62120
																			AT3G62250
																			AT3G62580
																			AT3G62600
																			AT3G62720
																			AT3G62830
																			AT3G62870
																			AT3G63310
																			AT3G63420
																			AT4G00026
																			AT4G00090
																			AT4G00100
																			AT4G00300
																			AT4G00740
																			AT4G01080
																			AT4G01210
																			AT4G01360
																			AT4G01610
																			AT4G01750
																			AT4G02230
																			AT4G02330
																			AT4G02340
																			AT4G02360
																			AT4G02450
																			AT4G02580
																			AT4G02740
																			AT4G02930
																			AT4G03020
																			AT4G03420
																			AT4G04570
																			AT4G04840
																			AT4G05320
																			AT4G08230
																			AT4G08350
																			AT4G08870
																			AT4G09030
																			AT4G09640
																			AT4G10500
																			AT4G10860
																			AT4G10970
																			AT4G11320
																			AT4G11600
																			AT4G11650
																			AT4G12300
																			AT4G12390
																			AT4G12720
																			AT4G12840
																			AT4G13350
																			AT4G13410
																			AT4G13530
																			AT4G13850
																			AT4G14365
																			AT4G14746
																			AT4G15210
																			AT4G15233
																			AT4G15270
																			AT4G15470
																			AT4G15530
																			AT4G15765
																			AT4G15770
																			AT4G15910
																			AT4G15955
																			AT4G16143
																			AT4G16440
																			AT4G16590
																			AT4G16660
																			AT4G16765
																			AT4G16790
																			AT4G17060
																			AT4G17170
																			AT4G17230
																			AT4G17330
																			AT4G17390
																			AT4G17440
																			AT4G17470
																			AT4G17615
																			AT4G17670
																			AT4G17720
																			AT4G18250
																			AT4G18440
																			AT4G18750
																			AT4G19230
																			AT4G19370
																			AT4G19810
																			AT4G19860
																			AT4G19880
																			AT4G20320
																			AT4G20330
																			AT4G20410
																			AT4G20480
																			AT4G20860
																			AT4G21450
																			AT4G21534
																			AT4G21790
																			AT4G21800
																			AT4G21830
																			AT4G21850
																			AT4G21910
																			AT4G22360
																			AT4G22470
																			AT4G22753
																			AT4G22820
																			AT4G23010
																			AT4G23150
																			AT4G23210
																			AT4G23215
																			AT4G23600
																			AT4G23650
																			AT4G23680
																			AT4G23850
																			AT4G24040
																			AT4G24190
																			AT4G24220
																			AT4G24290
																			AT4G24330
																			AT4G24350
																			AT4G24440
																			AT4G24820
																			AT4G24830
																			AT4G25000
																			AT4G25030
																			AT4G25110
																			AT4G25170
																			AT4G25620
																			AT4G25630
																			AT4G25720
																			AT4G25730
																			AT4G25810
																			AT4G26060
																			AT4G26750
																			AT4G26760
																			AT4G26870
																			AT4G26910
																			AT4G27070
																			AT4G27300
																			AT4G27340
																			AT4G27350
																			AT4G27460
																			AT4G27860
																			AT4G27870
																			AT4G27960
																			AT4G28140
																			AT4G28250
																			AT4G28490
																			AT4G29410
																			AT4G29490
																			AT4G29700
																			AT4G29780
																			AT4G29810
																			AT4G29870
																			AT4G29900
																			AT4G29950
																			AT4G30270
																			AT4G30280
																			AT4G30290
																			AT4G30360
																			AT4G30530
																			AT4G31300
																			AT4G31340
																			AT4G31500
																			AT4G31750
																			AT4G31800
																			AT4G31920
																			AT4G32180
																			AT4G33040
																			AT4G33050
																			AT4G33250
																			AT4G33300
																			AT4G33640
																			AT4G34120
																			AT4G34135
																			AT4G34138
																			AT4G34140
																			AT4G34150
																			AT4G34200
																			AT4G34260
																			AT4G34588
																			AT4G34670
																			AT4G34710
																			AT4G35050
																			AT4G35110
																			AT4G35160
																			AT4G35230
																			AT4G35580
																			AT4G35720
																			AT4G35850
																			AT4G36130
																			AT4G36210
																			AT4G36360
																			AT4G36640
																			AT4G36780
																			AT4G36950
																			AT4G37120
																			AT4G37150
																			AT4G37550
																			AT4G37730
																			AT4G37910
																			AT4G38130
																			AT4G38150
																			AT4G38260
																			AT4G38270
																			AT4G38470
																			AT4G38930
																			AT4G39030
																			AT4G39220
																			AT4G39240
																			AT4G39320
																			AT4G39670
																			AT4G39830
																			AT4G39840
																			AT4G39900
																			AT4G39980
																			AT5G01010
																			AT5G01040
																			AT5G01380
																			AT5G01800
																			AT5G01840
																			AT5G01850
																			AT5G02050
																			AT5G02490
																			AT5G02502
																			AT5G02820
																			AT5G02870
																			AT5G02940
																			AT5G03200
																			AT5G03285
																			AT5G03290
																			AT5G03300
																			AT5G03350
																			AT5G04020
																			AT5G04080
																			AT5G04600
																			AT5G04720
																			AT5G04870
																			AT5G04930
																			AT5G05320
																			AT5G05340
																			AT5G05560
																			AT5G06360
																			AT5G06720
																			AT5G06860
																			AT5G06870
																			AT5G07340
																			AT5G07830
																			AT5G08180
																			AT5G08240
																			AT5G08760
																			AT5G09230
																			AT5G09290
																			AT5G09420
																			AT5G10190
																			AT5G10360
																			AT5G10380
																			AT5G10550
																			AT5G10610
																			AT5G10760
																			AT5G10830
																			AT5G11170
																			AT5G11500
																			AT5G11810
																			AT5G11920
																			AT5G11930
																			AT5G11950
																			AT5G12010
																			AT5G12200
																			AT5G12890
																			AT5G13010
																			AT5G13020
																			AT5G13160
																			AT5G13220
																			AT5G13330
																			AT5G13420
																			AT5G14030
																			AT5G14640
																			AT5G14680
																			AT5G14800
																			AT5G15550
																			AT5G15730
																			AT5G15870
																			AT5G16080
																			AT5G16170
																			AT5G16910
																			AT5G16930
																			AT5G16990
																			AT5G17270
																			AT5G17330
																			AT5G17490
																			AT5G17510
																			AT5G17760
																			AT5G17980
																			AT5G17990
																			AT5G18190
																			AT5G18270
																			AT5G18490
																			AT5G18580
																			AT5G18970
																			AT5G19050
																			AT5G19100
																			AT5G19110
																			AT5G19550
																			AT5G19590
																			AT5G19630
																			AT5G19680
																			AT5G19690
																			AT5G20010
																			AT5G20080
																			AT5G20400
																			AT5G20500
																			AT5G20600
																			AT5G21090
																			AT5G21105
																			AT5G22000
																			AT5G22060
																			AT5G22350
																			AT5G22500
																			AT5G22650
																			AT5G23820
																			AT5G23850
																			AT5G23900
																			AT5G24030
																			AT5G24200
																			AT5G24240
																			AT5G24420
																			AT5G24650
																			AT5G24780
																			AT5G24810
																			AT5G25190
																			AT5G25220
																			AT5G25250
																			AT5G25265
																			AT5G25440
																			AT5G25450
																			AT5G25752
																			AT5G25930
																			AT5G26280
																			AT5G26340
																			AT5G26751
																			AT5G26760
																			AT5G26800
																			AT5G27120
																			AT5G27345
																			AT5G27430
																			AT5G27520
																			AT5G27540
																			AT5G27640
																			AT5G27830
																			AT5G27990
																			AT5G28540
																			AT5G28840
																			AT5G35590
																			AT5G35620
																			AT5G36220
																			AT5G36880
																			AT5G36925
																			AT5G37540
																			AT5G37640
																			AT5G37740
																			AT5G37770
																			AT5G38120
																			AT5G39850
																			AT5G39950
																			AT5G40160
																			AT5G40480
																			AT5G40580
																			AT5G40770
																			AT5G40780
																			AT5G41000
																			AT5G41120
																			AT5G41400
																			AT5G42020
																			AT5G42080
																			AT5G42150
																			AT5G42190
																			AT5G42530
																			AT5G42650
																			AT5G42790
																			AT5G43010
																			AT5G43060
																			AT5G43100
																			AT5G43420
																			AT5G43430
																			AT5G43450
																			AT5G43860
																			AT5G43940
																			AT5G44050
																			AT5G44200
																			AT5G44390
																			AT5G44570
																			AT5G45280
																			AT5G45350
																			AT5G45380
																			AT5G45410
																			AT5G45750
																			AT5G46030
																			AT5G46590
																			AT5G46760
																			AT5G47200
																			AT5G47220
																			AT5G47240
																			AT5G47770
																			AT5G47780
																			AT5G47910
																			AT5G48030
																			AT5G48380
																			AT5G48450
																			AT5G48470
																			AT5G49280
																			AT5G49520
																			AT5G49555
																			AT5G49650
																			AT5G49760
																			AT5G50320
																			AT5G50370
																			AT5G50870
																			AT5G50915
																			AT5G50960
																			AT5G51070
																			AT5G51100
																			AT5G51550
																			AT5G51570
																			AT5G52050
																			AT5G53310
																			AT5G53588
																			AT5G53760
																			AT5G53770
																			AT5G54430
																			AT5G54500
																			AT5G54970
																			AT5G55050
																			AT5G55420
																			AT5G55450
																			AT5G55530
																			AT5G55560
																			AT5G55920
																			AT5G56170
																			AT5G56350
																			AT5G56500
																			AT5G56670
																			AT5G56740
																			AT5G57280
																			AT5G57300
																			AT5G57330
																			AT5G57550
																			AT5G57990
																			AT5G58100
																			AT5G58200
																			AT5G58350
																			AT5G58420
																			AT5G58575
																			AT5G58620
																			AT5G58640
																			AT5G58710
																			AT5G59420
																			AT5G59550
																			AT5G59950
																			AT5G60160
																			AT5G60180
																			AT5G60200
																			AT5G60410
																			AT5G60640
																			AT5G60950
																			AT5G61030
																			AT5G61310
																			AT5G61790
																			AT5G61890
																			AT5G62290
																			AT5G62350
																			AT5G62520
																			AT5G62700
																			AT5G63110
																			AT5G63160
																			AT5G63180
																			AT5G64130
																			AT5G64310
																			AT5G64400
																			AT5G64810
																			AT5G65020
																			AT5G65270
																			AT5G65630
																			AT5G65660
																			AT5G65940
																			AT5G65960
																			AT5G66050
																			AT5G66120
																			AT5G66210
																			AT5G66650
																			AT5G66675
																			AT5G66760
																			AT5G66860
																			AT5G67210
																			AT5G67480
																			AT5G67540

## Sheet: GO analysis up 2 dpi
Direction	UP	Nc14 unique	Shared							Nc2 unique
DPI	2	18	124							232
		No significant terms	GO term	Ontology	Description	Number in input list	Number in BG/Ref	p-value	FDR	GO term	Ontology	Description	Number in input list	Number in BG/Ref	p-value	FDR
			GO:0005794	C	Golgi apparatus	13	949	0.00023	0.035	GO:0050896	P	response to stimulus	130	6292	1.9e-29	6.2e-26
			GO:0044431	C	Golgi apparatus part	7	307	0.0004	0.035	GO:0051707	P	response to other organism	63	1421	1.3e-28	2.2e-25
										GO:0009607	P	response to biotic stimulus	67	1687	7.5e-28	8.2e-25
										GO:0042221	P	response to chemical stimulus	98	3978	5.9e-26	4.8e-23
										GO:0009814	P	defense response, incompatible interaction	40	536	8.8e-26	5.8e-23
										GO:0045087	P	innate immune response	49	930	3.6e-25	2e-22
										GO:0006950	P	response to stress	98	4089	4.7e-25	2.2e-22
										GO:0002376	P	immune system process	49	984	3.8e-24	1.4e-21
										GO:0006955	P	immune response	49	984	3.8e-24	1.4e-21
										GO:0051704	P	multi-organism process	64	1820	9.4e-24	3.1e-21
										GO:0006952	P	defense response	60	1653	7.3e-23	2.2e-20
										GO:0009627	P	systemic acquired resistance	33	445	2.8e-21	7.7e-19
										GO:0009617	P	response to bacterium	36	577	8.2e-21	2.1e-18
										GO:0051179	P	localization	87	3819	2.5e-20	5.8e-18
										GO:0006810	P	transport	83	3577	9.5e-20	1.9e-17
										GO:0048583	P	regulation of response to stimulus	37	667	9.4e-20	1.9e-17
										GO:0042742	P	defense response to bacterium	30	394	1e-19	2e-17
										GO:0043067	P	regulation of programmed cell death	30	397	1.3e-19	2.3e-17
										GO:0010941	P	regulation of cell death	30	405	2.1e-19	3.7e-17
										GO:0051234	P	establishment of localization	83	3652	3.4e-19	5.5e-17
										GO:0031347	P	regulation of defense response	33	529	4e-19	6.2e-17
										GO:0080134	P	regulation of response to stress	33	544	8.8e-19	1.3e-16
										GO:0010363	P	regulation of plant-type hypersensitive response	28	371	2.3e-18	3.3e-16
										GO:0050832	P	defense response to fungus	27	342	3.4e-18	4.6e-16
										GO:0012501	P	programmed cell death	30	451	3.5e-18	4.6e-16
										GO:0045088	P	regulation of innate immune response	29	415	3.8e-18	4.7e-16
										GO:0080135	P	regulation of cellular response to stress	28	379	3.9e-18	4.7e-16
										GO:0002682	P	regulation of immune system process	29	419	4.9e-18	5.5e-16
										GO:0050776	P	regulation of immune response	29	419	4.9e-18	5.5e-16
										GO:0008219	P	cell death	31	500	6.1e-18	6.4e-16
										GO:0016265	P	death	31	500	6.1e-18	6.4e-16
										GO:0006612	P	protein targeting to membrane	28	392	8.8e-18	9.1e-16
										GO:0009626	P	plant-type hypersensitive response	28	401	1.5e-17	1.5e-15
										GO:0034050	P	host programmed cell death induced by symbiont	28	402	1.6e-17	1.6e-15
										GO:0010033	P	response to organic substance	68	2754	3.4e-17	3.1e-15
										GO:0009628	P	response to abiotic stimulus	66	2635	5.8e-17	5.3e-15
										GO:0009620	P	response to fungus	29	499	3.8e-16	3.4e-14
										GO:0033554	P	cellular response to stress	46	1473	4.4e-15	3.8e-13
										GO:0006970	P	response to osmotic stress	35	842	4.7e-15	3.9e-13
										GO:0034976	P	response to endoplasmic reticulum stress	24	352	5.8e-15	4.8e-13
										GO:0010035	P	response to inorganic substance	39	1086	1e-14	8.4e-13
										GO:0043069	P	negative regulation of programmed cell death	18	170	1.6e-14	1.3e-12
										GO:0044281	P	small molecule metabolic process	79	4065	2.3e-14	1.7e-12
										GO:0060548	P	negative regulation of cell death	18	174	2.3e-14	1.7e-12
										GO:0046686	P	response to cadmium ion	26	470	4.2e-14	3.1e-12
										GO:0033036	P	macromolecule localization	45	1541	9.4e-14	6.7e-12
										GO:0009651	P	response to salt stress	32	788	1.4e-13	1e-11
										GO:0009751	P	response to salicylic acid stimulus	25	470	3.1e-13	2.1e-11
										GO:0010038	P	response to metal ion	28	610	3.3e-13	2.1e-11
										GO:0008104	P	protein localization	39	1216	3.3e-13	2.1e-11
										GO:0009753	P	response to jasmonic acid stimulus	25	471	3.2e-13	2.1e-11
										GO:0009863	P	salicylic acid mediated signaling pathway	22	349	3.6e-13	2.3e-11
										GO:0000165	P	MAPKKK cascade	18	209	4.2e-13	2.5e-11
										GO:0009697	P	salicylic acid biosynthetic process	18	209	4.2e-13	2.5e-11
										GO:0071446	P	cellular response to salicylic acid stimulus	22	351	4.1e-13	2.5e-11
										GO:0046907	P	intracellular transport	42	1423	5.1e-13	3e-11
										GO:0051716	P	cellular response to stimulus	55	2355	7.6e-13	4.4e-11
										GO:0006605	P	protein targeting	33	906	1e-12	5.8e-11
										GO:0009696	P	salicylic acid metabolic process	18	222	1.1e-12	6.1e-11
										GO:0007243	P	protein kinase cascade	18	223	1.2e-12	6.4e-11
										GO:0045184	P	establishment of protein localization	37	1160	1.7e-12	9.1e-11
										GO:0015031	P	protein transport	37	1160	1.7e-12	9.1e-11
										GO:0048585	P	negative regulation of response to stimulus	21	349	3e-12	1.5e-10
										GO:0031348	P	negative regulation of defense response	19	273	3.1e-12	1.6e-10
										GO:0044283	P	small molecule biosynthetic process	47	1865	4e-12	2e-10
										GO:0009867	P	jasmonic acid mediated signaling pathway	19	282	5.3e-12	2.6e-10
										GO:0071395	P	cellular response to jasmonic acid stimulus	19	282	5.3e-12	2.6e-10
										GO:0070727	P	cellular macromolecule localization	35	1093	6.6e-12	3.2e-10
										GO:0051641	P	cellular localization	43	1613	6.8e-12	3.3e-10
										GO:0009719	P	response to endogenous stimulus	43	1615	7.1e-12	3.3e-10
										GO:0051649	P	establishment of localization in cell	42	1554	8.2e-12	3.8e-10
										GO:0006886	P	intracellular protein transport	34	1044	8.8e-12	4e-10
										GO:0010310	P	regulation of hydrogen peroxide metabolic process	16	187	9.6e-12	4.3e-10
										GO:0080010	P	regulation of oxygen and reactive oxygen species metabolic process	16	188	1e-11	4.6e-10
										GO:0009595	P	detection of biotic stimulus	13	104	1.2e-11	5.1e-10
										GO:0034613	P	cellular protein localization	34	1059	1.3e-11	5.5e-10
										GO:0009862	P	systemic acquired resistance, salicylic acid mediated signaling pathway	17	251	6.7e-11	2.9e-09
										GO:0009056	P	catabolic process	49	2182	7e-11	3e-09
										GO:0010200	P	response to chitin	21	421	8.2e-11	3.4e-09
										GO:0032787	P	monocarboxylic acid metabolic process	39	1481	1.1e-10	4.4e-09
										GO:0019438	P	aromatic compound biosynthetic process	26	680	1.2e-10	4.7e-09
										GO:0071310	P	cellular response to organic substance	35	1234	1.7e-10	6.6e-09
										GO:0044248	P	cellular catabolic process	47	2095	1.9e-10	7.7e-09
										GO:0009743	P	response to carbohydrate stimulus	28	812	2.1e-10	8.1e-09
										GO:0043436	P	oxoacid metabolic process	47	2103	2.2e-10	8.4e-09
										GO:0019752	P	carboxylic acid metabolic process	47	2103	2.2e-10	8.4e-09
										GO:0006082	P	organic acid metabolic process	47	2105	2.3e-10	8.6e-09
										GO:0007242	P	intracellular signaling cascade	35	1252	2.4e-10	9e-09
										GO:0042180	P	cellular ketone metabolic process	47	2123	3e-10	1.1e-08
										GO:0070887	P	cellular response to chemical stimulus	37	1417	4.4e-10	1.6e-08
										GO:0043900	P	regulation of multi-organism process	12	118	6.5e-10	2.3e-08
										GO:0051606	P	detection of stimulus	13	148	6.6e-10	2.3e-08
										GO:0044282	P	small molecule catabolic process	29	932	9.6e-10	3.4e-08
										GO:0006811	P	ion transport	30	1019	1.7e-09	5.9e-08
										GO:0009987	P	cellular process	161	14419	1.7e-09	6e-08
										GO:0006006	P	glucose metabolic process	22	554	1.7e-09	6e-08
										GO:0006725	P	cellular aromatic compound metabolic process	30	1022	1.8e-09	6.1e-08
										GO:0006888	P	ER to Golgi vesicle-mediated transport	11	105	2.5e-09	8.5e-08
										GO:0042743	P	hydrogen peroxide metabolic process	17	335	4.3e-09	1.4e-07
										GO:0071495	P	cellular response to endogenous stimulus	26	815	4.6e-09	1.5e-07
										GO:0005975	P	carbohydrate metabolic process	46	2249	5.6e-09	1.8e-07
										GO:0044275	P	cellular carbohydrate catabolic process	21	545	6.9e-09	2.2e-07
										GO:0006800	P	oxygen and reactive oxygen species metabolic process	17	347	7.1e-09	2.3e-07
										GO:0019318	P	hexose metabolic process	22	602	7.5e-09	2.4e-07
										GO:0002679	P	respiratory burst during defense response	11	121	1e-08	3.1e-07
										GO:0045730	P	respiratory burst	11	121	1e-08	3.1e-07
										GO:0048519	P	negative regulation of biological process	32	1243	1.1e-08	3.3e-07
										GO:0046394	P	carboxylic acid biosynthetic process	30	1116	1.3e-08	3.8e-07
										GO:0016053	P	organic acid biosynthetic process	30	1116	1.3e-08	3.8e-07
										GO:0016052	P	carbohydrate catabolic process	21	573	1.6e-08	4.7e-07
										GO:0006007	P	glucose catabolic process	19	474	2e-08	6e-07
										GO:0006066	P	alcohol metabolic process	30	1143	2.1e-08	6.2e-07
										GO:0019320	P	hexose catabolic process	19	476	2.2e-08	6.3e-07
										GO:0046365	P	monosaccharide catabolic process	19	480	2.5e-08	7.1e-07
										GO:0046164	P	alcohol catabolic process	19	491	3.5e-08	1e-06
										GO:0006820	P	anion transport	16	350	5e-08	1.4e-06
										GO:0005996	P	monosaccharide metabolic process	24	804	6.3e-08	1.8e-06
										GO:0008152	P	metabolic process	150	13633	8.1e-08	2.2e-06
										GO:0007165	P	signal transduction	36	1670	9.6e-08	2.7e-06
										GO:0061025	P	membrane fusion	14	275	1e-07	2.7e-06
										GO:0006944	P	cellular membrane fusion	14	275	1e-07	2.7e-06
										GO:0006833	P	water transport	11	155	1.1e-07	2.9e-06
										GO:0042044	P	fluid transport	11	155	1.1e-07	2.9e-06
										GO:0048193	P	Golgi vesicle transport	15	327	1.3e-07	3.4e-06
										GO:0044237	P	cellular metabolic process	132	11509	1.5e-07	3.9e-06
										GO:0016192	P	vesicle-mediated transport	20	598	1.5e-07	3.9e-06
										GO:0015849	P	organic acid transport	14	289	1.8e-07	4.6e-06
										GO:0048523	P	negative regulation of cellular process	23	789	1.8e-07	4.6e-06
										GO:0023052	P	signaling	44	2376	2.1e-07	5.4e-06
										GO:0044265	P	cellular macromolecule catabolic process	29	1208	2.3e-07	5.9e-06
										GO:0043090	P	amino acid import	8	75	3.5e-07	8.8e-06
										GO:0023060	P	signal transmission	36	1767	3.7e-07	9.2e-06
										GO:0023046	P	signaling process	36	1768	3.7e-07	9.2e-06
										GO:0009266	P	response to temperature stimulus	25	962	4.2e-07	1e-05
										GO:0006865	P	amino acid transport	13	266	4.5e-07	1.1e-05
										GO:0009057	P	macromolecule catabolic process	29	1255	5e-07	1.2e-05
										GO:0006575	P	cellular amino acid derivative metabolic process	21	714	5.5e-07	1.3e-05
										GO:0015837	P	amine transport	13	272	5.7e-07	1.4e-05
										GO:0065007	P	biological regulation	83	6222	6.1e-07	1.5e-05
										GO:0048767	P	root hair elongation	11	188	6.6e-07	1.6e-05
										GO:0046942	P	carboxylic acid transport	13	283	8.8e-07	2e-05
										GO:0006862	P	nucleotide transport	6	35	8.7e-07	2e-05
										GO:0009605	P	response to external stimulus	26	1087	1.1e-06	2.5e-05
										GO:0006812	P	cation transport	22	813	1.1e-06	2.6e-05
										GO:0065008	P	regulation of biological quality	33	1654	1.9e-06	4.3e-05
										GO:0009725	P	response to hormone stimulus	29	1375	3e-06	6.7e-05
										GO:0061024	P	membrane organization	17	543	3.1e-06	6.9e-05
										GO:0016044	P	cellular membrane organization	17	543	3.1e-06	6.9e-05
										GO:0044262	P	cellular carbohydrate metabolic process	34	1778	3.2e-06	7.1e-05
										GO:0051789	P	response to protein stimulus	14	376	3.6e-06	7.8e-05
										GO:0002252	P	immune effector process	12	273	3.6e-06	7.8e-05
										GO:0023034	P	intracellular signaling pathway	15	433	3.7e-06	8e-05
										GO:0030968	P	endoplasmic reticulum unfolded protein response	10	185	4.2e-06	9e-05
										GO:0034620	P	cellular response to unfolded protein	10	187	4.6e-06	9.8e-05
										GO:0006986	P	response to unfolded protein	10	187	4.6e-06	9.8e-05
										GO:0009416	P	response to light stimulus	26	1188	5.3e-06	0.00011
										GO:0006984	P	ER-nuclear signaling pathway	10	193	6e-06	0.00013
										GO:0009611	P	response to wounding	13	340	6.1e-06	0.00013
										GO:0071445	P	cellular response to protein stimulus	10	194	6.3e-06	0.00013
										GO:0070838	P	divalent metal ion transport	10	195	6.6e-06	0.00013
										GO:0015802	P	basic amino acid transport	5	29	7.2e-06	0.00015
										GO:0071216	P	cellular response to biotic stimulus	10	197	7.1e-06	0.00015
										GO:0015696	P	ammonium transport	5	29	7.2e-06	0.00015
										GO:0023033	P	signaling pathway	16	519	7.3e-06	0.00015
										GO:0015695	P	organic cation transport	5	30	8.4e-06	0.00017
										GO:0009723	P	response to ethylene stimulus	13	353	8.9e-06	0.00018
										GO:0009408	P	response to heat	12	303	9.9e-06	0.00019
										GO:0042398	P	cellular amino acid derivative biosynthetic process	16	534	1e-05	0.0002
										GO:0050789	P	regulation of biological process	69	5235	1.4e-05	0.00027
										GO:0009314	P	response to radiation	26	1263	1.5e-05	0.00029
										GO:0021700	P	developmental maturation	12	320	1.7e-05	0.00032
										GO:0015674	P	di-, tri-valent inorganic cation transport	12	321	1.7e-05	0.00033
										GO:0009058	P	biosynthetic process	94	7962	1.7e-05	0.00033
										GO:0010015	P	root morphogenesis	14	439	1.9e-05	0.00036
										GO:0044238	P	primary metabolic process	126	11717	2e-05	0.00038
										GO:0007030	P	Golgi organization	9	178	2.1e-05	0.0004
										GO:0002237	P	response to molecule of bacterial origin	7	102	2.9e-05	0.00053
										GO:0019748	P	secondary metabolic process	25	1247	3.4e-05	0.00063
										GO:0046364	P	monosaccharide biosynthetic process	9	191	3.6e-05	0.00066
										GO:0009825	P	multidimensional cell growth	7	111	4.8e-05	0.00087
										GO:0010167	P	response to nitrate	9	199	4.9e-05	0.00089
										GO:0048764	P	trichoblast maturation	11	308	5.7e-05	0.001
										GO:0048765	P	root hair cell differentiation	11	308	5.7e-05	0.001
										GO:0048469	P	cell maturation	11	309	5.9e-05	0.0011
										GO:0032879	P	regulation of localization	9	207	6.5e-05	0.0012
										GO:0015706	P	nitrate transport	9	207	6.5e-05	0.0012
										GO:0016051	P	carbohydrate biosynthetic process	22	1070	7.2e-05	0.0013
										GO:0009962	P	regulation of flavonoid biosynthetic process	7	124	9.2e-05	0.0016
										GO:0016049	P	cell growth	17	715	9.3e-05	0.0016
										GO:0006094	P	gluconeogenesis	8	169	9.5e-05	0.0016
										GO:0044249	P	cellular biosynthetic process	89	7737	9.5e-05	0.0016
										GO:0016043	P	cellular component organization	45	3141	0.00011	0.0018
										GO:0009813	P	flavonoid biosynthetic process	9	225	0.00012	0.002
										GO:0007033	P	vacuole organization	5	55	0.00012	0.002
										GO:0048364	P	root development	15	594	0.00013	0.0022
										GO:0022622	P	root system development	15	595	0.00013	0.0022
										GO:0010054	P	trichoblast differentiation	11	339	0.00013	0.0022
										GO:0008361	P	regulation of cell size	17	739	0.00014	0.0023
										GO:0034220	P	ion transmembrane transport	7	133	0.00014	0.0023
										GO:0019319	P	hexose biosynthetic process	8	182	0.00015	0.0025
										GO:0032535	P	regulation of cellular component size	17	752	0.00017	0.0027
										GO:0090066	P	regulation of anatomical structure size	17	752	0.00017	0.0027
										GO:0010053	P	root epidermal cell differentiation	11	350	0.00017	0.0028
										GO:0046165	P	alcohol biosynthetic process	10	293	0.00018	0.0029
										GO:0006519	P	cellular amino acid and derivative metabolic process	24	1324	0.00022	0.0036
										GO:0009411	P	response to UV	9	247	0.00024	0.0038
										GO:0009963	P	positive regulation of flavonoid biosynthetic process	6	103	0.00025	0.004
										GO:0043269	P	regulation of ion transport	7	147	0.00025	0.004
										GO:0009733	P	response to auxin stimulus	12	431	0.00026	0.0041
										GO:0009812	P	flavonoid metabolic process	9	251	0.00026	0.0041
										GO:0048588	P	developmental cell growth	12	440	0.00031	0.0048
										GO:0043455	P	regulation of secondary metabolic process	7	157	0.00037	0.0057
										GO:0071554	P	cell wall organization or biogenesis	19	963	0.00038	0.0058
										GO:0006754	P	ATP biosynthetic process	5	72	0.00039	0.0059
										GO:0043481	P	anthocyanin accumulation in tissues in response to UV light	6	113	0.0004	0.0059
										GO:0043480	P	pigment accumulation in tissues	6	113	0.0004	0.0059
										GO:0043478	P	pigment accumulation in response to UV light	6	113	0.0004	0.0059
										GO:0043479	P	pigment accumulation in tissues in response to UV light	6	113	0.0004	0.0059
										GO:0043473	P	pigmentation	6	113	0.0004	0.0059
										GO:0043476	P	pigment accumulation	6	113	0.0004	0.0059
										GO:0046700	P	heterocycle catabolic process	9	266	0.0004	0.0059
										GO:0015698	P	inorganic anion transport	9	266	0.0004	0.0059
										GO:0009699	P	phenylpropanoid biosynthetic process	10	327	0.00041	0.0061
										GO:0010817	P	regulation of hormone levels	12	456	0.00042	0.0062
										GO:0009625	P	response to insect	5	76	0.00049	0.0072
										GO:0050794	P	regulation of cellular process	57	4595	0.0005	0.0073
										GO:0006096	P	glycolysis	8	219	0.00051	0.0074
										GO:0009145	P	purine nucleoside triphosphate biosynthetic process	5	78	0.00055	0.0078
										GO:0009206	P	purine ribonucleoside triphosphate biosynthetic process	5	78	0.00055	0.0078
										GO:0009201	P	ribonucleoside triphosphate biosynthetic process	5	78	0.00055	0.0078
										GO:0009698	P	phenylpropanoid metabolic process	11	405	0.00057	0.008
										GO:0006816	P	calcium ion transport	6	121	0.00057	0.008
										GO:0071555	P	cell wall organization	14	613	0.00057	0.008
										GO:0009142	P	nucleoside triphosphate biosynthetic process	5	79	0.00058	0.0081
										GO:0009642	P	response to light intensity	9	282	0.0006	0.0083
										GO:0051049	P	regulation of transport	7	172	0.00062	0.0086
										GO:0042436	P	indole derivative catabolic process	5	81	0.00065	0.0089
										GO:0048589	P	developmental growth	16	791	0.00084	0.012
										GO:0006576	P	cellular biogenic amine metabolic process	7	182	0.00085	0.012
										GO:0015931	P	nucleobase, nucleoside, nucleotide and nucleic acid transport	8	238	0.00086	0.012
										GO:0034641	P	cellular nitrogen compound metabolic process	23	1373	0.00087	0.012
										GO:0051603	P	proteolysis involved in cellular protein catabolic process	12	497	0.00088	0.012
										GO:0009615	P	response to virus	7	185	0.00094	0.013
										GO:0006979	P	response to oxidative stress	13	582	0.0011	0.015
										GO:0006869	P	lipid transport	7	193	0.0012	0.016
										GO:0006972	P	hyperosmotic response	8	251	0.0012	0.016
										GO:0009926	P	auxin polar transport	5	95	0.0013	0.017
										GO:0009152	P	purine ribonucleotide biosynthetic process	5	95	0.0013	0.017
										GO:0044257	P	cellular protein catabolic process	12	525	0.0014	0.018
										GO:0042434	P	indole derivative metabolic process	6	148	0.0015	0.02
										GO:0042430	P	indole and derivative metabolic process	6	148	0.0015	0.02
										GO:0060918	P	auxin transport	5	100	0.0016	0.021
										GO:0009914	P	hormone transport	5	101	0.0017	0.021
										GO:0030243	P	cellulose metabolic process	6	150	0.0016	0.021
										GO:0009913	P	epidermal cell differentiation	11	467	0.0017	0.022
										GO:0030163	P	protein catabolic process	12	540	0.0017	0.022
										GO:0008544	P	epidermis development	11	469	0.0018	0.023
										GO:0007398	P	ectoderm development	11	469	0.0018	0.023
										GO:0046483	P	heterocycle metabolic process	18	1023	0.0019	0.024
										GO:0034637	P	cellular carbohydrate biosynthetic process	17	941	0.0019	0.024
										GO:0006508	P	proteolysis	17	943	0.002	0.025
										GO:0009310	P	amine catabolic process	7	214	0.0021	0.026
										GO:0040007	P	growth	17	949	0.0021	0.026
										GO:0009409	P	response to cold	13	629	0.0021	0.026
										GO:0019439	P	aromatic compound catabolic process	5	108	0.0022	0.027
										GO:0005976	P	polysaccharide metabolic process	14	712	0.0023	0.028
										GO:0048878	P	chemical homeostasis	8	281	0.0024	0.029
										GO:0009414	P	response to water deprivation	10	416	0.0024	0.03
										GO:0032870	P	cellular response to hormone stimulus	13	641	0.0025	0.03
										GO:0055086	P	nucleobase, nucleoside and nucleotide metabolic process	14	726	0.0027	0.033
										GO:0055085	P	transmembrane transport	13	648	0.0027	0.033
										GO:0009415	P	response to water	10	424	0.0027	0.033
										GO:0006091	P	generation of precursor metabolites and energy	14	730	0.0028	0.034
										GO:0030001	P	metal ion transport	12	576	0.0029	0.035
										GO:0046034	P	ATP metabolic process	5	116	0.0029	0.035
										GO:0009826	P	unidimensional cell growth	11	502	0.003	0.035
										GO:0060560	P	developmental growth involved in morphogenesis	11	502	0.003	0.035
										GO:0042402	P	cellular biogenic amine catabolic process	5	117	0.003	0.036
										GO:0010876	P	lipid localization	8	293	0.0031	0.036
										GO:0000271	P	polysaccharide biosynthetic process	12	590	0.0035	0.041
										GO:0019538	P	protein metabolic process	59	5220	0.0036	0.043
										GO:0009063	P	cellular amino acid catabolic process	6	178	0.0037	0.044
										GO:0050801	P	ion homeostasis	7	240	0.0039	0.045
										GO:0006164	P	purine nucleotide biosynthetic process	5	125	0.004	0.046
										GO:0009755	P	hormone-mediated signaling pathway	12	600	0.004	0.046
										GO:0018409	P	peptide or protein amino-terminal blocking	11	529	0.0044	0.049
										GO:0018377	P	protein myristoylation	11	529	0.0044	0.049
										GO:0009117	P	nucleotide metabolic process	13	685	0.0043	0.049
										GO:0018319	P	protein amino acid myristoylation	11	529	0.0044	0.049
										GO:0006499	P	N-terminal protein myristoylation	11	529	0.0044	0.049
										GO:0006498	P	N-terminal protein lipidation	11	529	0.0044	0.049

## Sheet: GO analysis up 4 dpi
Direction	Down	Nc14 unique							Shared							Nc2 unique
DPI	4	36							43							105
		GO term	Ontology	Description	Number in input list	Number in BG/Ref	p-value	FDR	GO term	Ontology	Description	Number in input list	Number in BG/Ref	p-value	FDR	GO term	Ontology	Description	Number in input list	Number in BG/Ref	p-value	FDR
		GO:0006396	P	RNA processing	7	967	8.6e-05	0.0074	GO:0000154	P	rRNA modification	7	74	1.7e-11	4.9e-09	GO:0045087	P	innate immune response	39	930	7.8e-31	9.9e-28
		GO:0030529	C	ribonucleoprotein complex	10	650	1.7e-09	8.6e-08	GO:0042254	P	ribosome biogenesis	9	437	7.4e-09	8.7e-07	GO:0002376	P	immune system process	39	984	6e-30	2.5e-27
		GO:0032991	C	macromolecular complex	10	2050	5.7e-05	0.0014	GO:0022613	P	ribonucleoprotein complex biogenesis	9	447	9e-09	8.7e-07	GO:0006955	P	immune response	39	984	6e-30	2.5e-27
									GO:0006364	P	rRNA processing	7	324	3e-07	1.8e-05	GO:0006952	P	defense response	44	1653	3.8e-27	1.2e-24
									GO:0016072	P	rRNA metabolic process	7	325	3.1e-07	1.8e-05	GO:0009814	P	defense response, incompatible interaction	29	536	1.3e-25	3.3e-23
									GO:0006396	P	RNA processing	10	967	5.6e-07	2.7e-05	GO:0051707	P	response to other organism	40	1421	2.5e-25	5.3e-23
									GO:0034470	P	ncRNA processing	7	387	9.8e-07	4.1e-05	GO:0050832	P	defense response to fungus	25	342	4.3e-25	7.7e-23
									GO:0009451	P	RNA modification	7	418	1.6e-06	5.9e-05	GO:0009607	P	response to biotic stimulus	42	1687	1.1e-24	1.7e-22
									GO:0034660	P	ncRNA metabolic process	7	481	4e-06	0.00013	GO:0009620	P	response to fungus	26	499	1.5e-22	2.1e-20
									GO:0044085	P	cellular component biogenesis	10	1480	2.4e-05	0.0007	GO:0009627	P	systemic acquired resistance	25	445	1.9e-22	2.4e-20
									GO:0009753	P	response to jasmonic acid stimulus	6	471	4.4e-05	0.0012	GO:0051704	P	multi-organism process	40	1820	1.8e-21	2.1e-19
									GO:0008152	P	metabolic process	31	13633	5.6e-05	0.0014	GO:0043067	P	regulation of programmed cell death	22	397	1.1e-19	1.2e-17
									GO:0009987	P	cellular process	31	14419	0.00021	0.0048	GO:0010941	P	regulation of cell death	22	405	1.7e-19	1.7e-17
									GO:0044237	P	cellular metabolic process	26	11509	0.00088	0.018	GO:0045088	P	regulation of innate immune response	22	415	2.8e-19	2.5e-17
									GO:0009719	P	response to endogenous stimulus	8	1615	0.0014	0.027	GO:0002682	P	regulation of immune system process	22	419	3.4e-19	2.7e-17
									GO:0006952	P	defense response	8	1653	0.0016	0.029	GO:0050776	P	regulation of immune response	22	419	3.4e-19	2.7e-17
									GO:0042221	P	response to chemical stimulus	13	3978	0.0018	0.031	GO:0010363	P	regulation of plant-type hypersensitive response	21	371	5.6e-19	4.2e-17
									GO:0050896	P	response to stimulus	17	6292	0.0023	0.038	GO:0006950	P	response to stress	53	4089	6.5e-19	4.6e-17
									GO:0010467	P	gene expression	14	4766	0.0032	0.047	GO:0080135	P	regulation of cellular response to stress	21	379	8.4e-19	5.6e-17
									GO:0010033	P	response to organic substance	10	2754	0.0034	0.047	GO:0012501	P	programmed cell death	22	451	1.5e-18	9.5e-17
									GO:0016070	P	RNA metabolic process	12	3734	0.0034	0.047	GO:0006612	P	protein targeting to membrane	21	392	1.6e-18	9.8e-17
																GO:0031347	P	regulation of defense response	23	529	2.6e-18	1.4e-16
																GO:0034050	P	host programmed cell death induced by symbiont	21	402	2.6e-18	1.4e-16
																GO:0009626	P	plant-type hypersensitive response	21	401	2.5e-18	1.4e-16
																GO:0080134	P	regulation of response to stress	23	544	4.6e-18	2.3e-16
																GO:0043069	P	negative regulation of programmed cell death	16	170	6.5e-18	3.2e-16
																GO:0060548	P	negative regulation of cell death	16	174	9.2e-18	4.3e-16
																GO:0016265	P	death	22	500	1.2e-17	5.3e-16
																GO:0008219	P	cell death	22	500	1.2e-17	5.3e-16
																GO:0009617	P	response to bacterium	23	577	1.6e-17	6.7e-16
																GO:0050896	P	response to stimulus	62	6292	6.3e-17	2.6e-15
																GO:0010033	P	response to organic substance	42	2754	7.2e-17	2.8e-15
																GO:0034976	P	response to endoplasmic reticulum stress	19	352	7.1e-17	2.8e-15
																GO:0048583	P	regulation of response to stimulus	23	667	3.3e-16	1.2e-14
																GO:0042221	P	response to chemical stimulus	48	3978	1.5e-15	5.4e-14
																GO:0009697	P	salicylic acid biosynthetic process	15	209	3.2e-15	1.1e-13
																GO:0000165	P	MAPKKK cascade	15	209	3.2e-15	1.1e-13
																GO:0033554	P	cellular response to stress	30	1473	5.1e-15	1.7e-13
																GO:0009696	P	salicylic acid metabolic process	15	222	7.4e-15	2.4e-13
																GO:0007243	P	protein kinase cascade	15	223	7.9e-15	2.4e-13
																GO:0042742	P	defense response to bacterium	18	394	7.9e-15	2.4e-13
																GO:0009751	P	response to salicylic acid stimulus	19	470	1.1e-14	3.3e-13
																GO:0009863	P	salicylic acid mediated signaling pathway	17	349	1.7e-14	5.1e-13
																GO:0071446	P	cellular response to salicylic acid stimulus	17	351	1.9e-14	5.5e-13
																GO:0031348	P	negative regulation of defense response	15	273	1.3e-13	3.6e-12
																GO:0010200	P	response to chitin	17	421	3.2e-13	8.8e-12
																GO:0010310	P	regulation of hydrogen peroxide metabolic process	13	187	3.7e-13	9.9e-12
																GO:0080010	P	regulation of oxygen and reactive oxygen species metabolic process	13	188	3.9e-13	1e-11
																GO:0009862	P	systemic acquired resistance, salicylic acid mediated signaling pathway	14	251	7.3e-13	1.9e-11
																GO:0051716	P	cellular response to stimulus	34	2355	8.9e-13	2.3e-11
																GO:0006605	P	protein targeting	22	906	1.5e-12	3.8e-11
																GO:0009867	P	jasmonic acid mediated signaling pathway	14	282	3.3e-12	7.9e-11
																GO:0071395	P	cellular response to jasmonic acid stimulus	14	282	3.3e-12	7.9e-11
																GO:0048585	P	negative regulation of response to stimulus	15	349	3.8e-12	8.9e-11
																GO:0009595	P	detection of biotic stimulus	10	104	1.1e-11	2.5e-10
																GO:0071310	P	cellular response to organic substance	24	1234	1.2e-11	2.8e-10
																GO:0048519	P	negative regulation of biological process	24	1243	1.4e-11	3.1e-10
																GO:0009753	P	response to jasmonic acid stimulus	16	471	2e-11	4.5e-10
																GO:0006886	P	intracellular protein transport	22	1044	2.3e-11	4.9e-10
																GO:0034613	P	cellular protein localization	22	1059	2.9e-11	6.2e-10
																GO:0070727	P	cellular macromolecule localization	22	1093	5.3e-11	1.1e-09
																GO:0009719	P	response to endogenous stimulus	26	1615	8.7e-11	1.8e-09
																GO:0007242	P	intracellular signaling cascade	23	1252	1.1e-10	2.2e-09
																GO:0045184	P	establishment of protein localization	22	1160	1.6e-10	3.2e-09
																GO:0015031	P	protein transport	22	1160	1.6e-10	3.2e-09
																GO:0033036	P	macromolecule localization	25	1541	1.9e-10	3.6e-09
																GO:0070887	P	cellular response to chemical stimulus	24	1417	2e-10	3.7e-09
																GO:0051606	P	detection of stimulus	10	148	2.8e-10	5.3e-09
																GO:0042743	P	hydrogen peroxide metabolic process	13	335	3.8e-10	7e-09
																GO:0008104	P	protein localization	22	1216	3.9e-10	7e-09
																GO:0006800	P	oxygen and reactive oxygen species metabolic process	13	347	5.7e-10	1e-08
																GO:0009743	P	response to carbohydrate stimulus	18	812	8.7e-10	1.5e-08
																GO:0046907	P	intracellular transport	23	1423	1.2e-09	2.1e-08
																GO:0006810	P	transport	36	3577	3.9e-09	6.7e-08
																GO:0048523	P	negative regulation of cellular process	17	789	4.1e-09	6.9e-08
																GO:0007165	P	signal transduction	24	1670	4.9e-09	8.2e-08
																GO:0051649	P	establishment of localization in cell	23	1554	6.4e-09	1.1e-07
																GO:0071495	P	cellular response to endogenous stimulus	17	815	6.5e-09	1.1e-07
																GO:0051234	P	establishment of localization	36	3652	6.8e-09	1.1e-07
																GO:0051641	P	cellular localization	23	1613	1.3e-08	2e-07
																GO:0023046	P	signaling process	24	1768	1.5e-08	2.2e-07
																GO:0023052	P	signaling	28	2376	1.4e-08	2.2e-07
																GO:0023060	P	signal transmission	24	1767	1.4e-08	2.2e-07
																GO:0043900	P	regulation of multi-organism process	8	118	1.8e-08	2.7e-07
																GO:0051179	P	localization	36	3819	2.2e-08	3.3e-07
																GO:0019438	P	aromatic compound biosynthetic process	15	680	2.7e-08	4e-07
																GO:0061025	P	membrane fusion	10	275	8.1e-08	1.2e-06
																GO:0006944	P	cellular membrane fusion	10	275	8.1e-08	1.2e-06
																GO:0016053	P	organic acid biosynthetic process	18	1116	1e-07	1.5e-06
																GO:0046394	P	carboxylic acid biosynthetic process	18	1116	1e-07	1.5e-06
																GO:0016998	P	cell wall macromolecule catabolic process	5	29	1.4e-07	1.9e-06
																GO:0006725	P	cellular aromatic compound metabolic process	17	1022	1.6e-07	2.2e-06
																GO:0006862	P	nucleotide transport	5	35	3.2e-07	4.3e-06
																GO:0006865	P	amino acid transport	9	266	6.7e-07	9e-06
																GO:0015837	P	amine transport	9	272	8e-07	1.1e-05
																GO:0046942	P	carboxylic acid transport	9	283	1.1e-06	1.5e-05
																GO:0015849	P	organic acid transport	9	289	1.3e-06	1.7e-05
																GO:0032787	P	monocarboxylic acid metabolic process	19	1481	1.4e-06	1.8e-05
																GO:0002679	P	respiratory burst during defense response	6	121	6.6e-06	8.4e-05
																GO:0045730	P	respiratory burst	6	121	6.6e-06	8.4e-05
																GO:0044283	P	small molecule biosynthetic process	20	1865	1e-05	0.00013
																GO:0043090	P	amino acid import	5	75	1e-05	0.00013
																GO:0009737	P	response to abscisic acid stimulus	11	621	1.7e-05	0.00021
																GO:0043436	P	oxoacid metabolic process	21	2103	1.7e-05	0.00021
																GO:0019752	P	carboxylic acid metabolic process	21	2103	1.7e-05	0.00021
																GO:0006082	P	organic acid metabolic process	21	2105	1.7e-05	0.00021
																GO:0042180	P	cellular ketone metabolic process	21	2123	2e-05	0.00024
																GO:0061024	P	membrane organization	10	543	3e-05	0.00035
																GO:0016044	P	cellular membrane organization	10	543	3e-05	0.00035
																GO:0009725	P	response to hormone stimulus	16	1375	3.4e-05	0.0004
																GO:0009611	P	response to wounding	8	340	3.7e-05	0.00042
																GO:0002237	P	response to molecule of bacterial origin	5	102	4.2e-05	0.00048
																GO:0006820	P	anion transport	8	350	4.5e-05	0.00051
																GO:0009628	P	response to abiotic stimulus	23	2635	5.3e-05	0.00059
																GO:0006984	P	ER-nuclear signaling pathway	6	193	8.3e-05	0.00092
																GO:0071445	P	cellular response to protein stimulus	6	194	8.5e-05	0.00094
																GO:0071216	P	cellular response to biotic stimulus	6	197	9.3e-05	0.001
																GO:0009414	P	response to water deprivation	8	416	0.00015	0.0016
																GO:0009415	P	response to water	8	424	0.00017	0.0018
																GO:0009266	P	response to temperature stimulus	12	962	0.00019	0.002
																GO:0050794	P	regulation of cellular process	31	4595	0.00026	0.0028
																GO:0009723	P	response to ethylene stimulus	7	353	0.00032	0.0033
																GO:0051789	P	response to protein stimulus	7	376	0.00046	0.0048
																GO:0002252	P	immune effector process	6	273	0.00051	0.0053
																GO:0009605	P	response to external stimulus	12	1087	0.00056	0.0057
																GO:0030968	P	endoplasmic reticulum unfolded protein response	5	185	0.00062	0.0062
																GO:0006986	P	response to unfolded protein	5	187	0.00065	0.0064
																GO:0034620	P	cellular response to unfolded protein	5	187	0.00065	0.0064
																GO:0006869	P	lipid transport	5	193	0.00074	0.0073
																GO:0010167	P	response to nitrate	5	199	0.00085	0.0083
																GO:0006970	P	response to osmotic stress	10	842	0.00097	0.0094
																GO:0015706	P	nitrate transport	5	207	0.001	0.0097
																GO:0023034	P	intracellular signaling pathway	7	433	0.001	0.01
																GO:0009404	P	toxin metabolic process	5	211	0.0011	0.01
																GO:0009407	P	toxin catabolic process	5	211	0.0011	0.01
																GO:0050789	P	regulation of biological process	32	5235	0.0012	0.011
																GO:0015931	P	nucleobase, nucleoside, nucleotide and nucleic acid transport	5	238	0.0018	0.017
																GO:0010035	P	response to inorganic substance	11	1086	0.0019	0.018
																GO:0009409	P	response to cold	8	629	0.0021	0.019
																GO:0009651	P	response to salt stress	9	788	0.0023	0.021
																GO:0023033	P	signaling pathway	7	519	0.0029	0.026
																GO:0015698	P	inorganic anion transport	5	266	0.0029	0.026
																GO:0006811	P	ion transport	10	1019	0.0038	0.034
																GO:0010876	P	lipid localization	5	293	0.0044	0.039
																GO:0006575	P	cellular amino acid derivative metabolic process	8	714	0.0044	0.039
																GO:0009056	P	catabolic process	16	2182	0.005	0.043
																GO:0065007	P	biological regulation	34	6222	0.0053	0.046

## Sheet: GO analysis up 6 dpi
Direction	Down	Nc14 unique							Shared							Nc2 unique
DPI	6	468							108							241
		GO term	Ontology	Description	Number in input list	Number in BG/Ref	p-value	FDR	GO term	Ontology	Description	Number in input list	Number in BG/Ref	p-value	FDR	GO term	Ontology	Description	Number in input list	Number in BG/Ref	p-value	FDR
		GO:0050896	P	response to stimulus	266	6292	5.2e-59	2.4e-55	GO:0006950	P	response to stress	73	4089	7.9e-36	1.4e-32	GO:0009607	P	response to biotic stimulus	74	1687	1.9e-32	5.2e-29
		GO:0042221	P	response to chemical stimulus	206	3978	3.7e-55	8.6e-52	GO:0050896	P	response to stimulus	84	6292	2.6e-34	2.4e-31	GO:0051707	P	response to other organism	67	1421	6.1e-31	8.5e-28
		GO:0010033	P	response to organic substance	150	2754	3.6e-40	5.7e-37	GO:0042221	P	response to chemical stimulus	68	3978	2.4e-31	1.4e-28	GO:0050896	P	response to stimulus	133	6292	3.7e-29	3.4e-26
		GO:0006950	P	response to stress	173	4089	1.8e-33	2.1e-30	GO:0045087	P	innate immune response	38	930	1.6e-28	7.4e-26	GO:0051704	P	multi-organism process	72	1820	8.1e-29	5.6e-26
		GO:0009628	P	response to abiotic stimulus	127	2635	1.9e-28	1.8e-25	GO:0006952	P	defense response	46	1653	5.2e-28	1.9e-25	GO:0006950	P	response to stress	102	4089	4.6e-26	2.6e-23
		GO:0044283	P	small molecule biosynthetic process	105	1865	2.8e-28	2.2e-25	GO:0009607	P	response to biotic stimulus	46	1687	1.2e-27	2.8e-25	GO:0042221	P	response to chemical stimulus	97	3978	8.3e-24	3.9e-21
		GO:0044281	P	small molecule metabolic process	162	4065	4.5e-28	3e-25	GO:0002376	P	immune system process	38	984	1.2e-27	2.8e-25	GO:0045087	P	innate immune response	48	930	1.6e-23	6.4e-21
		GO:0019748	P	secondary metabolic process	85	1247	5.2e-28	3e-25	GO:0006955	P	immune response	38	984	1.2e-27	2.8e-25	GO:0006952	P	defense response	62	1653	2e-23	7.1e-21
		GO:0006519	P	cellular amino acid and derivative metabolic process	86	1324	5.7e-27	2.9e-24	GO:0034976	P	response to endoplasmic reticulum stress	26	352	1.7e-25	3.4e-23	GO:0009620	P	response to fungus	37	499	3.5e-23	1.1e-20
		GO:0042180	P	cellular ketone metabolic process	109	2123	3e-26	1.4e-23	GO:0051707	P	response to other organism	40	1421	3.2e-24	5.9e-22	GO:0009753	P	response to jasmonic acid stimulus	36	471	5.5e-23	1.5e-20
		GO:0044248	P	cellular catabolic process	108	2095	4e-26	1.7e-23	GO:0033554	P	cellular response to stress	40	1473	1.2e-23	1.9e-21	GO:0002376	P	immune system process	48	984	1.6e-22	3.6e-20
		GO:0043436	P	oxoacid metabolic process	108	2103	5.3e-26	1.9e-23	GO:0009814	P	defense response, incompatible interaction	27	536	2.4e-22	3.7e-20	GO:0006955	P	immune response	48	984	1.6e-22	3.6e-20
		GO:0006082	P	organic acid metabolic process	108	2105	5.7e-26	1.9e-23	GO:0010035	P	response to inorganic substance	33	1086	9.1e-21	1.3e-18	GO:0009814	P	defense response, incompatible interaction	36	536	3.1e-21	6.7e-19
		GO:0019752	P	carboxylic acid metabolic process	108	2103	5.3e-26	1.9e-23	GO:0009628	P	response to abiotic stimulus	47	2635	1.2e-20	1.6e-18	GO:0044281	P	small molecule metabolic process	92	4065	3.7e-20	7.3e-18
		GO:0009056	P	catabolic process	110	2182	7.1e-26	2.2e-23	GO:0009627	P	systemic acquired resistance	24	445	1.6e-20	1.9e-18	GO:0009695	P	jasmonic acid biosynthetic process	21	136	1.9e-19	3.6e-17
		GO:0009607	P	response to biotic stimulus	92	1687	1e-23	3e-21	GO:0051704	P	multi-organism process	40	1820	2.1e-20	2.4e-18	GO:0009694	P	jasmonic acid metabolic process	22	160	2.5e-19	4.3e-17
		GO:0006970	P	response to osmotic stress	62	842	4.9e-22	1.3e-19	GO:0009266	P	response to temperature stimulus	30	962	3.8e-19	4.1e-17	GO:0031408	P	oxylipin biosynthetic process	21	142	4.3e-19	7.1e-17
		GO:0034641	P	cellular nitrogen compound metabolic process	79	1373	1.2e-21	3.1e-19	GO:0050832	P	defense response to fungus	21	342	4e-19	4.1e-17	GO:0031407	P	oxylipin metabolic process	22	168	6.4e-19	9.8e-17
		GO:0008152	P	metabolic process	325	13633	1.3e-21	3.1e-19	GO:0051716	P	cellular response to stimulus	43	2355	4.6e-19	4.5e-17	GO:0009627	P	systemic acquired resistance	31	445	8.3e-19	1.2e-16
		GO:0009651	P	response to salt stress	57	788	5.8e-20	1.3e-17	GO:0031347	P	regulation of defense response	24	529	7e-19	6.4e-17	GO:0010033	P	response to organic substance	72	2754	1.3e-18	1.9e-16
		GO:0006725	P	cellular aromatic compound metabolic process	65	1022	6.1e-20	1.4e-17	GO:0045088	P	regulation of innate immune response	22	415	1e-18	9e-17	GO:0009611	P	response to wounding	27	340	7.9e-18	1e-15
		GO:0009719	P	response to endogenous stimulus	81	1615	9.4e-19	2e-16	GO:0080134	P	regulation of response to stress	24	544	1.3e-18	9.8e-17	GO:0031347	P	regulation of defense response	32	529	1.1e-17	1.3e-15
		GO:0010035	P	response to inorganic substance	65	1086	1.1e-18	2.3e-16	GO:0002682	P	regulation of immune system process	22	419	1.3e-18	9.8e-17	GO:0012501	P	programmed cell death	30	451	1e-17	1.3e-15
		GO:0044106	P	cellular amine metabolic process	60	947	2.3e-18	4.4e-16	GO:0050776	P	regulation of immune response	22	419	1.3e-18	9.8e-17	GO:0045088	P	regulation of innate immune response	29	415	1.1e-17	1.3e-15
		GO:0009725	P	response to hormone stimulus	73	1375	3.5e-18	6.5e-16	GO:0009620	P	response to fungus	23	499	2.9e-18	2.1e-16	GO:0002682	P	regulation of immune system process	29	419	1.4e-17	1.5e-15
		GO:0009987	P	cellular process	328	14419	4e-18	7.1e-16	GO:0043067	P	regulation of programmed cell death	21	397	7.2e-18	5e-16	GO:0050776	P	regulation of immune response	29	419	1.4e-17	1.5e-15
		GO:0006520	P	cellular amino acid metabolic process	57	882	7.5e-18	1.3e-15	GO:0010941	P	regulation of cell death	21	405	1.1e-17	7.1e-16	GO:0008219	P	cell death	31	500	1.8e-17	1.8e-15
		GO:0032787	P	monocarboxylic acid metabolic process	75	1481	1.4e-17	2.3e-15	GO:0010363	P	regulation of plant-type hypersensitive response	20	371	3.3e-17	2.2e-15	GO:0016265	P	death	31	500	1.8e-17	1.8e-15
		GO:0009743	P	response to carbohydrate stimulus	54	812	1.9e-17	3e-15	GO:0080135	P	regulation of cellular response to stress	20	379	4.9e-17	3.1e-15	GO:0080134	P	regulation of response to stress	32	544	2.3e-17	2.2e-15
		GO:0044237	P	cellular metabolic process	279	11509	2.7e-17	4.1e-15	GO:0012501	P	programmed cell death	21	451	8.3e-17	5.1e-15	GO:0009719	P	response to endogenous stimulus	52	1615	8e-17	7.4e-15
		GO:0009308	P	amine metabolic process	61	1034	2.8e-17	4.2e-15	GO:0048583	P	regulation of response to stimulus	24	667	1.1e-16	6.4e-15	GO:0051716	P	cellular response to stimulus	63	2355	1.3e-16	1.1e-14
		GO:0009404	P	toxin metabolic process	29	211	3.7e-17	5.2e-15	GO:0010033	P	response to organic substance	43	2754	1.4e-16	7.7e-15	GO:0009867	P	jasmonic acid mediated signaling pathway	24	282	1.4e-16	1.1e-14
		GO:0009407	P	toxin catabolic process	29	211	3.7e-17	5.2e-15	GO:0009626	P	plant-type hypersensitive response	20	401	1.4e-16	7.7e-15	GO:0071395	P	cellular response to jasmonic acid stimulus	24	282	1.4e-16	1.1e-14
		GO:0046686	P	response to cadmium ion	40	470	1.8e-16	2.4e-14	GO:0034050	P	host programmed cell death induced by symbiont	20	402	1.5e-16	7.8e-15	GO:0034976	P	response to endoplasmic reticulum stress	26	352	1.7e-16	1.4e-14
		GO:0009605	P	response to external stimulus	61	1087	2.6e-16	3.4e-14	GO:0046686	P	response to cadmium ion	21	470	1.8e-16	9.6e-15	GO:0009626	P	plant-type hypersensitive response	27	401	3.7e-16	2.9e-14
		GO:0044282	P	small molecule catabolic process	56	932	3e-16	3.9e-14	GO:0010200	P	response to chitin	20	421	3.4e-16	1.7e-14	GO:0034050	P	host programmed cell death induced by symbiont	27	402	3.9e-16	3e-14
		GO:0046483	P	heterocycle metabolic process	58	1023	9.8e-16	1.2e-13	GO:0043069	P	negative regulation of programmed cell death	15	170	4.4e-16	2.2e-14	GO:0048583	P	regulation of response to stimulus	33	667	8.4e-16	6.3e-14
		GO:0010038	P	response to metal ion	44	610	1.4e-15	1.8e-13	GO:0060548	P	negative regulation of cell death	15	174	6.1e-16	2.8e-14	GO:0043067	P	regulation of programmed cell death	26	397	2.5e-15	1.8e-13
		GO:0051707	P	response to other organism	69	1421	2.4e-15	2.9e-13	GO:0016265	P	death	21	500	6e-16	2.8e-14	GO:0010941	P	regulation of cell death	26	405	3.9e-15	2.8e-13
		GO:0051716	P	cellular response to stimulus	92	2355	1.1e-14	1.3e-12	GO:0008219	P	cell death	21	500	6e-16	2.8e-14	GO:0007242	P	intracellular signaling cascade	43	1252	6.9e-15	4.8e-13
		GO:0019438	P	aromatic compound biosynthetic process	44	680	5.3e-14	6e-12	GO:0009743	P	response to carbohydrate stimulus	25	812	7.5e-16	3.4e-14	GO:0001510	P	RNA methylation	19	185	9.8e-15	6.6e-13
		GO:0010498	P	proteasomal protein catabolic process	25	212	1.3e-13	1.5e-11	GO:0006612	P	protein targeting to membrane	19	392	1.4e-15	6.1e-14	GO:0006612	P	protein targeting to membrane	25	392	1.6e-14	1e-12
		GO:0042398	P	cellular amino acid derivative biosynthetic process	38	534	2e-13	2.2e-11	GO:0010038	P	response to metal ion	22	610	2.3e-15	9.8e-14	GO:0071310	P	cellular response to organic substance	42	1234	2e-14	1.3e-12
		GO:0006575	P	cellular amino acid derivative metabolic process	44	714	2.6e-13	2.7e-11	GO:0006979	P	response to oxidative stress	21	582	1.1e-14	4.4e-13	GO:0070887	P	cellular response to chemical stimulus	45	1417	2.2e-14	1.4e-12
		GO:0044238	P	primary metabolic process	270	11717	2.5e-13	2.7e-11	GO:0009642	P	response to light intensity	15	282	4.8e-13	1.9e-11	GO:0071495	P	cellular response to endogenous stimulus	34	815	3.4e-14	2.1e-12
		GO:0005975	P	carbohydrate metabolic process	85	2249	7.9e-13	8.1e-11	GO:0009408	P	response to heat	15	303	1.3e-12	5.1e-11	GO:0010363	P	regulation of plant-type hypersensitive response	24	371	4e-14	2.4e-12
		GO:0055114	P	oxidation reduction	62	1364	1.2e-12	1.2e-10	GO:0006970	P	response to osmotic stress	21	842	1e-11	4e-10	GO:0080135	P	regulation of cellular response to stress	24	379	6.2e-14	3.7e-12
		GO:0019319	P	hexose biosynthetic process	22	182	2.5e-12	2.5e-10	GO:0051641	P	cellular localization	28	1613	1.1e-11	4e-10	GO:0050832	P	defense response to fungus	23	342	6.5e-14	3.8e-12
		GO:0009744	P	response to sucrose stimulus	23	210	5.1e-12	4.9e-10	GO:0046907	P	intracellular transport	26	1423	2.3e-11	8.4e-10	GO:0033554	P	cellular response to stress	45	1473	8.4e-14	4.8e-12
		GO:0009699	P	phenylpropanoid biosynthetic process	28	327	5.9e-12	5.5e-10	GO:0009651	P	response to salt stress	20	788	2.5e-11	9.1e-10	GO:0044283	P	small molecule biosynthetic process	51	1865	9.1e-14	5e-12
		GO:0046364	P	monosaccharide biosynthetic process	22	191	6e-12	5.5e-10	GO:0051649	P	establishment of localization in cell	27	1554	2.6e-11	9.4e-10	GO:0006605	P	protein targeting	35	906	1.2e-13	6.5e-12
		GO:0034285	P	response to disaccharide stimulus	23	213	6.6e-12	6e-10	GO:0042542	P	response to hydrogen peroxide	13	263	4.5e-11	1.6e-09	GO:0043069	P	negative regulation of programmed cell death	17	170	3.9e-13	2.1e-11
		GO:0044262	P	cellular carbohydrate metabolic process	71	1778	7.8e-12	6.9e-10	GO:0000165	P	MAPKKK cascade	12	209	5.1e-11	1.7e-09	GO:0046394	P	carboxylic acid biosynthetic process	38	1116	4.1e-13	2.1e-11
		GO:0006066	P	alcohol metabolic process	54	1143	9.7e-12	8.4e-10	GO:0031348	P	negative regulation of defense response	13	273	7e-11	2.4e-09	GO:0016053	P	organic acid biosynthetic process	38	1116	4.1e-13	2.1e-11
		GO:0006006	P	glucose metabolic process	36	554	1e-11	8.7e-10	GO:0061025	P	membrane fusion	13	275	7.6e-11	2.4e-09	GO:0032787	P	monocarboxylic acid metabolic process	44	1481	4.2e-13	2.1e-11
		GO:0009416	P	response to light stimulus	55	1188	1.3e-11	1.1e-09	GO:0006457	P	protein folding	14	339	7.5e-11	2.4e-09	GO:0006633	P	fatty acid biosynthetic process	21	303	4.9e-13	2.4e-11
		GO:0006508	P	proteolysis	48	943	1.3e-11	1.1e-09	GO:0000302	P	response to reactive oxygen species	14	338	7.3e-11	2.4e-09	GO:0060548	P	negative regulation of cell death	17	174	5.5e-13	2.7e-11
		GO:0046165	P	alcohol biosynthetic process	26	293	1.6e-11	1.3e-09	GO:0006944	P	cellular membrane fusion	13	275	7.6e-11	2.4e-09	GO:0043436	P	oxoacid metabolic process	53	2103	6.2e-13	2.9e-11
		GO:0051186	P	cofactor metabolic process	42	753	1.9e-11	1.5e-09	GO:0007243	P	protein kinase cascade	12	223	1e-10	3.2e-09	GO:0019752	P	carboxylic acid metabolic process	53	2103	6.2e-13	2.9e-11
		GO:0051704	P	multi-organism process	71	1820	2.2e-11	1.7e-09	GO:0006810	P	transport	40	3577	1e-10	3.2e-09	GO:0006082	P	organic acid metabolic process	53	2105	6.4e-13	3e-11
		GO:0019318	P	hexose metabolic process	37	602	2.4e-11	1.8e-09	GO:0009863	P	salicylic acid mediated signaling pathway	14	349	1.1e-10	3.3e-09	GO:0009628	P	response to abiotic stimulus	60	2635	8.8e-13	3.9e-11
		GO:0046395	P	carboxylic acid catabolic process	30	402	2.5e-11	1.9e-09	GO:0071446	P	cellular response to salicylic acid stimulus	14	351	1.2e-10	3.5e-09	GO:0042180	P	cellular ketone metabolic process	53	2123	8.8e-13	3.9e-11
		GO:0016054	P	organic acid catabolic process	30	402	2.5e-11	1.9e-09	GO:0051234	P	establishment of localization	40	3652	1.9e-10	5.6e-09	GO:0070727	P	cellular macromolecule localization	37	1093	1e-12	4.5e-11
		GO:0051789	P	response to protein stimulus	29	376	2.6e-11	1.9e-09	GO:0019748	P	secondary metabolic process	23	1247	3.3e-10	9.5e-09	GO:0006886	P	intracellular protein transport	36	1044	1.3e-12	5.6e-11
		GO:0009698	P	phenylpropanoid metabolic process	30	405	3e-11	2.1e-09	GO:0009862	P	systemic acquired resistance, salicylic acid mediated signaling pathway	12	251	3.8e-10	1.1e-08	GO:0034613	P	cellular protein localization	36	1059	1.9e-12	8.2e-11
		GO:0006094	P	gluconeogenesis	20	169	3.6e-11	2.5e-09	GO:0009753	P	response to jasmonic acid stimulus	15	471	5e-10	1.4e-08	GO:0009651	P	response to salt stress	31	788	2.2e-12	9.3e-11
		GO:0046394	P	carboxylic acid biosynthetic process	52	1116	3.9e-11	2.7e-09	GO:0045184	P	establishment of protein localization	22	1160	5.2e-10	1.4e-08	GO:0006970	P	response to osmotic stress	32	842	2.3e-12	9.4e-11
		GO:0016053	P	organic acid biosynthetic process	52	1116	3.9e-11	2.7e-09	GO:0015031	P	protein transport	22	1160	5.2e-10	1.4e-08	GO:0006810	P	transport	71	3577	2.5e-12	1e-10
		GO:0065008	P	regulation of biological quality	66	1654	4.9e-11	3.3e-09	GO:0051179	P	localization	40	3819	7.4e-10	2e-08	GO:0009751	P	response to salicylic acid stimulus	24	470	4.9e-12	2e-10
		GO:0044265	P	cellular macromolecule catabolic process	54	1208	7e-11	4.7e-09	GO:0009617	P	response to bacterium	16	577	8.8e-10	2.3e-08	GO:0007165	P	signal transduction	45	1670	5.6e-12	2.2e-10
		GO:0009266	P	response to temperature stimulus	47	962	8.3e-11	5.5e-09	GO:0043090	P	amino acid import	8	75	1e-09	2.6e-08	GO:0009863	P	salicylic acid mediated signaling pathway	21	349	6.2e-12	2.4e-10
		GO:0009072	P	aromatic amino acid family metabolic process	23	245	8.8e-11	5.7e-09	GO:0008104	P	protein localization	22	1216	1.2e-09	3.1e-08	GO:0051234	P	establishment of localization	71	3652	6.5e-12	2.5e-10
		GO:0009057	P	macromolecule catabolic process	55	1255	9.3e-11	6e-09	GO:0048585	P	negative regulation of response to stimulus	13	349	1.3e-09	3.1e-08	GO:0071446	P	cellular response to salicylic acid stimulus	21	351	6.8e-12	2.6e-10
		GO:0009411	P	response to UV	23	247	1e-10	6.5e-09	GO:0044281	P	small molecule metabolic process	41	4065	1.3e-09	3.1e-08	GO:0051179	P	localization	72	3819	1.8e-11	6.8e-10
		GO:0009314	P	response to radiation	55	1263	1.2e-10	7.3e-09	GO:0009867	P	jasmonic acid mediated signaling pathway	12	282	1.3e-09	3.2e-08	GO:0045184	P	establishment of protein localization	36	1160	2.4e-11	8.6e-10
		GO:0009617	P	response to bacterium	35	577	1.2e-10	7.3e-09	GO:0071395	P	cellular response to jasmonic acid stimulus	12	282	1.3e-09	3.2e-08	GO:0015031	P	protein transport	36	1160	2.4e-11	8.6e-10
		GO:0006790	P	sulfur metabolic process	38	683	1.9e-10	1.2e-08	GO:0009644	P	response to high light intensity	11	224	1.6e-09	3.8e-08	GO:0023060	P	signal transmission	45	1767	3.5e-11	1.3e-09
		GO:0033554	P	cellular response to stress	60	1473	1.9e-10	1.2e-08	GO:0032787	P	monocarboxylic acid metabolic process	24	1481	1.6e-09	3.8e-08	GO:0023046	P	signaling process	45	1768	3.6e-11	1.3e-09
		GO:0043161	P	proteasomal ubiquitin-dependent protein catabolic process	17	128	2.1e-10	1.3e-08	GO:0045730	P	respiratory burst	9	121	1.7e-09	3.9e-08	GO:0009617	P	response to bacterium	25	577	5e-11	1.7e-09
		GO:0006732	P	coenzyme metabolic process	32	508	3.1e-10	1.8e-08	GO:0002679	P	respiratory burst during defense response	9	121	1.7e-09	3.9e-08	GO:0009605	P	response to external stimulus	34	1087	7.4e-11	2.6e-09
		GO:0006952	P	defense response	64	1653	3.3e-10	1.9e-08	GO:0015849	P	organic acid transport	12	289	1.7e-09	3.9e-08	GO:0008104	P	protein localization	36	1216	8.4e-11	2.9e-09
		GO:0009611	P	response to wounding	26	340	3.4e-10	1.9e-08	GO:0006605	P	protein targeting	19	906	1.9e-09	4.2e-08	GO:0009218	P	pyrimidine ribonucleotide metabolic process	14	147	8.8e-11	3e-09
		GO:0044271	P	cellular nitrogen compound biosynthetic process	41	804	4.3e-10	2.4e-08	GO:0033036	P	macromolecule localization	24	1541	3.5e-09	7.7e-08	GO:0009259	P	ribonucleotide metabolic process	19	323	9.3e-11	3.1e-09
		GO:0005996	P	monosaccharide metabolic process	41	804	4.3e-10	2.4e-08	GO:0009751	P	response to salicylic acid stimulus	14	470	4.5e-09	9.7e-08	GO:0006221	P	pyrimidine nucleotide biosynthetic process	14	150	1.1e-10	3.7e-09
		GO:0002376	P	immune system process	46	984	5.2e-10	2.8e-08	GO:0042742	P	defense response to bacterium	13	394	5.1e-09	1.1e-07	GO:0006220	P	pyrimidine nucleotide metabolic process	14	154	1.5e-10	5e-09
		GO:0006955	P	immune response	46	984	5.2e-10	2.8e-08	GO:0070727	P	cellular macromolecule localization	20	1093	6.4e-09	1.4e-07	GO:0010200	P	response to chitin	21	421	1.7e-10	5.4e-09
		GO:0065007	P	biological regulation	160	6222	5.4e-10	2.9e-08	GO:0010043	P	response to zinc ion	7	60	6.6e-09	1.4e-07	GO:0033036	P	macromolecule localization	40	1541	3e-10	9.6e-09
		GO:0051179	P	localization	112	3819	6.1e-10	3.2e-08	GO:0009987	P	cellular process	84	14419	7.4e-09	1.5e-07	GO:0046907	P	intracellular transport	38	1423	4.1e-10	1.3e-08
		GO:0051603	P	proteolysis involved in cellular protein catabolic process	31	497	7.5e-10	3.9e-08	GO:0071310	P	cellular response to organic substance	21	1234	8.9e-09	1.8e-07	GO:0023052	P	signaling	51	2376	5.4e-10	1.7e-08
		GO:0043248	P	proteasome assembly	19	182	7.7e-10	4e-08	GO:0006865	P	amino acid transport	11	266	9e-09	1.8e-07	GO:0009220	P	pyrimidine ribonucleotide biosynthetic process	13	140	5.6e-10	1.7e-08
		GO:0010224	P	response to UV-B	15	104	8.9e-10	4.6e-08	GO:0048519	P	negative regulation of biological process	21	1243	1e-08	2e-07	GO:0000165	P	MAPKKK cascade	15	209	7.3e-10	2.2e-08
		GO:0009058	P	biosynthetic process	191	7962	1.2e-09	6.2e-08	GO:0009611	P	response to wounding	12	340	1e-08	2e-07	GO:0009451	P	RNA modification	20	418	9.2e-10	2.8e-08
		GO:0030163	P	protein catabolic process	32	540	1.3e-09	6.5e-08	GO:0009595	P	detection of biotic stimulus	8	104	1.1e-08	2.2e-07	GO:0006972	P	hyperosmotic response	16	251	1e-09	3e-08
		GO:0080129	P	proteasome core complex assembly	16	126	1.3e-09	6.5e-08	GO:0015837	P	amine transport	11	272	1.1e-08	2.2e-07	GO:0009117	P	nucleotide metabolic process	25	685	1.5e-09	4.5e-08
		GO:0051788	P	response to misfolded protein	19	189	1.4e-09	6.7e-08	GO:0006888	P	ER to Golgi vesicle-mediated transport	8	105	1.2e-08	2.3e-07	GO:0006753	P	nucleoside phosphate metabolic process	25	687	1.6e-09	4.7e-08
		GO:0042742	P	defense response to bacterium	27	394	1.5e-09	7.1e-08	GO:0046942	P	carboxylic acid transport	11	283	1.7e-08	3.2e-07	GO:0007243	P	protein kinase cascade	15	223	1.7e-09	4.9e-08
		GO:0044257	P	cellular protein catabolic process	31	525	2.6e-09	1.2e-07	GO:0043436	P	oxoacid metabolic process	27	2103	1.8e-08	3.3e-07	GO:0008152	P	metabolic process	160	13633	2e-09	5.6e-08
		GO:0045087	P	innate immune response	43	930	2.7e-09	1.3e-07	GO:0006886	P	intracellular protein transport	19	1044	1.8e-08	3.3e-07	GO:0042742	P	defense response to bacterium	19	394	2.2e-09	6.2e-08
		GO:0009620	P	response to fungus	30	499	3.2e-09	1.5e-07	GO:0019752	P	carboxylic acid metabolic process	27	2103	1.8e-08	3.3e-07	GO:0009723	P	response to ethylene stimulus	18	353	2.6e-09	7.2e-08
		GO:0009723	P	response to ethylene stimulus	25	353	3.2e-09	1.5e-07	GO:0006082	P	organic acid metabolic process	27	2105	1.8e-08	3.3e-07	GO:0031348	P	negative regulation of defense response	16	273	3.1e-09	8.6e-08
		GO:0009813	P	flavonoid biosynthetic process	20	225	3.6e-09	1.7e-07	GO:0070887	P	cellular response to chemical stimulus	22	1417	1.9e-08	3.4e-07	GO:0051641	P	cellular localization	39	1613	3.6e-09	1e-07
		GO:0008652	P	cellular amino acid biosynthetic process	30	503	3.8e-09	1.7e-07	GO:0042180	P	cellular ketone metabolic process	27	2123	2.2e-08	3.9e-07	GO:0051649	P	establishment of localization in cell	38	1554	4.4e-09	1.2e-07
		GO:0046482	P	para-aminobenzoic acid metabolic process	10	38	4e-09	1.7e-07	GO:0034613	P	cellular protein localization	19	1059	2.2e-08	3.9e-07	GO:0046483	P	heterocycle metabolic process	30	1023	4.6e-09	1.2e-07
		GO:0046655	P	folic acid metabolic process	10	38	4e-09	1.7e-07	GO:0009416	P	response to light stimulus	20	1188	2.5e-08	4.4e-07	GO:0055086	P	nucleobase, nucleoside and nucleotide metabolic process	25	726	4.7e-09	1.3e-07
		GO:0006972	P	hyperosmotic response	21	251	4e-09	1.7e-07	GO:0043900	P	regulation of multi-organism process	8	118	2.8e-08	4.9e-07	GO:0009414	P	response to water deprivation	19	416	5.1e-09	1.3e-07
		GO:0009812	P	flavonoid metabolic process	21	251	4e-09	1.7e-07	GO:0044283	P	small molecule biosynthetic process	25	1865	3e-08	5.1e-07	GO:0009415	P	response to water	19	424	6.8e-09	1.8e-07
		GO:0070887	P	cellular response to chemical stimulus	55	1417	6.1e-09	2.7e-07	GO:0051789	P	response to protein stimulus	12	376	2.9e-08	5.1e-07	GO:0009165	P	nucleotide biosynthetic process	17	336	8e-09	2.1e-07
		GO:0016051	P	carbohydrate biosynthetic process	46	1070	6.4e-09	2.8e-07	GO:0007242	P	intracellular signaling cascade	20	1252	5.9e-08	9.9e-07	GO:0006631	P	fatty acid metabolic process	22	587	9.7e-09	2.5e-07
		GO:0009733	P	response to auxin stimulus	27	431	8.8e-09	3.7e-07	GO:0010310	P	regulation of hydrogen peroxide metabolic process	9	187	6.2e-08	1e-06	GO:0009696	P	salicylic acid metabolic process	14	222	1.3e-08	3.3e-07
		GO:0006810	P	transport	103	3577	9.7e-09	4.1e-07	GO:0080010	P	regulation of oxygen and reactive oxygen species metabolic process	9	188	6.5e-08	1.1e-06	GO:0009260	P	ribonucleotide biosynthetic process	14	229	1.9e-08	4.7e-07
		GO:0009309	P	amine biosynthetic process	30	527	1e-08	4.3e-07	GO:0009314	P	response to radiation	20	1263	6.7e-08	1.1e-06	GO:0009737	P	response to abscisic acid stimulus	22	621	2.6e-08	6.4e-07
		GO:0034284	P	response to monosaccharide stimulus	17	170	1.1e-08	4.5e-07	GO:0006984	P	ER-nuclear signaling pathway	9	193	8e-08	1.3e-06	GO:0042538	P	hyperosmotic salinity response	12	162	2.7e-08	6.8e-07
		GO:0009746	P	response to hexose stimulus	17	170	1.1e-08	4.5e-07	GO:0008152	P	metabolic process	79	13633	1e-07	1.6e-06	GO:0009697	P	salicylic acid biosynthetic process	13	209	5e-08	1.2e-06
		GO:0006096	P	glycolysis	19	219	1.3e-08	5.2e-07	GO:0051606	P	detection of stimulus	8	148	1.5e-07	2.4e-06	GO:0009862	P	systemic acquired resistance, salicylic acid mediated signaling pathway	14	251	5.5e-08	1.3e-06
		GO:0044249	P	cellular biosynthetic process	182	7737	2e-08	8e-07	GO:0009056	P	catabolic process	26	2182	1.5e-07	2.4e-06	GO:0009987	P	cellular process	162	14419	5.5e-08	1.3e-06
		GO:0044272	P	sulfur compound biosynthetic process	28	486	2.5e-08	1e-06	GO:0009697	P	salicylic acid biosynthetic process	9	209	1.5e-07	2.4e-06	GO:0043414	P	macromolecule methylation	20	540	5.7e-08	1.4e-06
		GO:0051234	P	establishment of localization	103	3652	2.8e-08	1.1e-06	GO:0061024	P	membrane organization	13	543	2e-07	3e-06	GO:0032259	P	methylation	20	548	7.1e-08	1.7e-06
		GO:0009737	P	response to abscisic acid stimulus	32	621	3e-08	1.2e-06	GO:0016044	P	cellular membrane organization	13	543	2e-07	3e-06	GO:0048585	P	negative regulation of response to stimulus	16	349	8.2e-08	1.9e-06
		GO:0006007	P	glucose catabolic process	27	474	5.6e-08	2.2e-06	GO:0023052	P	signaling	27	2376	2.1e-07	3.2e-06	GO:0044237	P	cellular metabolic process	137	11509	9.8e-08	2.3e-06
		GO:0016052	P	carbohydrate catabolic process	30	573	6e-08	2.3e-06	GO:0009696	P	salicylic acid metabolic process	9	222	2.5e-07	3.8e-06	GO:0006865	P	amino acid transport	14	266	1.1e-07	2.5e-06
		GO:0019320	P	hexose catabolic process	27	476	6.1e-08	2.3e-06	GO:0044237	P	cellular metabolic process	70	11509	3.2e-07	4.8e-06	GO:0071215	P	cellular response to abscisic acid stimulus	14	267	1.1e-07	2.6e-06
		GO:0014070	P	response to organic cyclic substance	15	148	6.8e-08	2.6e-06	GO:0048523	P	negative regulation of cellular process	15	789	3.8e-07	5.7e-06	GO:0015837	P	amine transport	14	272	1.4e-07	3.2e-06
		GO:0010583	P	response to cyclopentenone	15	148	6.8e-08	2.6e-06	GO:0048193	P	Golgi vesicle transport	10	327	6.5e-07	9.6e-06	GO:0009743	P	response to carbohydrate stimulus	24	812	1.5e-07	3.5e-06
		GO:0006635	P	fatty acid beta-oxidation	16	171	6.9e-08	2.6e-06	GO:0009719	P	response to endogenous stimulus	21	1615	7.6e-07	1.1e-05	GO:0006730	P	one-carbon metabolic process	20	578	1.6e-07	3.6e-06
		GO:0009062	P	fatty acid catabolic process	18	220	7e-08	2.6e-06	GO:0042743	P	hydrogen peroxide metabolic process	10	335	8e-07	1.2e-05	GO:0044238	P	primary metabolic process	138	11717	1.7e-07	3.8e-06
		GO:0046365	P	monosaccharide catabolic process	27	480	7.1e-08	2.6e-06	GO:0009605	P	response to external stimulus	17	1087	8.7e-07	1.3e-05	GO:0006725	P	cellular aromatic compound metabolic process	27	1022	2.2e-07	4.9e-06
		GO:0044275	P	cellular carbohydrate catabolic process	29	545	7.2e-08	2.6e-06	GO:0009409	P	response to cold	13	629	9.9e-07	1.4e-05	GO:0046942	P	carboxylic acid transport	14	283	2.2e-07	4.9e-06
		GO:0006979	P	response to oxidative stress	30	582	8.3e-08	3e-06	GO:0044248	P	cellular catabolic process	24	2095	1e-06	1.4e-05	GO:0009266	P	response to temperature stimulus	26	962	2.5e-07	5.3e-06
		GO:0010817	P	regulation of hormone levels	26	456	9.7e-08	3.5e-06	GO:0023034	P	intracellular signaling pathway	11	433	1e-06	1.5e-05	GO:0015849	P	organic acid transport	14	289	2.9e-07	6.1e-06
		GO:0019395	P	fatty acid oxidation	16	176	9.9e-08	3.6e-06	GO:0071445	P	cellular response to protein stimulus	8	194	1.1e-06	1.5e-05	GO:0009738	P	abscisic acid mediated signaling pathway	13	252	3.9e-07	8.3e-06
		GO:0044242	P	cellular lipid catabolic process	19	252	1e-07	3.6e-06	GO:0006800	P	oxygen and reactive oxygen species metabolic process	10	347	1.1e-06	1.5e-05	GO:0019438	P	aromatic compound biosynthetic process	21	680	4.8e-07	1e-05
		GO:0046164	P	alcohol catabolic process	27	491	1.1e-07	3.9e-06	GO:0071216	P	cellular response to biotic stimulus	8	197	1.2e-06	1.6e-05	GO:0010035	P	response to inorganic substance	27	1086	7e-07	1.5e-05
		GO:0006833	P	water transport	15	155	1.2e-07	4.1e-06	GO:0007165	P	signal transduction	21	1670	1.3e-06	1.8e-05	GO:0008610	P	lipid biosynthetic process	28	1159	7.4e-07	1.5e-05
		GO:0042044	P	fluid transport	15	155	1.2e-07	4.1e-06	GO:0002252	P	immune effector process	9	273	1.3e-06	1.8e-05	GO:0009725	P	response to hormone stimulus	31	1375	7.6e-07	1.6e-05
		GO:0006629	P	lipid metabolic process	60	1772	1.3e-07	4.6e-06	GO:0006006	P	glucose metabolic process	12	554	1.7e-06	2.2e-05	GO:0032870	P	cellular response to hormone stimulus	20	641	7.9e-07	1.6e-05
		GO:0034440	P	lipid oxidation	16	182	1.5e-07	5.2e-06	GO:0006725	P	cellular aromatic compound metabolic process	16	1022	1.9e-06	2.5e-05	GO:0000478	P	endonucleolytic cleavages during rRNA processing	5	17	8.9e-07	1.8e-05
		GO:0016042	P	lipid catabolic process	19	262	1.8e-07	6.1e-06	GO:0044282	P	small molecule catabolic process	15	932	2.9e-06	3.9e-05	GO:0010310	P	regulation of hydrogen peroxide metabolic process	11	187	9.2e-07	1.9e-05
		GO:0042435	P	indole derivative biosynthetic process	14	139	2e-07	6.7e-06	GO:0071495	P	cellular response to endogenous stimulus	14	815	3.1e-06	4.1e-05	GO:0080010	P	regulation of oxygen and reactive oxygen species metabolic process	11	188	9.7e-07	1.9e-05
		GO:0034637	P	cellular carbohydrate biosynthetic process	39	941	2.4e-07	8e-06	GO:0023060	P	signal transmission	21	1767	3.1e-06	4.1e-05	GO:0000469	P	cleavages during rRNA processing	5	18	1.1e-06	2.3e-05
		GO:0006752	P	group transfer coenzyme metabolic process	11	80	2.5e-07	8.2e-06	GO:0023046	P	signaling process	21	1768	3.1e-06	4.1e-05	GO:0009755	P	hormone-mediated signaling pathway	19	600	1.2e-06	2.4e-05
		GO:0009750	P	response to fructose stimulus	14	144	3e-07	9.8e-06	GO:0019318	P	hexose metabolic process	12	602	3.8e-06	4.9e-05	GO:0042743	P	hydrogen peroxide metabolic process	14	335	1.5e-06	3e-05
		GO:0042558	P	pteridine and derivative metabolic process	10	64	3e-07	9.9e-06	GO:0006094	P	gluconeogenesis	7	169	5e-06	6.4e-05	GO:0006800	P	oxygen and reactive oxygen species metabolic process	14	347	2.3e-06	4.4e-05
		GO:0006631	P	fatty acid metabolic process	29	587	3.2e-07	1e-05	GO:0023033	P	signaling pathway	11	519	5.6e-06	7.1e-05	GO:0009409	P	response to cold	19	629	2.4e-06	4.6e-05
		GO:0006760	P	folic acid and derivative metabolic process	10	65	3.4e-07	1.1e-05	GO:0016053	P	organic acid biosynthetic process	16	1116	5.7e-06	7.1e-05	GO:0048519	P	negative regulation of biological process	28	1243	2.8e-06	5.4e-05
		GO:0042434	P	indole derivative metabolic process	14	148	4e-07	1.3e-05	GO:0046394	P	carboxylic acid biosynthetic process	16	1116	5.7e-06	7.1e-05	GO:0009595	P	detection of biotic stimulus	8	104	4.6e-06	8.8e-05
		GO:0042430	P	indole and derivative metabolic process	14	148	4e-07	1.3e-05	GO:0019319	P	hexose biosynthetic process	7	182	8e-06	0.0001	GO:0006519	P	cellular amino acid and derivative metabolic process	28	1324	8.8e-06	0.00017
		GO:0023052	P	signaling	72	2376	4.2e-07	1.3e-05	GO:0030968	P	endoplasmic reticulum unfolded protein response	7	185	8.9e-06	0.00011	GO:0009058	P	biosynthetic process	98	7962	9.9e-06	0.00019
		GO:0006090	P	pyruvate metabolic process	23	398	4.3e-07	1.4e-05	GO:0006986	P	response to unfolded protein	7	187	9.5e-06	0.00012	GO:0043900	P	regulation of multi-organism process	8	118	1.1e-05	0.00021
		GO:0006766	P	vitamin metabolic process	14	153	5.8e-07	1.8e-05	GO:0034620	P	cellular response to unfolded protein	7	187	9.5e-06	0.00012	GO:0046686	P	response to cadmium ion	15	470	1.5e-05	0.00028
		GO:0007030	P	Golgi organization	15	178	6.1e-07	1.9e-05	GO:0046364	P	monosaccharide biosynthetic process	7	191	1.1e-05	0.00013	GO:0006629	P	lipid metabolic process	33	1772	1.8e-05	0.00033
		GO:0006511	P	ubiquitin-dependent protein catabolic process	23	407	6.2e-07	1.9e-05	GO:0019438	P	aromatic compound biosynthetic process	12	680	1.3e-05	0.00015	GO:0023034	P	intracellular signaling pathway	14	433	2.5e-05	0.00047
		GO:0009805	P	coumarin biosynthetic process	9	54	7.3e-07	2.2e-05	GO:0009625	P	response to insect	5	76	1.4e-05	0.00017	GO:0033365	P	protein localization in organelle	11	272	2.8e-05	0.0005
		GO:0043632	P	modification-dependent macromolecule catabolic process	23	412	7.6e-07	2.3e-05	GO:0009407	P	toxin catabolic process	7	211	2e-05	0.00024	GO:0030968	P	endoplasmic reticulum unfolded protein response	9	185	3.8e-05	0.00069
		GO:0019941	P	modification-dependent protein catabolic process	23	412	7.6e-07	2.3e-05	GO:0009404	P	toxin metabolic process	7	211	2e-05	0.00024	GO:0034620	P	cellular response to unfolded protein	9	187	4.1e-05	0.00074
		GO:0009804	P	coumarin metabolic process	9	55	8.4e-07	2.5e-05	GO:0006575	P	cellular amino acid derivative metabolic process	12	714	2e-05	0.00024	GO:0006986	P	response to unfolded protein	9	187	4.1e-05	0.00074
		GO:0006084	P	acetyl-CoA metabolic process	12	114	9.6e-07	2.9e-05	GO:0010498	P	proteasomal protein catabolic process	7	212	2.1e-05	0.00024	GO:0006575	P	cellular amino acid derivative metabolic process	18	714	4.6e-05	0.00081
		GO:0009310	P	amine catabolic process	16	214	1.1e-06	3.4e-05	GO:0019538	P	protein metabolic process	38	5220	2.7e-05	0.00032	GO:0051606	P	detection of stimulus	8	148	5.1e-05	0.0009
		GO:0042440	P	pigment metabolic process	21	361	1.2e-06	3.6e-05	GO:0044267	P	cellular protein metabolic process	35	4775	5.7e-05	0.00066	GO:0006984	P	ER-nuclear signaling pathway	9	193	5.2e-05	0.00092
		GO:0006767	P	water-soluble vitamin metabolic process	11	98	1.5e-06	4.5e-05	GO:0044265	P	cellular macromolecule catabolic process	15	1208	5.9e-05	0.00067	GO:0044249	P	cellular biosynthetic process	93	7737	5.4e-05	0.00093
		GO:0000096	P	sulfur amino acid metabolic process	24	465	1.6e-06	4.7e-05	GO:0044238	P	primary metabolic process	65	11717	5.9e-05	0.00067	GO:0071445	P	cellular response to protein stimulus	9	194	5.4e-05	0.00094
		GO:0044255	P	cellular lipid metabolic process	48	1395	1.7e-06	5e-05	GO:0005996	P	monosaccharide metabolic process	12	804	6.3e-05	0.00072	GO:0044255	P	cellular lipid metabolic process	27	1395	5.8e-05	0.001
		GO:0030258	P	lipid modification	16	222	1.8e-06	5.2e-05	GO:0009057	P	macromolecule catabolic process	15	1255	8.9e-05	0.001	GO:0071216	P	cellular response to biotic stimulus	9	197	6.1e-05	0.001
		GO:0071310	P	cellular response to organic substance	44	1234	2e-06	5.7e-05	GO:0006007	P	glucose catabolic process	9	474	9.5e-05	0.0011	GO:0006520	P	cellular amino acid metabolic process	20	882	7.3e-05	0.0012
		GO:0050832	P	defense response to fungus	20	342	2e-06	5.8e-05	GO:0019320	P	hexose catabolic process	9	476	9.8e-05	0.0011	GO:0009664	P	plant-type cell wall organization	12	369	9.1e-05	0.0015
		GO:0009414	P	response to water deprivation	22	416	3e-06	8.6e-05	GO:0046365	P	monosaccharide catabolic process	9	480	0.0001	0.0012	GO:0009733	P	response to auxin stimulus	13	431	9.7e-05	0.0016
		GO:0034976	P	response to endoplasmic reticulum stress	20	352	3.1e-06	8.7e-05	GO:0016192	P	vesicle-mediated transport	10	598	0.00011	0.0012	GO:0051789	P	response to protein stimulus	12	376	0.00011	0.0018
		GO:0009409	P	response to cold	28	629	3.5e-06	9.7e-05	GO:0065007	P	biological regulation	41	6222	0.00012	0.0013	GO:0009873	P	ethylene mediated signaling pathway	7	125	0.00012	0.002
		GO:0006865	P	amino acid transport	17	266	3.9e-06	0.00011	GO:0046164	P	alcohol catabolic process	9	491	0.00012	0.0013	GO:0006163	P	purine nucleotide metabolic process	9	217	0.00012	0.002
		GO:0009415	P	response to water	22	424	4e-06	0.00011	GO:0051603	P	proteolysis involved in cellular protein catabolic process	9	497	0.00013	0.0015	GO:0048523	P	negative regulation of cellular process	18	789	0.00016	0.0026
		GO:0050789	P	regulation of biological process	125	5235	5.2e-06	0.00014	GO:0046165	P	alcohol biosynthetic process	7	293	0.00015	0.0016	GO:0023033	P	signaling pathway	14	519	0.00016	0.0027
		GO:0015837	P	amine transport	17	272	5.2e-06	0.00014	GO:0009698	P	phenylpropanoid metabolic process	8	405	0.00018	0.0019	GO:0050789	P	regulation of biological process	67	5235	0.00017	0.0028
		GO:0042431	P	indole metabolic process	5	12	5.5e-06	0.00015	GO:0044257	P	cellular protein catabolic process	9	525	0.0002	0.0021	GO:0044106	P	cellular amine metabolic process	20	947	0.00018	0.003
		GO:0009700	P	indole phytoalexin biosynthetic process	5	12	5.5e-06	0.00015	GO:0006096	P	glycolysis	6	219	0.00022	0.0023	GO:0009056	P	catabolic process	35	2182	0.00019	0.003
		GO:0052315	P	phytoalexin biosynthetic process	5	12	5.5e-06	0.00015	GO:0042435	P	indole derivative biosynthetic process	5	139	0.00023	0.0024	GO:0042435	P	indole derivative biosynthetic process	7	139	0.00023	0.0036
		GO:0052314	P	phytoalexin metabolic process	5	12	5.5e-06	0.00015	GO:0034641	P	cellular nitrogen compound metabolic process	15	1373	0.00024	0.0025	GO:0071669	P	plant-type cell wall organization or biogenesis	13	473	0.00024	0.0037
		GO:0046217	P	indole phytoalexin metabolic process	5	12	5.5e-06	0.00015	GO:0030163	P	protein catabolic process	9	540	0.00025	0.0026	GO:0065007	P	biological regulation	76	6222	0.00024	0.0037
		GO:0000097	P	sulfur amino acid biosynthetic process	18	309	6.9e-06	0.00018	GO:0044275	P	cellular carbohydrate catabolic process	9	545	0.00026	0.0027	GO:0010038	P	response to metal ion	15	610	0.00026	0.004
		GO:0006091	P	generation of precursor metabolites and energy	30	730	7.1e-06	0.00019	GO:0016043	P	cellular component organization	25	3141	0.00027	0.0028	GO:0034641	P	cellular nitrogen compound metabolic process	25	1373	0.00028	0.0043
		GO:0015824	P	proline transport	9	74	7.6e-06	0.0002	GO:0006508	P	proteolysis	12	943	0.00027	0.0028	GO:0071369	P	cellular response to ethylene stimulus	7	144	0.00028	0.0043
		GO:0048878	P	chemical homeostasis	17	281	7.8e-06	0.0002	GO:0042434	P	indole derivative metabolic process	5	148	0.0003	0.003	GO:0002237	P	response to molecule of bacterial origin	6	102	0.00029	0.0045
		GO:0046942	P	carboxylic acid transport	17	283	8.5e-06	0.00022	GO:0042430	P	indole and derivative metabolic process	5	148	0.0003	0.003	GO:0042434	P	indole derivative metabolic process	7	148	0.00033	0.005
		GO:0015804	P	neutral amino acid transport	9	77	1e-05	0.00026	GO:0005975	P	carbohydrate metabolic process	20	2249	0.00031	0.0031	GO:0042430	P	indole and derivative metabolic process	7	148	0.00033	0.005
		GO:0042592	P	homeostatic process	23	488	1.1e-05	0.00028	GO:0006833	P	water transport	5	155	0.00037	0.0036	GO:0006626	P	protein targeting to mitochondrion	6	106	0.00036	0.0054
		GO:0015849	P	organic acid transport	17	289	1.1e-05	0.00028	GO:0050789	P	regulation of biological process	35	5235	0.00037	0.0036	GO:0070585	P	protein localization in mitochondrion	6	106	0.00036	0.0054
		GO:0042542	P	response to hydrogen peroxide	16	263	1.3e-05	0.00034	GO:0042044	P	fluid transport	5	155	0.00037	0.0036	GO:0017038	P	protein import	11	368	0.00036	0.0054
		GO:0007242	P	intracellular signaling cascade	42	1252	1.4e-05	0.00036	GO:0016052	P	carbohydrate catabolic process	9	573	0.00038	0.0037	GO:0009308	P	amine metabolic process	20	1034	0.00055	0.0082
		GO:0009894	P	regulation of catabolic process	6	28	1.5e-05	0.00038	GO:0006820	P	anion transport	7	350	0.00043	0.0042	GO:0043090	P	amino acid import	5	75	0.00055	0.0082
		GO:0046700	P	heterocycle catabolic process	16	266	1.5e-05	0.00038	GO:0006972	P	hyperosmotic response	6	251	0.00045	0.0044	GO:0006807	P	nitrogen compound metabolic process	69	5675	0.0006	0.0088
		GO:0055085	P	transmembrane transport	27	648	1.6e-05	0.0004	GO:0006519	P	cellular amino acid and derivative metabolic process	14	1324	0.00053	0.0051	GO:0071554	P	cell wall organization or biogenesis	19	963	0.0006	0.0088
		GO:0052542	P	callose deposition during defense response	8	62	1.7e-05	0.00041	GO:0065008	P	regulation of biological quality	16	1654	0.00055	0.0053	GO:0000160	P	two-component signal transduction system (phosphorelay)	7	165	0.00061	0.009
		GO:0009718	P	anthocyanin biosynthetic process	8	63	1.8e-05	0.00045	GO:0050794	P	regulation of cellular process	31	4595	0.00078	0.0075	GO:0006096	P	glycolysis	8	219	0.00066	0.0095
		GO:0009408	P	response to heat	17	303	2e-05	0.00048	GO:0051788	P	response to misfolded protein	5	189	0.00088	0.0083	GO:0051604	P	protein maturation	5	79	0.00069	0.0099
		GO:0000302	P	response to reactive oxygen species	18	338	2.2e-05	0.00053	GO:0006090	P	pyruvate metabolic process	7	398	0.0009	0.0086	GO:0006094	P	gluconeogenesis	7	169	0.0007	0.01
		GO:0006807	P	nitrogen compound metabolic process	130	5675	2.4e-05	0.00058	GO:0042398	P	cellular amino acid derivative biosynthetic process	8	534	0.0011	0.01	GO:0050794	P	regulation of cellular process	58	4595	0.00078	0.011
		GO:0048767	P	root hair elongation	13	188	2.5e-05	0.00059	GO:0006098	P	pentose-phosphate shunt	5	200	0.0011	0.011	GO:0071555	P	cell wall organization	14	613	0.00083	0.012
		GO:0046283	P	anthocyanin metabolic process	9	87	2.5e-05	0.0006	GO:0006740	P	NADPH regeneration	5	201	0.0011	0.011	GO:0007005	P	mitochondrion organization	6	127	0.00088	0.012
		GO:0009825	P	multidimensional cell growth	10	111	2.7e-05	0.00064	GO:0009414	P	response to water deprivation	7	416	0.0012	0.011	GO:0048584	P	positive regulation of response to stimulus	5	84	0.0009	0.013
		GO:0044270	P	cellular nitrogen compound catabolic process	9	88	2.7e-05	0.00064	GO:0044262	P	cellular carbohydrate metabolic process	16	1778	0.0012	0.011	GO:0006820	P	anion transport	10	350	0.00092	0.013
		GO:0009070	P	serine family amino acid biosynthetic process	14	222	3.2e-05	0.00075	GO:0006739	P	NADP metabolic process	5	204	0.0012	0.011	GO:0019319	P	hexose biosynthetic process	7	182	0.0011	0.015
		GO:0031669	P	cellular response to nutrient levels	18	350	3.4e-05	0.00079	GO:0009415	P	response to water	7	424	0.0013	0.012	GO:0005975	P	carbohydrate metabolic process	33	2249	0.0013	0.018
		GO:0050794	P	regulation of cellular process	109	4595	3.5e-05	0.00081	GO:0009744	P	response to sucrose stimulus	5	210	0.0014	0.013	GO:0009072	P	aromatic amino acid family metabolic process	8	245	0.0013	0.018
		GO:0031668	P	cellular response to extracellular stimulus	19	388	3.9e-05	0.00089	GO:0006769	P	nicotinamide metabolic process	5	212	0.0014	0.013	GO:0046364	P	monosaccharide biosynthetic process	7	191	0.0014	0.019
		GO:0071496	P	cellular response to external stimulus	19	389	4e-05	0.00092	GO:0046496	P	nicotinamide nucleotide metabolic process	5	212	0.0014	0.013	GO:0042254	P	ribosome biogenesis	11	437	0.0014	0.019
		GO:0052545	P	callose localization	9	93	4.1e-05	0.00093	GO:0006066	P	alcohol metabolic process	12	1143	0.0014	0.013	GO:0009850	P	auxin metabolic process	6	142	0.0015	0.021
		GO:0042445	P	hormone metabolic process	17	324	4.4e-05	0.00099	GO:0034285	P	response to disaccharide stimulus	5	213	0.0015	0.013	GO:0044248	P	cellular catabolic process	31	2095	0.0016	0.022
		GO:0033037	P	polysaccharide localization	9	94	4.4e-05	0.00099	GO:0019362	P	pyridine nucleotide metabolic process	5	214	0.0015	0.013	GO:0022613	P	ribonucleoprotein complex biogenesis	11	447	0.0017	0.023
		GO:0009814	P	defense response, incompatible interaction	23	536	4.4e-05	0.001	GO:0009699	P	phenylpropanoid biosynthetic process	6	327	0.0017	0.015	GO:0010167	P	response to nitrate	7	199	0.0017	0.023
		GO:0043623	P	cellular protein complex assembly	22	504	5.1e-05	0.0011	GO:0043603	P	cellular amide metabolic process	5	222	0.0018	0.015	GO:0034470	P	ncRNA processing	10	387	0.0019	0.025
		GO:0071495	P	cellular response to endogenous stimulus	30	815	5.1e-05	0.0011	GO:0009820	P	alkaloid metabolic process	5	225	0.0019	0.016	GO:0006364	P	rRNA processing	9	324	0.002	0.026
		GO:0009751	P	response to salicylic acid stimulus	21	470	5.5e-05	0.0012	GO:0009725	P	response to hormone stimulus	13	1375	0.0023	0.02	GO:0006586	P	indolalkylamine metabolic process	5	102	0.002	0.027
		GO:0031667	P	response to nutrient levels	18	367	6e-05	0.0013	GO:0009723	P	response to ethylene stimulus	6	353	0.0025	0.022	GO:0016072	P	rRNA metabolic process	9	325	0.002	0.027
		GO:0009682	P	induced systemic resistance	5	22	6.3e-05	0.0014	GO:0009737	P	response to abscisic acid stimulus	8	621	0.0027	0.024	GO:0006568	P	tryptophan metabolic process	5	102	0.002	0.027
		GO:0009063	P	cellular amino acid catabolic process	12	178	6.4e-05	0.0014	GO:0009058	P	biosynthetic process	44	7962	0.0031	0.026	GO:0006839	P	mitochondrial transport	6	153	0.0022	0.028
		GO:0009962	P	regulation of flavonoid biosynthetic process	10	124	6.5e-05	0.0014	GO:0044249	P	cellular biosynthetic process	43	7737	0.0032	0.027	GO:0042398	P	cellular amino acid derivative biosynthetic process	12	534	0.0022	0.028
		GO:0009991	P	response to extracellular stimulus	19	406	6.9e-05	0.0015	GO:0034637	P	cellular carbohydrate biosynthetic process	10	941	0.0033	0.028	GO:0046700	P	heterocycle catabolic process	8	266	0.0022	0.028
		GO:0009069	P	serine family amino acid metabolic process	15	271	6.9e-05	0.0015	GO:0006733	P	oxidoreduction coenzyme metabolic process	5	267	0.0038	0.032	GO:0015706	P	nitrate transport	7	207	0.0022	0.028
		GO:0006598	P	polyamine catabolic process	6	38	7e-05	0.0015	GO:0016054	P	organic acid catabolic process	6	402	0.0047	0.039	GO:0006888	P	ER to Golgi vesicle-mediated transport	5	105	0.0023	0.029
		GO:0009610	P	response to symbiotic fungus	6	38	7e-05	0.0015	GO:0046395	P	carboxylic acid catabolic process	6	402	0.0047	0.039	GO:0006090	P	pyruvate metabolic process	10	398	0.0023	0.03
		GO:0019344	P	cysteine biosynthetic process	13	210	7.3e-05	0.0015	GO:0006511	P	ubiquitin-dependent protein catabolic process	6	407	0.0049	0.041	GO:0006606	P	protein import into nucleus	6	156	0.0024	0.031
		GO:0006576	P	cellular biogenic amine metabolic process	12	182	7.8e-05	0.0017	GO:0043632	P	modification-dependent macromolecule catabolic process	6	412	0.0052	0.043	GO:0009684	P	indoleacetic acid biosynthetic process	5	108	0.0026	0.032
		GO:0009608	P	response to symbiont	6	39	8e-05	0.0017	GO:0019941	P	modification-dependent protein catabolic process	6	412	0.0052	0.043	GO:0044275	P	cellular carbohydrate catabolic process	12	545	0.0026	0.032
		GO:0006534	P	cysteine metabolic process	13	213	8.3e-05	0.0017	GO:0006811	P	ion transport	10	1019	0.0057	0.047	GO:0051170	P	nuclear import	6	158	0.0026	0.032
		GO:0042446	P	hormone biosynthetic process	15	277	8.7e-05	0.0018								GO:0000302	P	response to reactive oxygen species	9	338	0.0026	0.033
		GO:0010200	P	response to chitin	19	421	0.00011	0.0023								GO:0034504	P	protein localization in nucleus	6	159	0.0026	0.033
		GO:0006461	P	protein complex assembly	23	577	0.00013	0.0026								GO:0009683	P	indoleacetic acid metabolic process	5	109	0.0027	0.033
		GO:0070271	P	protein complex biogenesis	23	577	0.00013	0.0026								GO:0006006	P	glucose metabolic process	12	554	0.0029	0.036
		GO:0048589	P	developmental growth	28	791	0.00017	0.0035								GO:0044271	P	cellular nitrogen compound biosynthetic process	15	804	0.0037	0.045
		GO:0009626	P	plant-type hypersensitive response	18	401	0.00017	0.0036								GO:0005996	P	monosaccharide metabolic process	15	804	0.0037	0.045
		GO:0034050	P	host programmed cell death induced by symbiont	18	402	0.00018	0.0036								GO:0016052	P	carbohydrate catabolic process	12	573	0.0038	0.04
		GO:0032535	P	regulation of cellular component size	27	752	0.00018	0.0036
		GO:0090066	P	regulation of anatomical structure size	27	752	0.00018	0.0036
		GO:0034622	P	cellular macromolecular complex assembly	23	592	0.00018	0.0037
		GO:0048364	P	root development	23	594	0.00019	0.0038
		GO:0022622	P	root system development	23	595	0.0002	0.0039
		GO:0042402	P	cellular biogenic amine catabolic process	9	117	0.00021	0.0041
		GO:0009267	P	cellular response to starvation	16	336	0.00021	0.0042
		GO:0016137	P	glycoside metabolic process	14	268	0.00021	0.0042
		GO:0051187	P	cofactor catabolic process	8	92	0.00021	0.0042
		GO:0009755	P	hormone-mediated signaling pathway	23	600	0.00022	0.0043
		GO:0032870	P	cellular response to hormone stimulus	24	641	0.00023	0.0044
		GO:0009926	P	auxin polar transport	8	95	0.00026	0.0051
		GO:0042594	P	response to starvation	16	344	0.00027	0.0052
		GO:0007165	P	signal transduction	47	1670	0.00028	0.0053
		GO:0040007	P	growth	31	949	0.0003	0.0058
		GO:0008361	P	regulation of cell size	26	739	0.00032	0.006
		GO:0034621	P	cellular macromolecular complex subunit organization	23	617	0.00032	0.0061
		GO:0009808	P	lignin metabolic process	7	74	0.00033	0.0063
		GO:0016138	P	glycoside biosynthetic process	12	215	0.00034	0.0063
		GO:0009081	P	branched chain family amino acid metabolic process	5	33	0.00034	0.0064
		GO:0055072	P	iron ion homeostasis	5	33	0.00034	0.0064
		GO:0046148	P	pigment biosynthetic process	14	282	0.00035	0.0064
		GO:0060918	P	auxin transport	8	100	0.00036	0.0067
		GO:0065003	P	macromolecular complex assembly	24	665	0.00038	0.0069
		GO:0009625	P	response to insect	7	76	0.00038	0.0071
		GO:0009914	P	hormone transport	8	101	0.00039	0.0071
		GO:0043455	P	regulation of secondary metabolic process	10	157	0.00039	0.0072
		GO:0055066	P	di-, tri-valent inorganic cation homeostasis	8	102	0.00041	0.0075
		GO:0009816	P	defense response to bacterium, incompatible interaction	5	35	0.00043	0.0079
		GO:0009963	P	positive regulation of flavonoid biosynthetic process	8	103	0.00044	0.0079
		GO:0016049	P	cell growth	25	715	0.00045	0.008
		GO:0006811	P	ion transport	32	1019	0.00047	0.0084
		GO:0015996	P	chlorophyll catabolic process	6	58	0.00057	0.01
		GO:0046149	P	pigment catabolic process	6	58	0.00057	0.01
		GO:0010363	P	regulation of plant-type hypersensitive response	16	371	0.0006	0.011
		GO:0042743	P	hydrogen peroxide metabolic process	15	335	0.00061	0.011
		GO:0043933	P	macromolecular complex subunit organization	24	691	0.00063	0.011
		GO:0012501	P	programmed cell death	18	451	0.00067	0.012
		GO:0006595	P	polyamine metabolic process	6	60	0.00067	0.012
		GO:0009624	P	response to nematode	7	84	0.00067	0.012
		GO:0080135	P	regulation of cellular response to stress	16	379	0.00074	0.013
		GO:0033015	P	tetrapyrrole catabolic process	6	62	0.00079	0.013
		GO:0006787	P	porphyrin catabolic process	6	62	0.00079	0.013
		GO:0043481	P	anthocyanin accumulation in tissues in response to UV light	8	113	0.00078	0.013
		GO:0043480	P	pigment accumulation in tissues	8	113	0.00078	0.013
		GO:0019761	P	glucosinolate biosynthetic process	10	172	0.00077	0.013
		GO:0016143	P	S-glycoside metabolic process	11	205	0.0008	0.013
		GO:0042219	P	cellular amino acid derivative catabolic process	9	142	0.00078	0.013
		GO:0043473	P	pigmentation	8	113	0.00078	0.013
		GO:0043478	P	pigment accumulation in response to UV light	8	113	0.00078	0.013
		GO:0043479	P	pigment accumulation in tissues in response to UV light	8	113	0.00078	0.013
		GO:0009850	P	auxin metabolic process	9	142	0.00078	0.013
		GO:0048765	P	root hair cell differentiation	14	308	0.00079	0.013
		GO:0048764	P	trichoblast maturation	14	308	0.00079	0.013
		GO:0043476	P	pigment accumulation	8	113	0.00078	0.013
		GO:0016144	P	S-glycoside biosynthetic process	10	172	0.00077	0.013
		GO:0019757	P	glycosinolate metabolic process	11	205	0.0008	0.013
		GO:0019758	P	glycosinolate biosynthetic process	10	172	0.00077	0.013
		GO:0009749	P	response to glucose stimulus	7	86	0.00077	0.013
		GO:0019760	P	glucosinolate metabolic process	11	205	0.0008	0.013
		GO:0009074	P	aromatic amino acid family catabolic process	7	87	0.00082	0.013
		GO:0048469	P	cell maturation	14	309	0.00082	0.013
		GO:0008219	P	cell death	19	500	0.00084	0.013
		GO:0016265	P	death	19	500	0.00084	0.013
		GO:0050801	P	ion homeostasis	12	240	0.00085	0.013
		GO:0006800	P	oxygen and reactive oxygen species metabolic process	15	347	0.00085	0.014
		GO:0023060	P	signal transmission	47	1767	0.0009	0.014
		GO:0007568	P	aging	9	145	0.0009	0.014
		GO:0023046	P	signaling process	47	1768	0.00091	0.014
		GO:0016132	P	brassinosteroid biosynthetic process	8	117	0.00096	0.015
		GO:0032502	P	developmental process	92	4094	0.00099	0.015
		GO:0007154	P	cell communication	25	758	0.001	0.015
		GO:0016129	P	phytosteroid biosynthetic process	8	118	0.001	0.016
		GO:0006612	P	protein targeting to membrane	16	392	0.001	0.016
		GO:0009642	P	response to light intensity	13	282	0.0011	0.016
		GO:0009753	P	response to jasmonic acid stimulus	18	471	0.0011	0.016
		GO:0021700	P	developmental maturation	14	320	0.0011	0.017
		GO:0043067	P	regulation of programmed cell death	16	397	0.0012	0.018
		GO:0006816	P	calcium ion transport	8	121	0.0012	0.018
		GO:0009791	P	post-embryonic development	55	2188	0.0012	0.018
		GO:0016131	P	brassinosteroid metabolic process	8	122	0.0012	0.019
		GO:0032501	P	multicellular organismal process	90	4020	0.0013	0.019
		GO:0030968	P	endoplasmic reticulum unfolded protein response	10	185	0.0013	0.019
		GO:0016128	P	phytosteroid metabolic process	8	123	0.0013	0.019
		GO:0034620	P	cellular response to unfolded protein	10	187	0.0014	0.021
		GO:0006986	P	response to unfolded protein	10	187	0.0014	0.021
		GO:0010941	P	regulation of cell death	16	405	0.0014	0.021
		GO:0052543	P	callose deposition in cell wall	5	47	0.0015	0.022
		GO:0015994	P	chlorophyll metabolic process	10	189	0.0015	0.022
		GO:0048316	P	seed development	23	696	0.0015	0.022
		GO:0052386	P	cell wall thickening	5	48	0.0016	0.023
		GO:0048608	P	reproductive structure development	45	1722	0.0016	0.024
		GO:0022607	P	cellular component assembly	26	832	0.0017	0.024
		GO:0006778	P	porphyrin metabolic process	11	226	0.0017	0.024
		GO:0006855	P	multidrug transport	6	73	0.0017	0.025
		GO:0033013	P	tetrapyrrole metabolic process	11	227	0.0017	0.025
		GO:0009809	P	lignin biosynthetic process	5	49	0.0017	0.025
		GO:0006984	P	ER-nuclear signaling pathway	10	193	0.0017	0.025
		GO:0071445	P	cellular response to protein stimulus	10	194	0.0018	0.026
		GO:0045088	P	regulation of innate immune response	16	415	0.0018	0.026
		GO:0008610	P	lipid biosynthetic process	33	1159	0.0019	0.026
		GO:0042538	P	hyperosmotic salinity response	9	162	0.0019	0.026
		GO:0010054	P	trichoblast differentiation	14	339	0.0019	0.027
		GO:0007275	P	multicellular organismal development	86	3864	0.002	0.027
		GO:0070301	P	cellular response to hydrogen peroxide	6	75	0.002	0.027
		GO:0015893	P	drug transport	6	75	0.002	0.027
		GO:0002682	P	regulation of immune system process	16	419	0.002	0.028
		GO:0050776	P	regulation of immune response	16	419	0.002	0.028
		GO:0071216	P	cellular response to biotic stimulus	10	197	0.002	0.028
		GO:0009826	P	unidimensional cell growth	18	502	0.0021	0.029
		GO:0042493	P	response to drug	6	76	0.0021	0.029
		GO:0060560	P	developmental growth involved in morphogenesis	18	502	0.0021	0.029
		GO:0016126	P	sterol biosynthetic process	9	165	0.0021	0.029
		GO:0048638	P	regulation of developmental growth	12	269	0.0021	0.029
		GO:0048528	P	post-embryonic root development	8	134	0.0022	0.029
		GO:0009739	P	response to gibberellin stimulus	9	166	0.0022	0.03
		GO:0007389	P	pattern specification process	14	345	0.0022	0.03
		GO:0010154	P	fruit development	23	721	0.0024	0.032
		GO:0010053	P	root epidermal cell differentiation	14	350	0.0025	0.033
		GO:0019439	P	aromatic compound catabolic process	7	108	0.0026	0.035
		GO:0023034	P	intracellular signaling pathway	16	433	0.0027	0.036
		GO:0016125	P	sterol metabolic process	9	172	0.0027	0.037
		GO:0023033	P	signaling pathway	18	519	0.003	0.039
		GO:0010015	P	root morphogenesis	16	439	0.0031	0.041
		GO:0048588	P	developmental cell growth	16	440	0.0032	0.042
		GO:0009064	P	glutamine family amino acid metabolic process	5	57	0.0032	0.042
		GO:0048856	P	anatomical structure development	76	3396	0.0032	0.042
		GO:0008202	P	steroid metabolic process	11	247	0.0033	0.043
		GO:0035266	P	meristem growth	9	179	0.0035	0.046
		GO:0009627	P	systemic acquired resistance	16	445	0.0035	0.046
		GO:0031347	P	regulation of defense response	18	529	0.0036	0.046
		GO:0048508	P	embryonic meristem development	5	59	0.0037	0.048
		GO:0010106	P	cellular response to iron ion starvation	7	116	0.0038	0.049

## Sheet: GO analysis up 8 dpi
Direction	Down	Nc14 unique							Shared							Nc2 unique
DPI	8	615							439							1266
		GO term	Ontology	Description	Number in input list	Number in BG/Ref	p-value	FDR	GO term	Ontology	Description	Number in input list	Number in BG/Ref	p-value	FDR	GO term	Ontology	Description	Number in input list	Number in BG/Ref	p-value	FDR
		GO:0050896	P	response to stimulus	265	6292	4.9e-31	2.3e-27	GO:0050896	P	response to stimulus	263	6292	1.8e-65	7.4e-62	GO:0009607	P	response to biotic stimulus	262	1687	4.9e-66	3.5e-62
		GO:0042221	P	response to chemical stimulus	195	3978	5.3e-29	1.2e-25	GO:0042221	P	response to chemical stimulus	199	3978	2.5e-56	5.2e-53	GO:0050896	P	response to stimulus	558	6292	2.6e-65	9.2e-62
		GO:0010033	P	response to organic substance	137	2754	3.8e-20	5.9e-17	GO:0006950	P	response to stress	193	4089	2.1e-50	2.9e-47	GO:0006950	P	response to stress	428	4089	8.8e-65	2.1e-61
		GO:0019748	P	secondary metabolic process	82	1247	2e-18	2.3e-15	GO:0009607	P	response to biotic stimulus	117	1687	4.9e-43	5e-40	GO:0051707	P	response to other organism	221	1421	3.8e-55	6.8e-52
		GO:0009628	P	response to abiotic stimulus	126	2635	3.7e-17	3.5e-14	GO:0006952	P	defense response	114	1653	1.3e-41	1.1e-38	GO:0042221	P	response to chemical stimulus	392	3978	5.8e-52	8.2e-49
		GO:0009699	P	phenylpropanoid biosynthetic process	39	327	1.1e-16	8.4e-14	GO:0045087	P	innate immune response	87	930	1.4e-40	9.8e-38	GO:0006952	P	defense response	228	1653	6.2e-49	7.3e-46
		GO:0009744	P	response to sucrose stimulus	30	210	5.4e-15	3.7e-12	GO:0002376	P	immune system process	88	984	1.2e-39	6.2e-37	GO:0045087	P	innate immune response	167	930	1.9e-48	2e-45
		GO:0034285	P	response to disaccharide stimulus	30	213	7.6e-15	4.5e-12	GO:0006955	P	immune response	88	984	1.2e-39	6.2e-37	GO:0044281	P	small molecule metabolic process	388	4065	4e-48	3.4e-45
		GO:0009743	P	response to carbohydrate stimulus	58	812	1.1e-14	5.6e-12	GO:0051707	P	response to other organism	102	1421	2.3e-38	1.1e-35	GO:0051704	P	multi-organism process	239	1820	4.4e-48	3.4e-45
		GO:0006519	P	cellular amino acid and derivative metabolic process	77	1324	1.3e-14	6e-12	GO:0010033	P	response to organic substance	138	2754	2.1e-36	8.5e-34	GO:0002376	P	immune system process	169	984	9.7e-47	6.2e-44
		GO:0009813	P	flavonoid biosynthetic process	30	225	2.8e-14	1.2e-11	GO:0051704	P	multi-organism process	104	1820	4e-31	1.5e-28	GO:0006955	P	immune response	169	984	9.7e-47	6.2e-44
		GO:0009698	P	phenylpropanoid metabolic process	39	405	6.4e-14	2.5e-11	GO:0009620	P	response to fungus	56	499	1.1e-29	3.9e-27	GO:0009814	P	defense response, incompatible interaction	115	536	1.3e-39	7.9e-37
		GO:0044283	P	small molecule biosynthetic process	93	1865	1.1e-13	4e-11	GO:0031347	P	regulation of defense response	55	529	1.2e-27	3.9e-25	GO:0043436	P	oxoacid metabolic process	239	2103	1.5e-38	7.7e-36
		GO:0010224	P	response to UV-B	21	104	1.9e-13	6.5e-11	GO:0009611	P	response to wounding	46	340	1.3e-27	4e-25	GO:0019752	P	carboxylic acid metabolic process	239	2103	1.5e-38	7.7e-36
		GO:0009812	P	flavonoid metabolic process	30	251	3.7e-13	1.2e-10	GO:0080134	P	regulation of response to stress	55	544	4.3e-27	1.2e-24	GO:0006082	P	organic acid metabolic process	239	2105	1.7e-38	8.2e-36
		GO:0006725	P	cellular aromatic compound metabolic process	62	1022	1.1e-12	3.3e-10	GO:0009626	P	plant-type hypersensitive response	48	401	1.2e-26	3.2e-24	GO:0042180	P	cellular ketone metabolic process	239	2123	6.1e-38	2.5e-35
		GO:0009056	P	catabolic process	100	2182	1.5e-12	4.2e-10	GO:0034050	P	host programmed cell death induced by symbiont	48	402	1.4e-26	3.3e-24	GO:0009627	P	systemic acquired resistance	103	445	5.8e-38	2.5e-35
		GO:0044281	P	small molecule metabolic process	153	4065	2.9e-12	7.3e-10	GO:0012501	P	programmed cell death	50	451	2.5e-26	5.7e-24	GO:0010033	P	response to organic substance	280	2754	1.5e-37	5.8e-35
		GO:0009416	P	response to light stimulus	67	1188	2.9e-12	7.3e-10	GO:0010363	P	regulation of plant-type hypersensitive response	46	371	3.9e-26	8.3e-24	GO:0032787	P	monocarboxylic acid metabolic process	192	1481	1.7e-37	6.3e-35
		GO:0042398	P	cellular amino acid derivative biosynthetic process	42	534	3.4e-12	8e-10	GO:0006612	P	protein targeting to membrane	47	392	4e-26	8.3e-24	GO:0008152	P	metabolic process	829	13633	2.2e-36	7.7e-34
		GO:0019438	P	aromatic compound biosynthetic process	48	680	3.5e-12	8e-10	GO:0043067	P	regulation of programmed cell death	47	397	6.6e-26	1.3e-23	GO:0051716	P	cellular response to stimulus	246	2355	2.5e-34	8.5e-32
		GO:0044248	P	cellular catabolic process	96	2095	4.6e-12	9.9e-10	GO:0080135	P	regulation of cellular response to stress	46	379	8.7e-26	1.6e-23	GO:0009987	P	cellular process	854	14419	8e-34	2.6e-31
		GO:0009314	P	response to radiation	68	1263	1.4e-11	2.9e-09	GO:0010941	P	regulation of cell death	47	405	1.4e-25	2.6e-23	GO:0080134	P	regulation of response to stress	104	544	3.9e-32	1.1e-29
		GO:0006950	P	response to stress	150	4089	3.4e-11	6.6e-09	GO:0042180	P	cellular ketone metabolic process	103	2123	2.2e-25	3.8e-23	GO:0044237	P	cellular metabolic process	721	11509	3.8e-32	1.1e-29
		GO:0008152	P	metabolic process	371	13633	1.7e-10	3.2e-08	GO:0008219	P	cell death	51	500	2.5e-25	4e-23	GO:0031347	P	regulation of defense response	102	529	8.4e-32	2.4e-29
		GO:0009411	P	response to UV	26	247	1.8e-10	3.2e-08	GO:0016265	P	death	51	500	2.5e-25	4e-23	GO:0034976	P	response to endoplasmic reticulum stress	83	352	3.2e-31	8.7e-29
		GO:0009725	P	response to hormone stimulus	69	1375	1.9e-10	3.3e-08	GO:0045088	P	regulation of innate immune response	47	415	3.7e-25	5.7e-23	GO:0045184	P	establishment of protein localization	154	1160	5.9e-31	1.5e-28
		GO:0055114	P	oxidation reduction	67	1364	8.1e-10	1.4e-07	GO:0002682	P	regulation of immune system process	47	419	5.4e-25	7.7e-23	GO:0015031	P	protein transport	154	1160	5.9e-31	1.5e-28
		GO:0042440	P	pigment metabolic process	30	361	1.4e-09	2.2e-07	GO:0050776	P	regulation of immune response	47	419	5.4e-25	7.7e-23	GO:0008104	P	protein localization	158	1216	8e-31	1.9e-28
		GO:0009605	P	response to external stimulus	57	1087	1.8e-09	2.8e-07	GO:0048583	P	regulation of response to stimulus	57	667	1.1e-24	1.5e-22	GO:0070727	P	cellular macromolecule localization	148	1093	1.5e-30	3.4e-28
		GO:0009719	P	response to endogenous stimulus	74	1615	1.8e-09	2.8e-07	GO:0043436	P	oxoacid metabolic process	100	2103	5.7e-24	7.4e-22	GO:0033554	P	cellular response to stress	176	1473	2.3e-30	5.3e-28
		GO:0051716	P	cellular response to stimulus	96	2355	1.9e-09	2.9e-07	GO:0019752	P	carboxylic acid metabolic process	100	2103	5.7e-24	7.4e-22	GO:0033036	P	macromolecule localization	179	1541	1.5e-29	3.4e-27
		GO:0034641	P	cellular nitrogen compound metabolic process	66	1373	2.5e-09	3.6e-07	GO:0006082	P	organic acid metabolic process	100	2105	6.1e-24	7.6e-22	GO:0006605	P	protein targeting	131	906	1.7e-29	3.6e-27
		GO:0006575	P	cellular amino acid derivative metabolic process	42	714	1.3e-08	1.9e-06	GO:0051716	P	cellular response to stimulus	106	2355	1.1e-23	1.3e-21	GO:0006886	P	intracellular protein transport	141	1044	5.1e-29	1.1e-26
		GO:0034284	P	response to monosaccharide stimulus	19	170	2.1e-08	2.8e-06	GO:0009814	P	defense response, incompatible interaction	50	536	2.9e-23	3.5e-21	GO:0034613	P	cellular protein localization	142	1059	6.2e-29	1.2e-26
		GO:0009746	P	response to hexose stimulus	19	170	2.1e-08	2.8e-06	GO:0050832	P	defense response to fungus	41	342	6.8e-23	7.8e-21	GO:0046907	P	intracellular transport	169	1423	7.4e-29	1.5e-26
		GO:0046483	P	heterocycle metabolic process	52	1023	2.5e-08	3.2e-06	GO:0033554	P	cellular response to stress	80	1473	2.2e-22	2.4e-20	GO:0044283	P	small molecule biosynthetic process	199	1865	1.6e-28	2.9e-26
		GO:0046686	P	response to cadmium ion	32	470	3.4e-08	4.2e-06	GO:0009719	P	response to endogenous stimulus	83	1615	8.8e-22	9.6e-20	GO:0009617	P	response to bacterium	101	577	1.6e-28	2.9e-26
		GO:0009718	P	anthocyanin biosynthetic process	12	63	5.2e-08	6.3e-06	GO:0032787	P	monocarboxylic acid metabolic process	79	1481	1.2e-21	1.3e-19	GO:0009753	P	response to jasmonic acid stimulus	91	471	1.6e-28	3e-26
		GO:0009750	P	response to fructose stimulus	17	144	5.6e-08	6.7e-06	GO:0009627	P	systemic acquired resistance	44	445	1.8e-21	1.9e-19	GO:0051641	P	cellular localization	181	1613	3.1e-28	5.5e-26
		GO:0006970	P	response to osmotic stress	45	842	5.9e-08	6.9e-06	GO:0006810	P	transport	128	3577	2.2e-20	2.2e-18	GO:0009620	P	response to fungus	93	499	4.3e-28	7.4e-26
		GO:0044237	P	cellular metabolic process	312	11509	8.5e-08	9.5e-06	GO:0044281	P	small molecule metabolic process	138	4065	3.7e-20	3.5e-18	GO:0006970	P	response to osmotic stress	123	842	4.4e-28	7.4e-26
		GO:0051186	P	cofactor metabolic process	41	753	1.5e-07	1.6e-05	GO:0006519	P	cellular amino acid and derivative metabolic process	72	1324	3.6e-20	3.5e-18	GO:0048583	P	regulation of response to stimulus	108	667	5.9e-28	9.7e-26
		GO:0009987	P	cellular process	373	14419	1.7e-07	1.9e-05	GO:0009753	P	response to jasmonic acid stimulus	43	471	8.6e-20	8.1e-18	GO:0009651	P	response to salt stress	118	788	8.4e-28	1.4e-25
		GO:0010035	P	response to inorganic substance	51	1086	3.6e-07	3.7e-05	GO:0006575	P	cellular amino acid derivative metabolic process	52	714	1.1e-19	9.8e-18	GO:0010200	P	response to chitin	84	421	3.2e-27	5.1e-25
		GO:0010038	P	response to metal ion	35	610	3.9e-07	4e-05	GO:0051234	P	establishment of localization	128	3652	1.2e-19	1e-17	GO:0009628	P	response to abiotic stimulus	245	2635	3.9e-27	5.9e-25
		GO:0009651	P	response to salt stress	41	788	4.5e-07	4.5e-05	GO:0009628	P	response to abiotic stimulus	105	2635	1.2e-19	1e-17	GO:0002682	P	regulation of immune system process	83	419	1e-26	1.5e-24
		GO:0009404	P	toxin metabolic process	19	211	4.7e-07	4.5e-05	GO:0009056	P	catabolic process	94	2182	1.2e-19	1e-17	GO:0050776	P	regulation of immune response	83	419	1e-26	1.5e-24
		GO:0009407	P	toxin catabolic process	19	211	4.7e-07	4.5e-05	GO:0010035	P	response to inorganic substance	64	1086	1.3e-19	1.1e-17	GO:0070887	P	cellular response to chemical stimulus	163	1417	1.9e-26	2.8e-24
		GO:0009611	P	response to wounding	24	340	9.7e-07	9.2e-05	GO:0051179	P	localization	131	3819	2.2e-19	1.8e-17	GO:0051649	P	establishment of localization in cell	172	1554	3.4e-26	4.8e-24
		GO:0046283	P	anthocyanin metabolic process	12	87	1.2e-06	0.00011	GO:0044283	P	small molecule biosynthetic process	85	1865	3.7e-19	3e-17	GO:0009611	P	response to wounding	74	340	4.3e-26	6e-24
		GO:0015994	P	chlorophyll metabolic process	17	189	1.9e-06	0.00017	GO:0034976	P	response to endoplasmic reticulum stress	37	352	5.1e-19	4.1e-17	GO:0044238	P	primary metabolic process	707	11717	7.5e-26	1e-23
		GO:0051187	P	cofactor catabolic process	12	92	2e-06	0.00018	GO:0006605	P	protein targeting	57	906	9.7e-19	7.6e-17	GO:0045088	P	regulation of innate immune response	81	415	9.8e-26	1.3e-23
		GO:0044282	P	small molecule catabolic process	44	932	2e-06	0.00018	GO:0006725	P	cellular aromatic compound metabolic process	60	1022	2.4e-18	1.9e-16	GO:0008219	P	cell death	88	500	4.1e-25	5.3e-23
		GO:0046148	P	pigment biosynthetic process	21	282	2.1e-06	0.00018	GO:0010200	P	response to chitin	39	421	3e-18	2.3e-16	GO:0016265	P	death	88	500	4.1e-25	5.3e-23
		GO:0065007	P	biological regulation	183	6222	2.3e-06	0.0002	GO:0009723	P	response to ethylene stimulus	36	353	3.8e-18	2.8e-16	GO:0071310	P	cellular response to organic substance	146	1234	9e-25	1.1e-22
		GO:0009607	P	response to biotic stimulus	66	1687	3.3e-06	0.00028	GO:0009743	P	response to carbohydrate stimulus	52	812	1.8e-17	1.3e-15	GO:0010941	P	regulation of cell death	78	405	1.7e-24	2.1e-22
		GO:0009610	P	response to symbiotic fungus	8	38	4.7e-06	0.00038	GO:0043069	P	negative regulation of programmed cell death	26	170	3.1e-17	2.2e-15	GO:0012501	P	programmed cell death	81	451	1.1e-23	1.3e-21
		GO:0009608	P	response to symbiont	8	39	5.5e-06	0.00044	GO:0060548	P	negative regulation of cell death	26	174	5.2e-17	3.6e-15	GO:0043067	P	regulation of programmed cell death	75	397	3.7e-23	4.4e-21
		GO:0042180	P	cellular ketone metabolic process	77	2123	7e-06	0.00055	GO:0044248	P	cellular catabolic process	86	2095	1e-16	6.9e-15	GO:0034050	P	host programmed cell death induced by symbiont	75	402	7.1e-23	8.4e-21
		GO:0070887	P	cellular response to chemical stimulus	57	1417	7.5e-06	0.00058	GO:0009867	P	jasmonic acid mediated signaling pathway	31	282	1.3e-16	8.7e-15	GO:0051179	P	localization	301	3819	1.1e-22	1.2e-20
		GO:0044270	P	cellular nitrogen compound catabolic process	11	88	7.6e-06	0.00058	GO:0071395	P	cellular response to jasmonic acid stimulus	31	282	1.3e-16	8.7e-15	GO:0006810	P	transport	287	3577	1.3e-22	1.5e-20
		GO:0009414	P	response to water deprivation	25	416	8.5e-06	0.00064	GO:0009605	P	response to external stimulus	59	1087	1.5e-16	9.6e-15	GO:0080135	P	regulation of cellular response to stress	72	379	2.1e-22	2.4e-20
		GO:0043436	P	oxoacid metabolic process	76	2103	9.2e-06	0.00067	GO:0070887	P	cellular response to chemical stimulus	68	1417	2.1e-16	1.3e-14	GO:0009626	P	plant-type hypersensitive response	74	401	2.4e-22	2.7e-20
		GO:0019752	P	carboxylic acid metabolic process	76	2103	9.2e-06	0.00067	GO:0006886	P	intracellular protein transport	57	1044	4e-16	2.5e-14	GO:0009056	P	catabolic process	203	2182	2.5e-22	2.8e-20
		GO:0006082	P	organic acid metabolic process	76	2105	9.5e-06	0.00068	GO:0071310	P	cellular response to organic substance	62	1234	7.1e-16	4.4e-14	GO:0010363	P	regulation of plant-type hypersensitive response	71	371	2.9e-22	3.1e-20
		GO:0015996	P	chlorophyll catabolic process	9	58	1.1e-05	0.00075	GO:0034613	P	cellular protein localization	57	1059	7.2e-16	4.4e-14	GO:0009696	P	salicylic acid metabolic process	55	222	6.1e-22	6.5e-20
		GO:0046149	P	pigment catabolic process	9	58	1.1e-05	0.00075	GO:0070727	P	cellular macromolecule localization	58	1093	7e-16	4.4e-14	GO:0006725	P	cellular aromatic compound metabolic process	124	1022	6.3e-22	6.5e-20
		GO:0009415	P	response to water	25	424	1.2e-05	0.00079	GO:0009863	P	salicylic acid mediated signaling pathway	33	349	7.6e-16	4.6e-14	GO:0044248	P	cellular catabolic process	196	2095	8.6e-22	8.8e-20
		GO:0006520	P	cellular amino acid metabolic process	40	882	1.5e-05	0.00098	GO:0071446	P	cellular response to salicylic acid stimulus	33	351	8.8e-16	5.2e-14	GO:0046394	P	carboxylic acid biosynthetic process	130	1116	1.5e-21	1.5e-19
		GO:0044106	P	cellular amine metabolic process	42	947	1.5e-05	0.00098	GO:0006970	P	response to osmotic stress	50	842	1.4e-15	8e-14	GO:0016053	P	organic acid biosynthetic process	130	1116	1.5e-21	1.5e-19
		GO:0051707	P	response to other organism	56	1421	1.6e-05	0.001	GO:0009651	P	response to salt stress	48	788	2.1e-15	1.2e-13	GO:0042742	P	defense response to bacterium	72	394	1.5e-21	1.5e-19
		GO:0033015	P	tetrapyrrole catabolic process	9	62	1.7e-05	0.0011	GO:0009751	P	response to salicylic acid stimulus	37	470	2.8e-15	1.6e-13	GO:0051234	P	establishment of localization	287	3652	2.3e-21	2.2e-19
		GO:0006778	P	porphyrin metabolic process	17	226	1.7e-05	0.0011	GO:0046907	P	intracellular transport	66	1423	2.9e-15	1.6e-13	GO:0006612	P	protein targeting to membrane	70	392	1.7e-20	1.6e-18
		GO:0006787	P	porphyrin catabolic process	9	62	1.7e-05	0.0011	GO:0009404	P	toxin metabolic process	26	211	3.4e-15	1.8e-13	GO:0007242	P	intracellular signaling cascade	136	1252	4.3e-20	4.1e-18
		GO:0033013	P	tetrapyrrole metabolic process	17	227	1.8e-05	0.0011	GO:0009407	P	toxin catabolic process	26	211	3.4e-15	1.8e-13	GO:0009743	P	response to carbohydrate stimulus	104	812	5e-20	4.7e-18
		GO:0023052	P	signaling	82	2376	2e-05	0.0012	GO:0019748	P	secondary metabolic process	61	1247	4e-15	2.1e-13	GO:0009719	P	response to endogenous stimulus	159	1615	1.4e-19	1.3e-17
		GO:0050789	P	regulation of biological process	154	5235	2.1e-05	0.0013	GO:0006865	P	amino acid transport	28	266	1.1e-14	5.7e-13	GO:0010035	P	response to inorganic substance	123	1086	1.5e-19	1.4e-17
		GO:0031668	P	cellular response to extracellular stimulus	23	388	2.4e-05	0.0014	GO:0015849	P	organic acid transport	29	289	1.1e-14	5.8e-13	GO:0009697	P	salicylic acid biosynthetic process	50	209	1.6e-19	1.5e-17
		GO:0009308	P	amine metabolic process	44	1034	2.4e-05	0.0014	GO:0006979	P	response to oxidative stress	40	582	1.4e-14	7.1e-13	GO:0009863	P	salicylic acid mediated signaling pathway	64	349	2.3e-19	2e-17
		GO:0071496	P	cellular response to external stimulus	23	389	2.5e-05	0.0014	GO:0015837	P	amine transport	28	272	1.8e-14	9.2e-13	GO:0001510	P	RNA methylation	47	185	2.6e-19	2.3e-17
		GO:0006066	P	alcohol metabolic process	47	1143	2.9e-05	0.0017	GO:0009725	P	response to hormone stimulus	63	1375	2.3e-14	1.2e-12	GO:0071446	P	cellular response to salicylic acid stimulus	64	351	3e-19	2.6e-17
		GO:0009755	P	hormone-mediated signaling pathway	30	600	3.2e-05	0.0018	GO:0045184	P	establishment of protein localization	57	1160	2.9e-14	1.4e-12	GO:0009867	P	jasmonic acid mediated signaling pathway	57	282	4.5e-19	3.8e-17
		GO:0051179	P	localization	118	3819	3.5e-05	0.002	GO:0015031	P	protein transport	57	1160	2.9e-14	1.4e-12	GO:0071395	P	cellular response to jasmonic acid stimulus	57	282	4.5e-19	3.8e-17
		GO:0016052	P	carbohydrate catabolic process	29	573	3.5e-05	0.002	GO:0016054	P	organic acid catabolic process	33	402	3.2e-14	1.5e-12	GO:0071495	P	cellular response to endogenous stimulus	102	815	5.1e-19	4.2e-17
		GO:0032870	P	cellular response to hormone stimulus	31	641	4.4e-05	0.0024	GO:0046395	P	carboxylic acid catabolic process	33	402	3.2e-14	1.5e-12	GO:0044282	P	small molecule catabolic process	109	932	2.6e-18	2.2e-16
		GO:0031669	P	cellular response to nutrient levels	21	350	4.5e-05	0.0024	GO:0046942	P	carboxylic acid transport	28	283	4.5e-14	2.1e-12	GO:0060548	P	negative regulation of cell death	44	174	4.2e-18	3.4e-16
		GO:0006979	P	response to oxidative stress	29	582	4.6e-05	0.0025	GO:0008152	P	metabolic process	286	13633	4.5e-14	2.1e-12	GO:0031407	P	oxylipin metabolic process	43	168	6.9e-18	5.5e-16
		GO:0009991	P	response to extracellular stimulus	23	406	4.6e-05	0.0025	GO:0051649	P	establishment of localization in cell	67	1554	4.9e-14	2.3e-12	GO:0009694	P	jasmonic acid metabolic process	42	160	7.7e-18	6.1e-16
		GO:0000103	P	sulfate assimilation	5	15	4.8e-05	0.0025	GO:0009617	P	response to bacterium	39	577	5e-14	2.3e-12	GO:0046686	P	response to cadmium ion	72	470	8.4e-18	6.5e-16
		GO:0006972	P	hyperosmotic response	17	251	5.9e-05	0.003	GO:0008104	P	protein localization	58	1216	5.7e-14	2.6e-12	GO:0009751	P	response to salicylic acid stimulus	72	470	8.4e-18	6.5e-16
		GO:0006790	P	sulfur metabolic process	32	683	5.8e-05	0.003	GO:0009072	P	aromatic amino acid family metabolic process	26	245	8.3e-14	3.7e-12	GO:0031348	P	negative regulation of defense response	54	273	8.8e-18	6.8e-16
		GO:0007030	P	Golgi organization	14	178	6e-05	0.003	GO:0051641	P	cellular localization	68	1613	8.6e-14	3.8e-12	GO:0043069	P	negative regulation of programmed cell death	43	170	9.9e-18	7.6e-16
		GO:0042044	P	fluid transport	13	155	5.9e-05	0.003	GO:0033036	P	macromolecule localization	66	1541	1.1e-13	4.6e-12	GO:0006631	P	fatty acid metabolic process	80	587	5.3e-17	4e-15
		GO:0006833	P	water transport	13	155	5.9e-05	0.003	GO:0071495	P	cellular response to endogenous stimulus	46	815	1.2e-13	5e-12	GO:0051789	P	response to protein stimulus	62	376	7.8e-17	5.8e-15
		GO:0019751	P	polyol metabolic process	12	136	7.2e-05	0.0035	GO:0031348	P	negative regulation of defense response	27	273	1.3e-13	5.6e-12	GO:0010038	P	response to metal ion	81	610	1.3e-16	9.4e-15
		GO:0009267	P	cellular response to starvation	20	336	7.5e-05	0.0037	GO:0044106	P	cellular amine metabolic process	49	947	3.7e-13	1.6e-11	GO:0050832	P	defense response to fungus	58	342	2.6e-16	1.9e-14
		GO:0033554	P	cellular response to stress	55	1473	7.6e-05	0.0037	GO:0007242	P	intracellular signaling cascade	57	1252	6e-13	2.5e-11	GO:0006972	P	hyperosmotic response	49	251	4.6e-16	3.3e-14
		GO:0071482	P	cellular response to light stimulus	9	77	8.2e-05	0.0039	GO:0034641	P	cellular nitrogen compound metabolic process	59	1373	2.2e-12	9.3e-11	GO:0009058	P	biosynthetic process	487	7962	6.8e-16	4.9e-14
		GO:0071478	P	cellular response to radiation	9	77	8.2e-05	0.0039	GO:0042398	P	cellular amino acid derivative biosynthetic process	35	534	2.4e-12	9.8e-11	GO:0048585	P	negative regulation of response to stimulus	57	349	2e-15	1.4e-13
		GO:0031667	P	response to nutrient levels	21	367	8.5e-05	0.004	GO:0042742	P	defense response to bacterium	30	394	2.9e-12	1.2e-10	GO:0007165	P	signal transduction	150	1670	2.6e-15	1.8e-13
		GO:0042594	P	response to starvation	20	344	0.0001	0.0047	GO:0009074	P	aromatic amino acid family catabolic process	16	87	3.5e-12	1.4e-10	GO:0009723	P	response to ethylene stimulus	57	353	3.1e-15	2.2e-13
		GO:0006508	P	proteolysis	39	943	0.00012	0.0057	GO:0042435	P	indole derivative biosynthetic process	19	139	3.6e-12	1.4e-10	GO:0019538	P	protein metabolic process	346	5220	5.4e-15	3.7e-13
		GO:0009057	P	macromolecule catabolic process	48	1255	0.00013	0.0059	GO:0048585	P	negative regulation of response to stimulus	28	349	4.9e-12	2e-10	GO:0044249	P	cellular biosynthetic process	471	7737	7.2e-15	4.9e-13
		GO:0071489	P	cellular response to red or far red light	7	47	0.00013	0.0059	GO:0009851	P	auxin biosynthetic process	18	124	5.4e-12	2.1e-10	GO:0019438	P	aromatic compound biosynthetic process	82	680	1.1e-14	7.4e-13
		GO:0009620	P	response to fungus	25	499	0.00014	0.0063	GO:0065007	P	biological regulation	158	6222	5.6e-12	2.2e-10	GO:0023052	P	signaling	190	2376	1.3e-14	8.7e-13
		GO:0071214	P	cellular response to abiotic stimulus	10	104	0.00015	0.0066	GO:0006520	P	cellular amino acid metabolic process	45	882	5.8e-12	2.2e-10	GO:0016054	P	organic acid catabolic process	60	402	1.3e-14	8.8e-13
		GO:0009809	P	lignin biosynthetic process	7	49	0.00017	0.0072	GO:0019438	P	aromatic compound biosynthetic process	39	680	6e-12	2.3e-10	GO:0046395	P	carboxylic acid catabolic process	60	402	1.3e-14	8.8e-13
		GO:0044262	P	cellular carbohydrate metabolic process	62	1778	0.00017	0.0073	GO:0009308	P	amine metabolic process	49	1034	7.7e-12	2.9e-10	GO:0071215	P	cellular response to abscisic acid stimulus	48	267	1.4e-14	9.4e-13
		GO:0043647	P	inositol phosphate metabolic process	9	86	0.00018	0.0076	GO:0042434	P	indole derivative metabolic process	19	148	9.7e-12	3.6e-10	GO:0031408	P	oxylipin biosynthetic process	35	142	2.1e-14	1.3e-12
		GO:0006732	P	coenzyme metabolic process	25	508	0.00018	0.0078	GO:0042430	P	indole and derivative metabolic process	19	148	9.7e-12	3.6e-10	GO:0023046	P	signaling process	153	1768	2.3e-14	1.5e-12
		GO:0006091	P	generation of precursor metabolites and energy	32	730	0.00019	0.0079	GO:0046394	P	carboxylic acid biosynthetic process	51	1116	9.8e-12	3.6e-10	GO:0009695	P	jasmonic acid biosynthetic process	34	136	3.5e-14	2.2e-12
		GO:0034614	P	cellular response to reactive oxygen species	9	88	0.00021	0.0087	GO:0016053	P	organic acid biosynthetic process	51	1116	9.8e-12	3.6e-10	GO:0023060	P	signal transmission	152	1767	4.4e-14	2.8e-12
		GO:0048878	P	chemical homeostasis	17	281	0.00021	0.0088	GO:0048519	P	negative regulation of biological process	54	1243	1.4e-11	5.2e-10	GO:0006575	P	cellular amino acid derivative metabolic process	83	714	4.7e-14	2.9e-12
		GO:0044275	P	cellular carbohydrate catabolic process	26	545	0.00022	0.0089	GO:0044282	P	small molecule catabolic process	45	932	3.3e-11	1.2e-09	GO:0065007	P	biological regulation	391	6222	8.8e-14	5.4e-12
		GO:0046395	P	carboxylic acid catabolic process	21	402	0.00028	0.011	GO:0006576	P	cellular biogenic amine metabolic process	20	182	3.6e-11	1.3e-09	GO:0009738	P	abscisic acid mediated signaling pathway	45	252	1.2e-13	7.3e-12
		GO:0016054	P	organic acid catabolic process	21	402	0.00028	0.011	GO:0009862	P	systemic acquired resistance, salicylic acid mediated signaling pathway	23	251	3.6e-11	1.3e-09	GO:0009737	P	response to abscisic acid stimulus	75	621	1.4e-13	8.7e-12
		GO:0009805	P	coumarin biosynthetic process	7	54	0.00028	0.011	GO:0009850	P	auxin metabolic process	18	142	4.1e-11	1.4e-09	GO:0009605	P	response to external stimulus	107	1087	2.1e-13	1.3e-11
		GO:0071495	P	cellular response to endogenous stimulus	34	815	0.00029	0.011	GO:0009684	P	indoleacetic acid biosynthetic process	16	108	6.3e-11	2.2e-09	GO:0023034	P	intracellular signaling pathway	60	433	2.4e-13	1.4e-11
		GO:0046482	P	para-aminobenzoic acid metabolic process	6	38	0.0003	0.012	GO:0019439	P	aromatic compound catabolic process	16	108	6.3e-11	2.2e-09	GO:0009862	P	systemic acquired resistance, salicylic acid mediated signaling pathway	44	251	3.9e-13	2.3e-11
		GO:0046655	P	folic acid metabolic process	6	38	0.0003	0.012	GO:0009683	P	indoleacetic acid metabolic process	16	109	7.1e-11	2.4e-09	GO:0006984	P	ER-nuclear signaling pathway	38	193	7.2e-13	4.2e-11
		GO:0006084	P	acetyl-CoA metabolic process	10	114	0.0003	0.012	GO:0007243	P	protein kinase cascade	21	223	1.6e-10	5.5e-09	GO:0044267	P	cellular protein metabolic process	313	4775	7.5e-13	4.4e-11
		GO:0051704	P	multi-organism process	62	1820	0.00031	0.012	GO:0042402	P	cellular biogenic amine catabolic process	16	117	1.8e-10	6.2e-09	GO:0046483	P	heterocycle metabolic process	101	1023	8.8e-13	5e-11
		GO:0009804	P	coumarin metabolic process	7	55	0.00031	0.012	GO:0006586	P	indolalkylamine metabolic process	15	102	2.7e-10	9.1e-09	GO:0006096	P	glycolysis	40	219	1.5e-12	8.4e-11
		GO:0044238	P	primary metabolic process	294	11717	0.00032	0.012	GO:0006568	P	tryptophan metabolic process	15	102	2.7e-10	9.1e-09	GO:0000165	P	MAPKKK cascade	39	209	1.6e-12	8.8e-11
		GO:0009808	P	lignin metabolic process	8	74	0.00033	0.012	GO:0010038	P	response to metal ion	34	610	3e-10	9.7e-09	GO:0009266	P	response to temperature stimulus	96	962	1.9e-12	1.1e-10
		GO:0009266	P	response to temperature stimulus	38	962	0.00036	0.013	GO:0042219	P	cellular amino acid derivative catabolic process	17	142	3.2e-10	1.1e-08	GO:0007243	P	protein kinase cascade	40	223	2.4e-12	1.3e-10
		GO:0070301	P	cellular response to hydrogen peroxide	8	75	0.00036	0.013	GO:0000165	P	MAPKKK cascade	20	209	3.4e-10	1.1e-08	GO:0071445	P	cellular response to protein stimulus	37	194	3.3e-12	1.8e-10
		GO:0051234	P	establishment of localization	108	3652	0.00041	0.015	GO:0009962	P	regulation of flavonoid biosynthetic process	16	124	4e-10	1.3e-08	GO:0043900	P	regulation of multi-organism process	29	118	3.7e-12	2.1e-10
		GO:0007242	P	intracellular signaling cascade	46	1252	0.00041	0.015	GO:0009310	P	amine catabolic process	20	214	5e-10	1.6e-08	GO:0050789	P	regulation of biological process	333	5235	3.9e-12	2.1e-10
		GO:0006020	P	inositol metabolic process	9	98	0.00043	0.015	GO:0051789	P	response to protein stimulus	26	376	5.9e-10	1.9e-08	GO:0071216	P	cellular response to biotic stimulus	37	197	4.9e-12	2.6e-10
		GO:0034599	P	cellular response to oxidative stress	9	98	0.00043	0.015	GO:0006820	P	anion transport	25	350	6.8e-10	2.1e-08	GO:0006519	P	cellular amino acid and derivative metabolic process	118	1324	5.1e-12	2.7e-10
		GO:0006810	P	transport	106	3577	0.00044	0.016	GO:0009987	P	cellular process	283	14419	8.4e-10	2.6e-08	GO:0043414	P	macromolecule methylation	65	540	7.2e-12	3.8e-10
		GO:0006096	P	glycolysis	14	219	0.00045	0.016	GO:0009063	P	cellular amino acid catabolic process	18	178	1.2e-09	3.6e-08	GO:0016043	P	cellular component organization	222	3141	7.5e-12	3.9e-10
		GO:0044271	P	cellular nitrogen compound biosynthetic process	33	804	0.00046	0.016	GO:0006569	P	tryptophan catabolic process	13	79	1.3e-09	3.8e-08	GO:0048519	P	negative regulation of biological process	112	1243	1e-11	5.2e-10
		GO:0070838	P	divalent metal ion transport	13	195	0.00049	0.017	GO:0046218	P	indolalkylamine catabolic process	13	79	1.3e-09	3.8e-08	GO:0032870	P	cellular response to hormone stimulus	72	641	1e-11	5.2e-10
		GO:0006752	P	group transfer coenzyme metabolic process	8	80	0.00053	0.018	GO:0043455	P	regulation of secondary metabolic process	17	157	1.3e-09	4e-08	GO:0042538	P	hyperosmotic salinity response	33	162	1.1e-11	5.4e-10
		GO:0044272	P	sulfur compound biosynthetic process	23	486	0.00054	0.019	GO:0007165	P	signal transduction	60	1670	1.3e-09	4e-08	GO:0009755	P	hormone-mediated signaling pathway	69	600	1.1e-11	5.4e-10
		GO:0042592	P	homeostatic process	23	488	0.00057	0.019	GO:0042436	P	indole derivative catabolic process	13	81	1.7e-09	4.9e-08	GO:0023033	P	signaling pathway	63	519	1.1e-11	5.6e-10
		GO:0046173	P	polyol biosynthetic process	8	81	0.00057	0.019	GO:0006631	P	fatty acid metabolic process	32	587	1.7e-09	5e-08	GO:0032259	P	methylation	65	548	1.3e-11	6.4e-10
		GO:0009642	P	response to light intensity	16	282	0.00062	0.021	GO:0002679	P	respiratory burst during defense response	15	121	2.3e-09	6.8e-08	GO:0030968	P	endoplasmic reticulum unfolded protein response	35	185	1.5e-11	7.7e-10
		GO:0009737	P	response to abscisic acid stimulus	27	621	0.00065	0.022	GO:0045730	P	respiratory burst	15	121	2.3e-09	6.8e-08	GO:0006986	P	response to unfolded protein	35	187	2e-11	9.9e-10
		GO:0009733	P	response to auxin stimulus	21	431	0.00066	0.022	GO:0023052	P	signaling	75	2376	2.4e-09	7e-08	GO:0034620	P	cellular response to unfolded protein	35	187	2e-11	9.9e-10
		GO:0044265	P	cellular macromolecule catabolic process	44	1208	0.00065	0.022	GO:0009698	P	phenylpropanoid metabolic process	26	405	2.5e-09	7.3e-08	GO:0043412	P	macromolecule modification	223	3199	2.3e-11	1.1e-09
		GO:0044255	P	cellular lipid metabolic process	49	1395	0.00071	0.023	GO:0050794	P	regulation of cellular process	119	4595	2.8e-09	8e-08	GO:0002237	P	response to molecule of bacterial origin	26	102	2.4e-11	1.2e-09
		GO:0007154	P	cell communication	31	758	0.00071	0.023	GO:0046686	P	response to cadmium ion	28	470	2.9e-09	8.3e-08	GO:0009414	P	response to water deprivation	54	416	3.6e-11	1.7e-09
		GO:0006766	P	vitamin metabolic process	11	153	0.00073	0.023	GO:0009595	P	detection of biotic stimulus	14	104	3e-09	8.6e-08	GO:0044106	P	cellular amine metabolic process	91	947	4.7e-11	2.3e-09
		GO:0006629	P	lipid metabolic process	59	1772	0.00074	0.024	GO:0023060	P	signal transmission	61	1767	4.2e-09	1.2e-07	GO:0006800	P	oxygen and reactive oxygen species metabolic process	48	347	6.4e-11	3e-09
		GO:0010264	P	myo-inositol hexakisphosphate biosynthetic process	7	65	0.00079	0.025	GO:0023046	P	signaling process	61	1768	4.2e-09	1.2e-07	GO:0009415	P	response to water	54	424	6.8e-11	3.2e-09
		GO:0033517	P	myo-inositol hexakisphosphate metabolic process	7	65	0.00079	0.025	GO:0048523	P	negative regulation of cellular process	37	789	4.3e-09	1.2e-07	GO:0009308	P	amine metabolic process	96	1034	7.6e-11	3.6e-09
		GO:0008652	P	cellular amino acid biosynthetic process	23	503	0.00085	0.026	GO:0050789	P	regulation of biological process	130	5235	5e-09	1.4e-07	GO:0043170	P	macromolecule metabolic process	520	9246	8.6e-11	4.1e-09
		GO:0046394	P	carboxylic acid biosynthetic process	41	1116	0.00085	0.026	GO:0046483	P	heterocycle metabolic process	43	1023	5.2e-09	1.4e-07	GO:0006730	P	one-carbon metabolic process	65	578	9.9e-11	4.6e-09
		GO:0016053	P	organic acid biosynthetic process	41	1116	0.00085	0.026	GO:0009812	P	flavonoid metabolic process	20	251	6.4e-09	1.7e-07	GO:0009725	P	response to hormone stimulus	116	1375	1.8e-10	8.3e-09
		GO:0032958	P	inositol phosphate biosynthetic process	7	66	0.00085	0.026	GO:0009813	P	flavonoid biosynthetic process	19	225	6.4e-09	1.7e-07	GO:0006520	P	cellular amino acid metabolic process	85	882	1.8e-10	8.4e-09
		GO:0005975	P	carbohydrate metabolic process	71	2249	0.00089	0.027	GO:0065008	P	regulation of biological quality	57	1654	1.5e-08	4.1e-07	GO:0061025	P	membrane fusion	41	275	2.1e-10	9.7e-09
		GO:0006021	P	inositol biosynthetic process	7	67	0.00093	0.028	GO:0046700	P	heterocycle catabolic process	20	266	1.6e-08	4.2e-07	GO:0006944	P	cellular membrane fusion	41	275	2.1e-10	9.7e-09
		GO:0030001	P	metal ion transport	25	576	0.001	0.031	GO:0009699	P	phenylpropanoid biosynthetic process	22	327	2e-08	5.3e-07	GO:0010310	P	regulation of hydrogen peroxide metabolic process	33	187	2.9e-10	1.3e-08
		GO:0009310	P	amine catabolic process	13	214	0.0011	0.033	GO:0009737	P	response to abscisic acid stimulus	31	621	2.1e-08	5.5e-07	GO:0006633	P	fatty acid biosynthetic process	43	303	3.1e-10	1.4e-08
		GO:0050794	P	regulation of cellular process	128	4595	0.0011	0.034	GO:0044237	P	cellular metabolic process	233	11509	2.2e-08	5.6e-07	GO:0080010	P	regulation of oxygen and reactive oxygen species metabolic process	33	188	3.2e-10	1.4e-08
		GO:0010029	P	regulation of seed germination	7	70	0.0012	0.035	GO:0009963	P	positive regulation of flavonoid biosynthetic process	13	103	2.2e-08	5.8e-07	GO:0009218	P	pyrimidine ribonucleotide metabolic process	29	147	3.6e-10	1.6e-08
		GO:0009739	P	response to gibberellin stimulus	11	166	0.0014	0.04	GO:0006984	P	ER-nuclear signaling pathway	17	193	2.3e-08	5.8e-07	GO:0009310	P	amine catabolic process	35	214	5.1e-10	2.2e-08
		GO:0042744	P	hydrogen peroxide catabolic process	7	72	0.0014	0.04	GO:0009266	P	response to temperature stimulus	40	962	2.4e-08	6.2e-07	GO:0006221	P	pyrimidine nucleotide biosynthetic process	29	150	5.4e-10	2.4e-08
		GO:0015833	P	peptide transport	9	117	0.0014	0.04	GO:0034754	P	cellular hormone metabolic process	16	171	2.7e-08	6.9e-07	GO:0009220	P	pyrimidine ribonucleotide biosynthetic process	28	140	5.5e-10	2.4e-08
		GO:0006857	P	oligopeptide transport	9	117	0.0014	0.04	GO:0042446	P	hormone biosynthetic process	20	277	3e-08	7.5e-07	GO:0009057	P	macromolecule catabolic process	107	1255	5.6e-10	2.4e-08
		GO:0009070	P	serine family amino acid biosynthetic process	13	222	0.0015	0.043	GO:0043090	P	amino acid import	11	75	6.9e-08	1.7e-06	GO:0042743	P	hydrogen peroxide metabolic process	45	335	5.8e-10	2.5e-08
		GO:0009309	P	amine biosynthetic process	23	527	0.0015	0.043	GO:0009414	P	response to water deprivation	24	416	7.1e-08	1.8e-06	GO:0009165	P	nucleotide biosynthetic process	45	336	6.3e-10	2.7e-08
		GO:0071310	P	cellular response to organic substance	43	1234	0.0017	0.048	GO:0042445	P	hormone metabolic process	21	324	7.6e-08	1.9e-06	GO:0009451	P	RNA modification	51	418	8.7e-10	3.7e-08
		GO:0006816	P	calcium ion transport	9	121	0.0017	0.049	GO:0015698	P	inorganic anion transport	19	266	7.7e-08	1.9e-06	GO:0050794	P	regulation of cellular process	288	4595	9.1e-10	3.8e-08
									GO:0010310	P	regulation of hydrogen peroxide metabolic process	16	187	8.5e-08	2.1e-06	GO:0006220	P	pyrimidine nucleotide metabolic process	29	154	9.2e-10	3.9e-08
									GO:0080010	P	regulation of oxygen and reactive oxygen species metabolic process	16	188	9.1e-08	2.2e-06	GO:0044265	P	cellular macromolecule catabolic process	103	1208	1.2e-09	4.9e-08
									GO:0043900	P	regulation of multi-organism process	13	118	9.7e-08	2.3e-06	GO:0042402	P	cellular biogenic amine catabolic process	25	117	1.4e-09	5.8e-08
									GO:0009415	P	response to water	24	424	9.9e-08	2.4e-06	GO:0007005	P	mitochondrion organization	26	127	1.5e-09	6e-08
									GO:0061025	P	membrane fusion	19	275	1.3e-07	3e-06	GO:0006094	P	gluconeogenesis	30	169	1.6e-09	6.6e-08
									GO:0006944	P	cellular membrane fusion	19	275	1.3e-07	3e-06	GO:0044260	P	cellular macromolecule metabolic process	482	8616	1.8e-09	7.4e-08
									GO:0042743	P	hydrogen peroxide metabolic process	21	335	1.3e-07	3e-06	GO:0034440	P	lipid oxidation	31	182	2.1e-09	8.4e-08
									GO:0071445	P	cellular response to protein stimulus	16	194	1.4e-07	3.2e-06	GO:0019319	P	hexose biosynthetic process	31	182	2.1e-09	8.4e-08
									GO:0007568	P	aging	14	145	1.4e-07	3.3e-06	GO:0034641	P	cellular nitrogen compound metabolic process	112	1373	2.2e-09	8.9e-08
									GO:0023034	P	intracellular signaling pathway	24	433	1.4e-07	3.3e-06	GO:0009260	P	ribonucleotide biosynthetic process	35	229	2.5e-09	9.9e-08
									GO:0006972	P	hyperosmotic response	18	251	1.6e-07	3.7e-06	GO:0002679	P	respiratory burst during defense response	25	121	2.6e-09	1e-07
									GO:0071216	P	cellular response to biotic stimulus	16	197	1.7e-07	3.8e-06	GO:0045730	P	respiratory burst	25	121	2.6e-09	1e-07
									GO:0009738	P	abscisic acid mediated signaling pathway	18	252	1.7e-07	3.9e-06	GO:0006865	P	amino acid transport	38	266	2.8e-09	1.1e-07
									GO:0044242	P	cellular lipid catabolic process	18	252	1.7e-07	3.9e-06	GO:0042398	P	cellular amino acid derivative biosynthetic process	58	534	3.3e-09	1.3e-07
									GO:0051606	P	detection of stimulus	14	148	1.8e-07	4e-06	GO:0055086	P	nucleobase, nucleoside and nucleotide metabolic process	71	726	3.4e-09	1.3e-07
									GO:0009642	P	response to light intensity	19	282	1.8e-07	4.1e-06	GO:0006508	P	proteolysis	85	943	3.5e-09	1.3e-07
									GO:0010167	P	response to nitrate	16	199	1.9e-07	4.2e-06	GO:0009595	P	detection of biotic stimulus	23	104	3.6e-09	1.4e-07
									GO:0006800	P	oxygen and reactive oxygen species metabolic process	21	347	2.2e-07	5e-06	GO:0015837	P	amine transport	38	272	4.8e-09	1.8e-07
									GO:0006811	P	ion transport	39	1019	2.9e-07	6.3e-06	GO:0006626	P	protein targeting to mitochondrion	23	106	4.9e-09	1.8e-07
									GO:0016042	P	lipid catabolic process	18	262	2.9e-07	6.4e-06	GO:0070585	P	protein localization in mitochondrion	23	106	4.9e-09	1.8e-07
									GO:0015706	P	nitrate transport	16	207	3.1e-07	6.7e-06	GO:0046364	P	monosaccharide biosynthetic process	31	191	5.8e-09	2.2e-07
									GO:0009646	P	response to absence of light	8	37	3.2e-07	7e-06	GO:0000302	P	response to reactive oxygen species	43	338	6e-09	2.2e-07
									GO:0009697	P	salicylic acid biosynthetic process	16	209	3.5e-07	7.5e-06	GO:0042434	P	indole derivative metabolic process	27	148	6.3e-09	2.3e-07
									GO:0071215	P	cellular response to abscisic acid stimulus	18	267	3.8e-07	8.2e-06	GO:0042430	P	indole and derivative metabolic process	27	148	6.3e-09	2.3e-07
									GO:0030968	P	endoplasmic reticulum unfolded protein response	15	185	4.1e-07	8.8e-06	GO:0044242	P	cellular lipid catabolic process	36	252	7.3e-09	2.7e-07
									GO:0034620	P	cellular response to unfolded protein	15	187	4.7e-07	9.9e-06	GO:0006576	P	cellular biogenic amine metabolic process	30	182	7.4e-09	2.7e-07
									GO:0006986	P	response to unfolded protein	15	187	4.7e-07	9.9e-06	GO:0042435	P	indole derivative biosynthetic process	26	139	7.6e-09	2.8e-07
									GO:0042538	P	hyperosmotic salinity response	14	162	4.9e-07	1e-05	GO:0017038	P	protein import	45	368	8e-09	2.9e-07
									GO:0002252	P	immune effector process	18	273	5.1e-07	1.1e-05	GO:0006807	P	nitrogen compound metabolic process	336	5675	9.7e-09	3.5e-07
									GO:0009062	P	fatty acid catabolic process	16	220	6.6e-07	1.4e-05	GO:0042219	P	cellular amino acid derivative catabolic process	26	142	1.1e-08	4e-07
									GO:0009696	P	salicylic acid metabolic process	16	222	7.4e-07	1.5e-05	GO:0006568	P	tryptophan metabolic process	22	102	1.2e-08	4.1e-07
									GO:0009416	P	response to light stimulus	42	1188	7.4e-07	1.5e-05	GO:0006586	P	indolalkylamine metabolic process	22	102	1.2e-08	4.1e-07
									GO:0014070	P	response to organic cyclic substance	13	148	1.1e-06	2.2e-05	GO:0009072	P	aromatic amino acid family metabolic process	35	245	1.2e-08	4.1e-07
									GO:0010583	P	response to cyclopentenone	13	148	1.1e-06	2.2e-05	GO:0046942	P	carboxylic acid transport	38	283	1.3e-08	4.4e-07
									GO:0009755	P	hormone-mediated signaling pathway	27	600	1.2e-06	2.4e-05	GO:0009063	P	cellular amino acid catabolic process	29	178	1.6e-08	5.7e-07
									GO:0010817	P	regulation of hormone levels	23	456	1.2e-06	2.5e-05	GO:0044255	P	cellular lipid metabolic process	110	1395	1.7e-08	5.9e-07
									GO:0009314	P	response to radiation	43	1263	1.4e-06	2.8e-05	GO:0048523	P	negative regulation of cellular process	73	789	1.7e-08	6e-07
									GO:0009733	P	response to auxin stimulus	22	431	1.7e-06	3.5e-05	GO:0016042	P	lipid catabolic process	36	262	1.8e-08	6.1e-07
									GO:0055114	P	oxidation reduction	45	1364	1.8e-06	3.5e-05	GO:0005975	P	carbohydrate metabolic process	158	2249	1.9e-08	6.6e-07
									GO:0010498	P	proteasomal protein catabolic process	15	212	2e-06	4e-05	GO:0015849	P	organic acid transport	38	289	2.1e-08	7.1e-07
									GO:0006862	P	nucleotide transport	7	35	2.8e-06	5.6e-05	GO:0009117	P	nucleotide metabolic process	66	685	2.1e-08	7.1e-07
									GO:0023033	P	signaling pathway	24	519	3e-06	6e-05	GO:0006753	P	nucleoside phosphate metabolic process	66	687	2.3e-08	7.8e-07
									GO:0031407	P	oxylipin metabolic process	13	168	3.9e-06	7.6e-05	GO:0051606	P	detection of stimulus	26	148	2.3e-08	7.9e-07
									GO:0032870	P	cellular response to hormone stimulus	27	641	3.9e-06	7.6e-05	GO:0006569	P	tryptophan catabolic process	19	79	2.6e-08	8.5e-07
									GO:0015824	P	proline transport	9	74	4.4e-06	8.6e-05	GO:0046218	P	indolalkylamine catabolic process	19	79	2.6e-08	8.5e-07
									GO:0006635	P	fatty acid beta-oxidation	13	171	4.7e-06	9.1e-05	GO:0006635	P	fatty acid beta-oxidation	28	171	2.6e-08	8.7e-07
									GO:0044238	P	primary metabolic process	225	11717	5.3e-06	0.0001	GO:0052542	P	callose deposition during defense response	17	62	2.7e-08	8.9e-07
									GO:0009625	P	response to insect	9	76	5.4e-06	0.0001	GO:0009684	P	indoleacetic acid biosynthetic process	22	108	2.8e-08	9.3e-07
									GO:0015804	P	neutral amino acid transport	9	77	5.9e-06	0.00011	GO:0009683	P	indoleacetic acid metabolic process	22	109	3.3e-08	1.1e-06
									GO:0019395	P	fatty acid oxidation	13	176	6.3e-06	0.00012	GO:0042436	P	indole derivative catabolic process	19	81	3.6e-08	1.2e-06
									GO:0009409	P	response to cold	26	629	8.1e-06	0.00015	GO:0009259	P	ribonucleotide metabolic process	40	323	3.9e-08	1.3e-06
									GO:0043161	P	proteasomal ubiquitin-dependent protein catabolic process	11	128	8.6e-06	0.00016	GO:0030258	P	lipid modification	32	222	4.1e-08	1.3e-06
									GO:0034440	P	lipid oxidation	13	182	8.8e-06	0.00016	GO:0033365	P	protein localization in organelle	36	272	4.2e-08	1.3e-06
									GO:0006888	P	ER to Golgi vesicle-mediated transport	10	105	9.6e-06	0.00018	GO:0009850	P	auxin metabolic process	25	142	4.2e-08	1.3e-06
									GO:0044271	P	cellular nitrogen compound biosynthetic process	30	804	1.1e-05	0.00021	GO:0019395	P	fatty acid oxidation	28	176	4.5e-08	1.4e-06
									GO:0009694	P	jasmonic acid metabolic process	12	160	1.2e-05	0.00023	GO:0043090	P	amino acid import	18	75	6.1e-08	1.9e-06
									GO:0015802	P	basic amino acid transport	6	29	1.2e-05	0.00023	GO:0033037	P	polysaccharide localization	20	94	6.4e-08	2e-06
									GO:0016998	P	cell wall macromolecule catabolic process	6	29	1.2e-05	0.00023	GO:0009074	P	aromatic amino acid family catabolic process	19	87	9.6e-08	3e-06
									GO:0015696	P	ammonium transport	6	29	1.2e-05	0.00023	GO:0006979	P	response to oxidative stress	57	582	1.2e-07	3.6e-06
									GO:0009695	P	jasmonic acid biosynthetic process	11	136	1.5e-05	0.00027	GO:0006629	P	lipid metabolic process	128	1772	1.2e-07	3.8e-06
									GO:0015695	P	organic cation transport	6	30	1.5e-05	0.00027	GO:0051603	P	proteolysis involved in cellular protein catabolic process	51	497	1.5e-07	4.6e-06
									GO:0030258	P	lipid modification	14	222	1.5e-05	0.00027	GO:0009692	P	ethylene metabolic process	23	131	1.5e-07	4.6e-06
									GO:0044255	P	cellular lipid metabolic process	43	1395	1.5e-05	0.00027	GO:0006839	P	mitochondrial transport	25	153	1.5e-07	4.6e-06
									GO:0031408	P	oxylipin biosynthetic process	11	142	2.1e-05	0.00038	GO:0009693	P	ethylene biosynthetic process	23	131	1.5e-07	4.6e-06
									GO:0010260	P	organ senescence	9	96	3e-05	0.00053	GO:0016052	P	carbohydrate catabolic process	56	573	1.6e-07	4.9e-06
									GO:0010149	P	senescence	9	96	3e-05	0.00053	GO:0043449	P	cellular alkene metabolic process	23	133	1.9e-07	5.8e-06
									GO:0000302	P	response to reactive oxygen species	17	338	3.1e-05	0.00055	GO:0043450	P	alkene biosynthetic process	23	133	1.9e-07	5.8e-06
									GO:0006790	P	sulfur metabolic process	26	683	3.2e-05	0.00055	GO:0009851	P	auxin biosynthetic process	22	124	2.4e-07	7.1e-06
									GO:0009808	P	lignin metabolic process	8	74	3.3e-05	0.00057	GO:0052545	P	callose localization	19	93	2.4e-07	7.1e-06
									GO:0006508	P	proteolysis	32	943	3.5e-05	0.00061	GO:0044262	P	cellular carbohydrate metabolic process	127	1778	2.4e-07	7.2e-06
									GO:0009805	P	coumarin biosynthetic process	7	54	3.6e-05	0.00062	GO:0009062	P	fatty acid catabolic process	30	220	3.1e-07	9.2e-06
									GO:0009804	P	coumarin metabolic process	7	55	4e-05	0.00068	GO:0044275	P	cellular carbohydrate catabolic process	53	545	3.9e-07	1.2e-05
									GO:0019319	P	hexose biosynthetic process	12	182	4.1e-05	0.0007	GO:0065008	P	regulation of biological quality	119	1654	4.2e-07	1.2e-05
									GO:0046482	P	para-aminobenzoic acid metabolic process	6	38	4.8e-05	0.00082	GO:0019439	P	aromatic compound catabolic process	20	108	4.6e-07	1.3e-05
									GO:0046655	P	folic acid metabolic process	6	38	4.8e-05	0.00082	GO:0010498	P	proteasomal protein catabolic process	29	212	4.6e-07	1.3e-05
									GO:0006629	P	lipid metabolic process	49	1772	5.8e-05	0.00099	GO:0006464	P	protein modification process	179	2773	4.9e-07	1.4e-05
									GO:0046364	P	monosaccharide biosynthetic process	12	191	6.3e-05	0.0011	GO:0051788	P	response to misfolded protein	27	189	5.3e-07	1.5e-05
									GO:0000162	P	tryptophan biosynthetic process	5	26	9.2e-05	0.0015	GO:0005996	P	monosaccharide metabolic process	69	804	5.7e-07	1.6e-05
									GO:0046219	P	indolalkylamine biosynthetic process	5	26	9.2e-05	0.0015	GO:0030163	P	protein catabolic process	52	540	6.7e-07	1.9e-05
									GO:0006094	P	gluconeogenesis	11	169	9.4e-05	0.0016	GO:0044257	P	cellular protein catabolic process	51	525	6.7e-07	1.9e-05
									GO:0010150	P	leaf senescence	7	70	0.00016	0.0027	GO:0019318	P	hexose metabolic process	56	602	6.9e-07	1.9e-05
									GO:0042401	P	cellular biogenic amine biosynthetic process	6	52	0.00023	0.0038	GO:0009409	P	response to cold	57	629	1.2e-06	3.3e-05
									GO:0048193	P	Golgi vesicle transport	15	327	0.00023	0.0039	GO:0019748	P	secondary metabolic process	94	1247	1.2e-06	3.4e-05
									GO:0051788	P	response to misfolded protein	11	189	0.00024	0.0039	GO:0042542	P	response to hydrogen peroxide	32	263	1.2e-06	3.5e-05
									GO:0042542	P	response to hydrogen peroxide	13	263	0.00031	0.005	GO:0006006	P	glucose metabolic process	52	554	1.3e-06	3.7e-05
									GO:0051186	P	cofactor metabolic process	25	753	0.00034	0.0056	GO:0042592	P	homeostatic process	47	488	2.3e-06	6.3e-05
									GO:0051603	P	proteolysis involved in cellular protein catabolic process	19	497	0.00034	0.0056	GO:0002252	P	immune effector process	32	273	2.5e-06	7e-05
									GO:0009408	P	response to heat	14	303	0.00035	0.0056	GO:0043248	P	proteasome assembly	25	182	2.6e-06	7.2e-05
									GO:0061024	P	membrane organization	20	543	0.00038	0.0061	GO:0046164	P	alcohol catabolic process	47	491	2.6e-06	7.2e-05
									GO:0016044	P	cellular membrane organization	20	543	0.00038	0.0061	GO:0002831	P	regulation of response to biotic stimulus	8	15	2.8e-06	7.7e-05
									GO:0009624	P	response to nematode	7	84	0.00045	0.0072	GO:0034754	P	cellular hormone metabolic process	24	171	2.9e-06	8e-05
									GO:0009610	P	response to symbiotic fungus	5	38	0.00045	0.0072	GO:0009408	P	response to heat	34	303	3e-06	8.1e-05
									GO:0010043	P	response to zinc ion	6	60	0.00047	0.0075	GO:0009873	P	ethylene mediated signaling pathway	20	125	3.4e-06	9.2e-05
									GO:0009608	P	response to symbiont	5	39	0.0005	0.0079	GO:0006511	P	ubiquitin-dependent protein catabolic process	41	407	3.6e-06	9.8e-05
									GO:0042558	P	pteridine and derivative metabolic process	6	64	0.00065	0.01	GO:0046165	P	alcohol biosynthetic process	33	293	3.9e-06	0.0001
									GO:0044257	P	cellular protein catabolic process	19	525	0.00065	0.01	GO:0043161	P	proteasomal ubiquitin-dependent protein catabolic process	20	128	4.7e-06	0.00013
									GO:0043248	P	proteasome assembly	10	182	0.00069	0.011	GO:0043632	P	modification-dependent macromolecule catabolic process	41	412	4.8e-06	0.00013
									GO:0006760	P	folic acid and derivative metabolic process	6	65	0.0007	0.011	GO:0019941	P	modification-dependent protein catabolic process	41	412	4.8e-06	0.00013
									GO:0019725	P	cellular homeostasis	14	328	0.00074	0.011	GO:0006007	P	glucose catabolic process	45	474	5.2e-06	0.00014
									GO:0006662	P	glycerol ether metabolic process	6	66	0.00075	0.012	GO:0019320	P	hexose catabolic process	45	476	5.7e-06	0.00015
									GO:0051187	P	cofactor catabolic process	7	92	0.00075	0.012	GO:0046365	P	monosaccharide catabolic process	45	480	7e-06	0.00018
									GO:0018904	P	organic ether metabolic process	6	66	0.00075	0.012	GO:0006996	P	organelle organization	134	2044	7.8e-06	0.0002
									GO:0046165	P	alcohol biosynthetic process	13	293	0.0008	0.012	GO:0006090	P	pyruvate metabolic process	39	398	1.1e-05	0.00029
									GO:0007031	P	peroxisome organization	8	123	0.00084	0.013	GO:0006457	P	protein folding	35	339	1.1e-05	0.0003
									GO:0030163	P	protein catabolic process	19	540	0.0009	0.014	GO:0009642	P	response to light intensity	31	282	1.2e-05	0.0003
									GO:0009873	P	ethylene mediated signaling pathway	8	125	0.00093	0.014	GO:0048193	P	Golgi vesicle transport	34	327	1.3e-05	0.00034
									GO:0080129	P	proteasome core complex assembly	8	126	0.00098	0.015	GO:0006888	P	ER to Golgi vesicle-mediated transport	17	105	1.6e-05	0.0004
									GO:0006732	P	coenzyme metabolic process	18	508	0.0011	0.017	GO:0007030	P	Golgi organization	23	178	1.6e-05	0.0004
									GO:0016192	P	vesicle-mediated transport	20	598	0.0012	0.018	GO:0006066	P	alcohol metabolic process	83	1143	1.9e-05	0.00047
									GO:0055085	P	transmembrane transport	21	648	0.0013	0.02	GO:0071369	P	cellular response to ethylene stimulus	20	144	2.2e-05	0.00056
									GO:0043449	P	cellular alkene metabolic process	8	133	0.0014	0.02	GO:0009066	P	aspartate family amino acid metabolic process	30	278	2.2e-05	0.00056
									GO:0043450	P	alkene biosynthetic process	8	133	0.0014	0.02	GO:0046700	P	heterocycle catabolic process	29	266	2.5e-05	0.00064
									GO:0048528	P	post-embryonic root development	8	134	0.0014	0.021	GO:0009404	P	toxin metabolic process	25	211	2.6e-05	0.00065
									GO:0010224	P	response to UV-B	7	104	0.0015	0.021	GO:0009407	P	toxin catabolic process	25	211	2.6e-05	0.00065
									GO:0009309	P	amine biosynthetic process	18	527	0.0017	0.024	GO:0061024	P	membrane organization	47	543	2.9e-05	0.00072
									GO:0042440	P	pigment metabolic process	14	361	0.0018	0.026	GO:0016044	P	cellular membrane organization	47	543	2.9e-05	0.00072
									GO:0042592	P	homeostatic process	17	488	0.0018	0.026	GO:0006790	P	sulfur metabolic process	55	683	4.1e-05	0.001
									GO:0006752	P	group transfer coenzyme metabolic process	6	80	0.0019	0.027	GO:0006555	P	methionine metabolic process	26	236	5.5e-05	0.0014
									GO:0044249	P	cellular biosynthetic process	146	7737	0.0019	0.028	GO:0006623	P	protein targeting to vacuole	17	118	5.9e-05	0.0015
									GO:0009744	P	response to sucrose stimulus	10	210	0.0019	0.028	GO:0016192	P	vesicle-mediated transport	49	598	7.1e-05	0.0017
									GO:0006511	P	ubiquitin-dependent protein catabolic process	15	407	0.002	0.028	GO:0045454	P	cell redox homeostasis	18	136	9.7e-05	0.0024
									GO:0005975	P	carbohydrate metabolic process	52	2249	0.0021	0.03	GO:0043543	P	protein amino acid acylation	46	560	0.00011	0.0027
									GO:0043648	P	dicarboxylic acid metabolic process	8	143	0.0021	0.03	GO:0018193	P	peptidyl-amino acid modification	49	610	0.00011	0.0027
									GO:0034285	P	response to disaccharide stimulus	10	213	0.0021	0.03	GO:0000338	P	protein deneddylation	15	101	0.00012	0.0028
									GO:0009057	P	macromolecule catabolic process	33	1255	0.0021	0.03	GO:0010388	P	cullin deneddylation	15	101	0.00012	0.0028
									GO:0071369	P	cellular response to ethylene stimulus	8	144	0.0022	0.031	GO:0000160	P	two-component signal transduction system (phosphorelay)	20	165	0.00012	0.0029
									GO:0043632	P	modification-dependent macromolecule catabolic process	15	412	0.0022	0.031	GO:0042445	P	hormone metabolic process	31	324	0.00013	0.0031
									GO:0019941	P	modification-dependent protein catabolic process	15	412	0.0022	0.031	GO:0044085	P	cellular component biogenesis	97	1480	0.00015	0.0036
									GO:0009058	P	biosynthetic process	149	7962	0.0024	0.033	GO:0019725	P	cellular homeostasis	31	328	0.00016	0.0037
									GO:0008652	P	cellular amino acid biosynthetic process	17	503	0.0025	0.034	GO:0007034	P	vacuolar transport	17	129	0.00016	0.0037
									GO:0015996	P	chlorophyll catabolic process	5	58	0.0026	0.035	GO:0006091	P	generation of precursor metabolites and energy	55	730	0.0002	0.0048
									GO:0046149	P	pigment catabolic process	5	58	0.0026	0.035	GO:0018409	P	peptide or protein amino-terminal blocking	43	529	0.00022	0.0052
									GO:0046283	P	anthocyanin metabolic process	6	87	0.0028	0.039	GO:0018377	P	protein myristoylation	43	529	0.00022	0.0052
									GO:0009581	P	detection of external stimulus	5	60	0.0029	0.04	GO:0006499	P	N-terminal protein myristoylation	43	529	0.00022	0.0052
									GO:0006633	P	fatty acid biosynthetic process	12	303	0.0031	0.042	GO:0018319	P	protein amino acid myristoylation	43	529	0.00022	0.0052
									GO:0006766	P	vitamin metabolic process	8	153	0.0031	0.042	GO:0006498	P	N-terminal protein lipidation	43	529	0.00022	0.0052
									GO:0006787	P	porphyrin catabolic process	5	62	0.0034	0.045	GO:0022613	P	ribonucleoprotein complex biogenesis	38	447	0.00023	0.0053
									GO:0033015	P	tetrapyrrole catabolic process	5	62	0.0034	0.045	GO:0000096	P	sulfur amino acid metabolic process	39	465	0.00024	0.0056
									GO:0016137	P	glycoside metabolic process	11	268	0.0035	0.047	GO:0031365	P	N-terminal protein amino acid modification	43	533	0.00026	0.006
									GO:0009612	P	response to mechanical stimulus	5	63	0.0036	0.048	GO:0009612	P	response to mechanical stimulus	11	63	0.00027	0.0062
																GO:0042254	P	ribosome biogenesis	37	437	0.00029	0.0067
																GO:0009698	P	phenylpropanoid metabolic process	35	405	0.0003	0.0068
																GO:0006546	P	glycine catabolic process	10	53	0.0003	0.0068
																GO:0034637	P	cellular carbohydrate biosynthetic process	66	941	0.00032	0.0073
																GO:0009625	P	response to insect	12	76	0.00033	0.0075
																GO:0016051	P	carbohydrate biosynthetic process	73	1070	0.00034	0.0076
																GO:0044271	P	cellular nitrogen compound biosynthetic process	58	804	0.00038	0.0086
																GO:0009071	P	serine family amino acid catabolic process	10	55	0.00038	0.0086
																GO:0010112	P	regulation of systemic acquired resistance	5	11	0.0004	0.0089
																GO:0071470	P	cellular response to osmotic stress	7	27	0.00047	0.011
																GO:0042158	P	lipoprotein biosynthetic process	43	551	0.00049	0.011
																GO:0006497	P	protein amino acid lipidation	43	551	0.00049	0.011
																GO:0042157	P	lipoprotein metabolic process	43	552	0.00051	0.011
																GO:0031349	P	positive regulation of defense response	9	47	0.00054	0.012
																GO:0042446	P	hormone biosynthetic process	26	277	0.00056	0.012
																GO:0009416	P	response to light stimulus	78	1188	0.00062	0.014
																GO:0048878	P	chemical homeostasis	26	281	0.00068	0.015
																GO:0009644	P	response to high light intensity	22	224	0.00084	0.018
																GO:0034599	P	cellular response to oxidative stress	13	98	0.00085	0.018
																GO:0006544	P	glycine metabolic process	10	62	0.00088	0.019
																GO:0006164	P	purine nucleotide biosynthetic process	15	125	0.0009	0.019
																GO:0043687	P	post-translational protein modification	123	2075	0.00091	0.02
																GO:0080129	P	proteasome core complex assembly	15	126	0.00097	0.021
																GO:0055114	P	oxidation reduction	86	1364	0.0011	0.023
																GO:0034614	P	cellular response to reactive oxygen species	12	88	0.0011	0.023
																GO:0010817	P	regulation of hormone levels	36	456	0.0011	0.024
																GO:0006139	P	nucleobase, nucleoside, nucleotide and nucleic acid metabolic process	255	4798	0.0012	0.025
																GO:0006144	P	purine base metabolic process	5	15	0.0012	0.026
																GO:0002684	P	positive regulation of immune system process	8	43	0.0013	0.027
																GO:0045089	P	positive regulation of innate immune response	8	43	0.0013	0.027
																GO:0050778	P	positive regulation of immune response	8	43	0.0013	0.027
																GO:0009640	P	photomorphogenesis	22	233	0.0013	0.028
																GO:0070482	P	response to oxygen levels	13	104	0.0014	0.029
																GO:0009112	P	nucleobase metabolic process	6	24	0.0014	0.029
																GO:0051604	P	protein maturation	11	79	0.0015	0.03
																GO:0006820	P	anion transport	29	350	0.0017	0.035
																GO:0009314	P	response to radiation	79	1263	0.002	0.042
																GO:0048584	P	positive regulation of response to stimulus	11	84	0.0023	0.046
																GO:0009646	P	response to absence of light	7	37	0.0023	0.048
																GO:0009553	P	embryo sac development	22	245	0.0024	0.048

## Sheet: Combined
Combined = any gene upregulated at one or more timepoints in days 2 to 8 and never down regulated at any timepoint.
AlNc14 total	AcNc2 total			AlNc14 only	Shared	AcNc2 only				AlNc14 only							Shared							AcNc2 only
AT5G23060	AT3G50820		Number	758	670	1432	Unique elements =	2860		GO term	Ontology	Description	Number in input list	Number in BG/Ref	p-value	FDR	GO term	Ontology	Description	Number in input list	Number in BG/Ref	p-value	FDR	GO term	Ontology	Description	Number in input list	Number in BG/Ref	p-value	FDR
AT5G55990	AT2G27860		List	AT1G01090	AT1G01490	AT1G01300				GO:0050896	P	response to stimulus	323	6292	1.8e-36	1e-32	GO:0050896	P	response to stimulus	368	6292	2.5e-76	1.3e-72	GO:0050896	P	response to stimulus	603	6292	8.7e-62	6.6e-58
AT1G78300	AT1G72370			AT1G01140	AT1G01820	AT1G01340				GO:0042221	P	response to chemical stimulus	241	3978	1.1e-35	3.1e-32	GO:0042221	P	response to chemical stimulus	277	3978	6.1e-67	1.6e-63	GO:0006950	P	response to stress	454	4089	2e-59	7.7e-56
AT2G46330	AT5G52540			AT1G01610	AT1G01840	AT1G01550				GO:0010033	P	response to organic substance	173	2754	3.2e-26	5.9e-23	GO:0006950	P	response to stress	265	4089	2.7e-57	4.8e-54	GO:0009607	P	response to biotic stimulus	263	1687	8.1e-56	2.1e-52
AT2G01420	AT1G76490			AT1G01725	AT1G02850	AT1G01650				GO:0009628	P	response to abiotic stimulus	158	2635	7.2e-22	1e-18	GO:0009607	P	response to biotic stimulus	162	1687	2e-52	2.7e-49	GO:0042221	P	response to chemical stimulus	421	3978	3.5e-49	6.7e-46
AT2G47170	AT1G23490			AT1G01780	AT1G02920	AT1G01710				GO:0019748	P	secondary metabolic process	97	1247	3.1e-20	3.4e-17	GO:0010033	P	response to organic substance	193	2754	6.7e-44	7.1e-41	GO:0051707	P	response to other organism	226	1421	7.9e-49	1.2e-45
AT5G23280	AT5G11740			AT1G02300	AT1G03220	AT1G01730				GO:0044283	P	small molecule biosynthetic process	122	1865	1.5e-19	1.4e-16	GO:0051707	P	response to other organism	136	1421	2.6e-43	2.3e-40	GO:0044281	P	small molecule metabolic process	424	4065	4.6e-48	5.8e-45
AT1G16560	AT1G50480			AT1G02500	AT1G04220	AT1G02090				GO:0006519	P	cellular amino acid and derivative metabolic process	93	1324	9.3e-17	7.5e-14	GO:0045087	P	innate immune response	110	930	1.8e-42	1.3e-39	GO:0045087	P	innate immune response	170	930	3.1e-43	3.3e-40
AT5G45550	AT1G48210			AT1G02840	AT1G04970	AT1G02120				GO:0044248	P	cellular catabolic process	124	2095	1.2e-16	8.6e-14	GO:0006952	P	defense response	145	1653	3.1e-42	2e-39	GO:0051704	P	multi-organism process	247	1820	1.1e-42	1e-39
AT1G48350	AT5G67500			AT1G02860	AT1G04980	AT1G02130				GO:0006950	P	response to stress	195	4089	1.6e-16	9.3e-14	GO:0002376	P	immune system process	112	984	8.1e-42	4.3e-39	GO:0006952	P	defense response	232	1653	4.4e-42	3.7e-39
AT5G05370	AT3G44110			AT1G02930	AT1G05010	AT1G02220				GO:0009056	P	catabolic process	127	2182	1.7e-16	9.3e-14	GO:0006955	P	immune response	112	984	8.1e-42	4.3e-39	GO:0002376	P	immune system process	172	984	1.7e-41	1.1e-38
AT1G09330	AT5G18520			AT1G03010	AT1G05710	AT1G02780				GO:0009743	P	response to carbohydrate stimulus	68	812	7.3e-16	3.7e-13	GO:0051704	P	multi-organism process	140	1820	7.2e-35	3.4e-32	GO:0006955	P	immune response	172	984	1.7e-41	1.1e-38
AT4G28780	AT5G14040			AT1G03090	AT1G06160	AT1G02870				GO:0009744	P	response to sucrose stimulus	34	210	1.1e-15	5.2e-13	GO:0031347	P	regulation of defense response	71	529	2.1e-30	9.1e-28	GO:0009814	P	defense response, incompatible interaction	118	536	1.5e-36	9.2e-34
AT5G47870	AT3G18060			AT1G03170	AT1G06570	AT1G03210				GO:0034285	P	response to disaccharide stimulus	34	213	1.6e-15	7e-13	GO:0080134	P	regulation of response to stress	71	544	9.8e-30	4e-27	GO:0009627	P	systemic acquired resistance	105	445	8.1e-35	4.7e-32
AT5G60980	AT4G32285			AT1G04240	AT1G06590	AT1G03590				GO:0044281	P	small molecule metabolic process	190	4065	3.1e-15	1.2e-12	GO:0042180	P	cellular ketone metabolic process	141	2123	7.3e-29	2.6e-26	GO:0010033	P	response to organic substance	296	2754	4.6e-34	2.5e-31
AT1G25560	AT2G26240			AT1G04310	AT1G07040	AT1G03740				GO:0009699	P	phenylpropanoid biosynthetic process	41	327	3.6e-15	1.4e-12	GO:0009628	P	response to abiotic stimulus	160	2635	7e-29	2.6e-26	GO:0008104	P	protein localization	177	1216	1.4e-33	6.6e-31
AT4G32640	AT5G19250			AT1G04770	AT1G07230	AT1G03820				GO:0008152	P	metabolic process	464	13633	2e-14	7e-12	GO:0043067	P	regulation of programmed cell death	60	397	3e-28	1e-25	GO:0009987	P	cellular process	951	14419	1.4e-33	6.6e-31
AT3G22968	AT1G66970			AT1G05000	AT1G07350	AT1G03850				GO:0009813	P	flavonoid biosynthetic process	32	225	1.9e-13	6.2e-11	GO:0009626	P	plant-type hypersensitive response	60	401	4.9e-28	1.5e-25	GO:0045184	P	establishment of protein localization	171	1160	5e-33	2.1e-30
AT1G32210	AT1G75500			AT1G05060	AT1G07920	AT1G03970				GO:0009698	P	phenylpropanoid metabolic process	42	405	5.8e-13	1.8e-10	GO:0010363	P	regulation of plant-type hypersensitive response	58	371	5.3e-28	1.5e-25	GO:0015031	P	protein transport	171	1160	5e-33	2.1e-30
AT1G10950	AT3G28180			AT1G05540	AT1G07930	AT1G04140				GO:0051716	P	cellular response to stimulus	123	2355	8.4e-13	2.5e-10	GO:0034050	P	host programmed cell death induced by symbiont	60	402	5.5e-28	1.5e-25	GO:0008152	P	metabolic process	910	13633	9.4e-33	3.8e-30
AT1G59820	AT1G53310			AT1G05560	AT1G08115	AT1G04280				GO:0009416	P	response to light stimulus	78	1188	9.1e-13	2.6e-10	GO:0012501	P	programmed cell death	63	451	6.5e-28	1.7e-25	GO:0043436	P	oxoacid metabolic process	245	2103	1.3e-32	4.6e-30
AT1G73650	AT4G10610			AT1G05680	AT1G08930	AT1G04680				GO:0006970	P	response to osmotic stress	63	842	9.7e-13	2.6e-10	GO:0010941	P	regulation of cell death	60	405	7.8e-28	2e-25	GO:0019752	P	carboxylic acid metabolic process	245	2103	1.3e-32	4.6e-30
AT2G44080	AT5G15650			AT1G05835	AT1G09070	AT1G05135				GO:0010224	P	response to UV-B	22	104	1.2e-12	3.2e-10	GO:0043436	P	oxoacid metabolic process	138	2103	1e-27	2.3e-25	GO:0006082	P	organic acid metabolic process	245	2105	1.5e-32	5e-30
AT2G01150	AT3G13460			AT1G06130	AT1G09210	AT1G05340				GO:0006725	P	cellular aromatic compound metabolic process	70	1022	2.4e-12	5.9e-10	GO:0019752	P	carboxylic acid metabolic process	138	2103	1e-27	2.3e-25	GO:0070727	P	cellular macromolecule localization	164	1093	1.8e-32	6e-30
AT2G21120	AT1G72010			AT1G06430	AT1G09330	AT1G05520				GO:0009812	P	flavonoid metabolic process	32	251	2.7e-12	6.2e-10	GO:0006082	P	organic acid metabolic process	138	2105	1.1e-27	2.4e-25	GO:0006605	P	protein targeting	147	906	2.6e-32	8.4e-30
AT1G20840	AT4G32020			AT1G06700	AT1G09690	AT1G05720				GO:0009987	P	cellular process	475	14419	3e-12	6.6e-10	GO:0080135	P	regulation of cellular response to stress	58	379	1.4e-27	3e-25	GO:0042180	P	cellular ketone metabolic process	245	2123	4.8e-32	1.5e-29
AT2G38460	AT3G09840			AT1G06880	AT1G09780	AT1G05730				GO:0009725	P	response to hormone stimulus	84	1375	4.1e-12	8.8e-10	GO:0051716	P	cellular response to stimulus	147	2355	1.6e-27	3.3e-25	GO:0033036	P	macromolecule localization	200	1541	6.6e-32	1.9e-29
AT4G30270	AT1G20200			AT1G07380	AT1G09970	AT1G05805				GO:0042398	P	cellular amino acid derivative biosynthetic process	47	534	5.2e-12	1.1e-09	GO:0045088	P	regulation of innate immune response	60	415	2.5e-27	4.9e-25	GO:0046907	P	intracellular transport	190	1423	1.1e-31	3e-29
AT2G10940	AT4G32470			AT1G07530	AT1G10070	AT1G06180				GO:0009314	P	response to radiation	79	1263	6.3e-12	1.3e-09	GO:0010035	P	response to inorganic substance	95	1086	3.4e-27	6.4e-25	GO:0006886	P	intracellular protein transport	158	1044	1.2e-31	3.3e-29
AT5G42460	AT5G15360			AT1G08550	AT1G10370	AT1G06620				GO:0044237	P	cellular metabolic process	396	11509	9.4e-12	1.8e-09	GO:0002682	P	regulation of immune system process	60	419	3.9e-27	6.9e-25	GO:0034613	P	cellular protein localization	159	1059	1.7e-31	4.4e-29
AT5G03040	AT2G39770			AT1G09080	AT1G10630	AT1G06640				GO:0046686	P	response to cadmium ion	43	470	1.4e-11	2.6e-09	GO:0050776	P	regulation of immune response	60	419	3.9e-27	6.9e-25	GO:0032787	P	monocarboxylic acid metabolic process	194	1481	2.1e-31	5.4e-29
AT5G14310	AT5G55990			AT1G09100	AT1G10950	AT1G06650				GO:0009719	P	response to endogenous stimulus	91	1615	3e-11	5.5e-09	GO:0009814	P	defense response, incompatible interaction	67	536	4.1e-27	6.9e-25	GO:0080134	P	regulation of response to stress	110	544	2.6e-31	6.3e-29
AT3G08760	AT3G60600			AT1G09350	AT1G11050	AT1G06790				GO:0009411	P	response to UV	30	247	3.8e-11	6.7e-09	GO:0048583	P	regulation of response to stimulus	74	667	6.2e-27	1e-24	GO:0031347	P	regulation of defense response	108	529	4.6e-31	1.1e-28
AT3G58120	AT5G67420			AT1G09570	AT1G11380	AT1G07000				GO:0034641	P	cellular nitrogen compound metabolic process	81	1373	5.2e-11	8.8e-09	GO:0006612	P	protein targeting to membrane	58	392	6.6e-27	1.1e-24	GO:0044237	P	cellular metabolic process	793	11509	6.1e-30	1.4e-27
AT5G57460	AT3G52800			AT1G10060	AT1G12013	AT1G07220				GO:0009605	P	response to external stimulus	69	1087	8.4e-11	1.4e-08	GO:0008219	P	cell death	64	500	1.9e-26	2.9e-24	GO:0051641	P	cellular localization	200	1613	1.5e-29	3.3e-27
AT3G56850	AT3G07270			AT1G10130	AT1G12050	AT1G07420				GO:0010038	P	response to metal ion	48	610	1.1e-10	1.8e-08	GO:0016265	P	death	64	500	1.9e-26	2.9e-24	GO:0006970	P	response to osmotic stress	135	842	3.1e-29	6.7e-27
AT5G44330	AT5G23280			AT1G10540	AT1G12780	AT1G07750				GO:0009651	P	response to salt stress	56	788	1.2e-10	1.8e-08	GO:0009611	P	response to wounding	54	340	2e-26	2.9e-24	GO:0051179	P	localization	353	3819	4.3e-29	9e-27
AT1G73500	AT3G11770			AT1G10550	AT1G13340	AT1G07890				GO:0019438	P	aromatic compound biosynthetic process	51	680	1.4e-10	2.2e-08	GO:0032787	P	monocarboxylic acid metabolic process	110	1481	5.8e-26	8.3e-24	GO:0048583	P	regulation of response to stimulus	118	667	6.4e-29	1.3e-26
AT2G35260	AT2G47730			AT1G10600	AT1G13990	AT1G08420				GO:0010035	P	response to inorganic substance	68	1086	2e-10	3e-08	GO:0009620	P	response to fungus	63	499	9.5e-26	1.3e-23	GO:0006810	P	transport	336	3577	1.1e-28	2.1e-26
AT1G72030	AT3G58730			AT1G10610	AT1G14160	AT1G08450				GO:0055114	P	oxidation reduction	78	1364	4.7e-10	6.8e-08	GO:0009627	P	systemic acquired resistance	59	445	3.8e-25	5.2e-23	GO:0051649	P	establishment of localization in cell	192	1554	3.5e-28	6.9e-26
AT2G40475	AT2G06510			AT1G10830	AT1G14315	AT1G08510				GO:0006066	P	alcohol metabolic process	69	1143	6.3e-10	8.9e-08	GO:0033554	P	cellular response to stress	108	1473	4.6e-25	6.1e-23	GO:0009651	P	response to salt stress	127	788	1e-27	1.9e-25
AT2G46260	AT1G04140			AT1G10960	AT1G14360	AT1G08660				GO:0044282	P	small molecule catabolic process	60	932	9.3e-10	1.3e-07	GO:0044281	P	small molecule metabolic process	199	4065	5.8e-25	7.5e-23	GO:0009617	P	response to bacterium	106	577	3.3e-27	6.1e-25
AT3G13310	AT3G18780			AT1G11260	AT1G14740	AT1G08720				GO:0042440	P	pigment metabolic process	34	361	9.7e-10	1.3e-07	GO:0034976	P	response to endoplasmic reticulum stress	52	352	3.4e-24	4.3e-22	GO:0051234	P	establishment of localization	336	3652	3.4e-27	6.2e-25
AT3G19460	AT2G25520			AT1G11670	AT1G14870	AT1G08820				GO:0042180	P	cellular ketone metabolic process	105	2123	9.8e-10	1.3e-07	GO:0009719	P	response to endogenous stimulus	112	1615	3.8e-24	4.7e-22	GO:0051716	P	cellular response to stimulus	248	2355	5.3e-27	9.3e-25
AT5G23820	AT4G38550			AT1G11940	AT1G14890	AT1G08830				GO:0034284	P	response to monosaccharide stimulus	23	170	1.1e-09	1.4e-07	GO:0006810	P	transport	181	3577	5.7e-24	6.9e-22	GO:0044283	P	small molecule biosynthetic process	212	1865	8.7e-27	1.5e-24
AT1G10630	AT1G11680			AT1G13245	AT1G15010	AT1G08940				GO:0009746	P	response to hexose stimulus	23	170	1.1e-09	1.4e-07	GO:0006970	P	response to osmotic stress	78	842	8.7e-24	1e-21	GO:0009628	P	response to abiotic stimulus	265	2635	3.7e-26	6.3e-24
AT3G46510	AT3G15095			AT1G14720	AT1G15110	AT1G09020				GO:0043436	P	oxoacid metabolic process	104	2103	1.2e-09	1.4e-07	GO:0051234	P	establishment of localization	181	3652	5.4e-23	6.2e-21	GO:0008219	P	cell death	96	500	5.8e-26	9.3e-24
AT5G13110	AT1G09330			AT1G14780	AT1G15125	AT1G09560				GO:0019752	P	carboxylic acid metabolic process	104	2103	1.2e-09	1.4e-07	GO:0009651	P	response to salt stress	74	788	6.4e-23	7.2e-21	GO:0016265	P	death	96	500	5.8e-26	9.3e-24
AT5G45110	AT3G11820			AT1G14860	AT1G16560	AT1G09590				GO:0006082	P	organic acid metabolic process	104	2105	1.3e-09	1.5e-07	GO:0009056	P	catabolic process	130	2182	1.8e-22	2e-20	GO:0002682	P	regulation of immune system process	87	419	1.2e-25	1.9e-23
AT2G04515	AT3G26810			AT1G15002	AT1G16820	AT1G09740				GO:0044262	P	cellular carbohydrate metabolic process	92	1778	1.5e-09	1.7e-07	GO:0051179	P	localization	184	3819	4.4e-22	4.7e-20	GO:0050776	P	regulation of immune response	87	419	1.2e-25	1.9e-23
AT2G18030	AT3G46550			AT1G15230	AT1G17745	AT1G09795				GO:0006006	P	glucose metabolic process	43	554	1.6e-09	1.8e-07	GO:0044283	P	small molecule biosynthetic process	116	1865	2.2e-21	2.3e-19	GO:0010200	P	response to chitin	87	421	1.6e-25	2.5e-23
AT2G44620	AT4G30190			AT1G15520	AT1G17860	AT1G09830				GO:0009057	P	macromolecule catabolic process	72	1255	2.1e-09	2.3e-07	GO:0009753	P	response to jasmonic acid stimulus	55	471	3.7e-21	3.9e-19	GO:0009620	P	response to fungus	94	499	6.4e-25	9.5e-23
AT1G19360	AT1G15690			AT1G15550	AT1G18190	AT1G09850				GO:0016052	P	carbohydrate catabolic process	43	573	4e-09	4.4e-07	GO:0006725	P	cellular aromatic compound metabolic process	81	1022	9.8e-21	9.9e-19	GO:0045088	P	regulation of innate immune response	85	415	9.9e-25	1.4e-22
AT3G51890	AT5G20350			AT1G15670	AT1G18210	AT1G10990				GO:0044265	P	cellular macromolecule catabolic process	69	1208	5.4e-09	5.7e-07	GO:0009743	P	response to carbohydrate stimulus	71	812	2.1e-20	2.1e-18	GO:0033554	P	cellular response to stress	177	1473	1e-24	1.5e-22
AT5G62900	AT5G33320			AT1G15800	AT1G18570	AT1G11330				GO:0006508	P	proteolysis	58	943	8.4e-09	8.8e-07	GO:0006575	P	cellular amino acid derivative metabolic process	66	714	3.5e-20	3.4e-18	GO:0012501	P	programmed cell death	87	451	9.6e-24	1.3e-21
AT3G06483	AT2G40380			AT1G15825	AT1G19020	AT1G11350				GO:0046483	P	heterocycle metabolic process	61	1023	1e-08	1e-06	GO:0008152	P	metabolic process	434	13633	3.5e-20	3.4e-18	GO:0044238	P	primary metabolic process	778	11717	9.8e-24	1.4e-21
AT1G04220	AT2G03890			AT1G15950	AT1G19140	AT1G11580				GO:0010498	P	proteasomal protein catabolic process	24	212	1.2e-08	1.2e-06	GO:0050832	P	defense response to fungus	46	342	4.7e-20	4.4e-18	GO:0010941	P	regulation of cell death	82	405	1.3e-23	1.8e-21
AT2G32600	AT5G08670			AT1G16210	AT1G19360	AT1G11680				GO:0019318	P	hexose metabolic process	43	602	1.6e-08	1.5e-06	GO:0019748	P	secondary metabolic process	89	1247	6.1e-20	5.6e-18	GO:0009753	P	response to jasmonic acid stimulus	88	471	3.5e-23	4.6e-21
AT4G25370	AT5G63050			AT1G16250	AT1G19550	AT1G11720				GO:0006096	P	glycolysis	24	219	2.1e-08	2e-06	GO:0006519	P	cellular amino acid and derivative metabolic process	92	1324	7e-20	6.4e-18	GO:0034976	P	response to endoplasmic reticulum stress	75	352	7.7e-23	1e-20
AT2G02990	AT1G59870			AT1G17020	AT1G19570	AT1G11840				GO:0044275	P	cellular carbohydrate catabolic process	40	545	2.5e-08	2.4e-06	GO:0044248	P	cellular catabolic process	121	2095	7.8e-20	7e-18	GO:0034050	P	host programmed cell death induced by symbiont	80	402	1.2e-22	1.5e-20
AT4G35970	AT5G09810			AT1G17290	AT1G19610	AT1G11910				GO:0006575	P	cellular amino acid derivative metabolic process	47	714	3.5e-08	3.3e-06	GO:0071310	P	cellular response to organic substance	87	1234	3.5e-19	3e-17	GO:0043067	P	regulation of programmed cell death	79	397	2.2e-22	2.8e-20
AT3G51140	AT1G61250			AT1G18500	AT1G20160	AT1G12000				GO:0009607	P	response to biotic stimulus	84	1687	4.3e-08	4e-06	GO:0010200	P	response to chitin	49	421	6.6e-19	5.7e-17	GO:0009626	P	plant-type hypersensitive response	79	401	3.7e-22	4.7e-20
AT1G11380	AT5G53140			AT1G19530	AT1G20200	AT1G12360				GO:0009404	P	toxin metabolic process	23	211	4.5e-08	4e-06	GO:0070887	P	cellular response to chemical stimulus	93	1417	1.5e-18	1.3e-16	GO:0001510	P	RNA methylation	54	185	5.3e-22	6.4e-20
AT3G04820	AT1G75540			AT1G19540	AT1G20840	AT1G13060				GO:0009407	P	toxin catabolic process	23	211	4.5e-08	4e-06	GO:0010038	P	response to metal ion	58	610	2.3e-18	1.9e-16	GO:0009056	P	catabolic process	221	2182	5.3e-22	6.4e-20
AT5G27210	AT4G23470			AT1G19660	AT1G21210	AT1G13560				GO:0009750	P	response to fructose stimulus	19	144	4.5e-08	4e-06	GO:0009617	P	response to bacterium	56	577	3.9e-18	3.2e-16	GO:0009611	P	response to wounding	72	340	7.7e-22	9.1e-20
AT4G21213	AT2G01150			AT1G19740	AT1G21520	AT1G13770				GO:0070887	P	cellular response to chemical stimulus	74	1417	5e-08	4.3e-06	GO:0043069	P	negative regulation of programmed cell death	32	170	5e-18	4e-16	GO:0070887	P	cellular response to chemical stimulus	165	1417	8.9e-22	1e-19
AT1G18190	AT5G11970			AT1G20560	AT1G21525	AT1G14010				GO:0007030	P	Golgi organization	21	178	5.1e-08	4.4e-06	GO:0044282	P	small molecule catabolic process	72	932	6.1e-18	4.9e-16	GO:0080135	P	regulation of cellular response to stress	76	379	9.4e-22	1.1e-19
AT5G05965	AT5G25100			AT1G20630	AT1G21750	AT1G14060				GO:0044106	P	cellular amine metabolic process	56	947	5.4e-08	4.5e-06	GO:0046686	P	response to cadmium ion	50	470	8.6e-18	6.8e-16	GO:0044248	P	cellular catabolic process	214	2095	1.1e-21	1.2e-19
AT2G26440	AT1G02130			AT1G20693	AT1G22360	AT1G14130				GO:0005975	P	carbohydrate metabolic process	103	2249	6.3e-08	5.2e-06	GO:0060548	P	negative regulation of cell death	32	174	9e-18	7e-16	GO:0010363	P	regulation of plant-type hypersensitive response	75	371	1.2e-21	1.3e-19
AT5G33280	AT1G16858			AT1G21100	AT1G23800	AT1G14250				GO:0009718	P	anthocyanin biosynthetic process	13	63	6.5e-08	5.3e-06	GO:0046395	P	carboxylic acid catabolic process	46	402	1.5e-17	1.1e-15	GO:0006612	P	protein targeting to membrane	76	392	5.3e-21	5.9e-19
AT2G41490	AT5G02500			AT1G21130	AT1G24140	AT1G14370				GO:0065007	P	biological regulation	227	6222	7.5e-08	6e-06	GO:0016054	P	organic acid catabolic process	46	402	1.5e-17	1.1e-15	GO:0042742	P	defense response to bacterium	75	394	2.5e-20	2.7e-18
AT3G63220	AT2G01970			AT1G21830	AT1G25220	AT1G14620				GO:0006520	P	cellular amino acid metabolic process	53	882	7.7e-08	6.1e-06	GO:0009987	P	cellular process	443	14419	1.5e-17	1.1e-15	GO:0071310	P	cellular response to organic substance	147	1234	2.9e-20	3.1e-18
AT5G64760	AT2G38120			AT1G21980	AT1G25400	AT1G14710				GO:0046165	P	alcohol biosynthetic process	27	293	7.8e-08	6.1e-06	GO:0009863	P	salicylic acid mediated signaling pathway	43	349	1.5e-17	1.1e-15	GO:0009696	P	salicylic acid metabolic process	56	222	3e-20	3.2e-18
AT2G30760	AT3G07660			AT1G22370	AT1G25500	AT1G14880				GO:0042044	P	fluid transport	19	155	1.3e-07	9.7e-06	GO:0071446	P	cellular response to salicylic acid stimulus	43	351	1.8e-17	1.3e-15	GO:0046394	P	carboxylic acid biosynthetic process	137	1116	6.1e-20	6.3e-18
AT5G07350	AT1G48350			AT1G22400	AT1G25560	AT1G15130				GO:0006833	P	water transport	19	155	1.3e-07	9.7e-06	GO:0006605	P	protein targeting	69	906	6.2e-17	4.4e-15	GO:0016053	P	organic acid biosynthetic process	137	1116	6.1e-20	6.3e-18
AT5G02820	AT5G66320			AT1G22530	AT1G26380	AT1G15220				GO:0006007	P	glucose catabolic process	35	474	1.6e-07	1.2e-05	GO:0009867	P	jasmonic acid mediated signaling pathway	38	282	8.5e-17	5.9e-15	GO:0009743	P	response to carbohydrate stimulus	112	812	8.7e-20	8.8e-18
AT2G22840	AT2G30050			AT1G22570	AT1G26770	AT1G15420				GO:0009308	P	amine metabolic process	58	1034	1.7e-07	1.2e-05	GO:0071395	P	cellular response to jasmonic acid stimulus	38	282	8.5e-17	5.9e-15	GO:0006725	P	cellular aromatic compound metabolic process	129	1022	1e-19	1e-17
AT5G13890	AT2G47170			AT1G22890	AT1G27020	AT1G15430				GO:0019320	P	hexose catabolic process	35	476	1.8e-07	1.3e-05	GO:0006865	P	amino acid transport	37	266	8.7e-17	5.9e-15	GO:0060548	P	negative regulation of cell death	48	174	7.2e-19	7.1e-17
AT3G52520	AT1G32210			AT1G23020	AT1G27490	AT1G15580				GO:0043161	P	proteasomal ubiquitin-dependent protein catabolic process	17	128	2.1e-07	1.5e-05	GO:0006979	P	response to oxidative stress	54	582	9.5e-17	6.4e-15	GO:0046686	P	response to cadmium ion	79	470	1.6e-18	1.5e-16
AT1G01840	AT5G08690			AT1G23390	AT1G27730	AT1G15690				GO:0046365	P	monosaccharide catabolic process	35	480	2.2e-07	1.5e-05	GO:0046907	P	intracellular transport	89	1423	1.4e-16	9.6e-15	GO:0043069	P	negative regulation of programmed cell death	47	170	1.5e-18	1.5e-16
AT4G14090	AT3G18535			AT1G23870	AT1G28190	AT1G15930				GO:0046164	P	alcohol catabolic process	35	491	3.6e-07	2.5e-05	GO:0015837	P	amine transport	37	272	1.7e-16	1.1e-14	GO:0007242	P	intracellular signaling cascade	143	1252	2.8e-18	2.7e-16
AT1G70185	AT4G08850			AT1G24530	AT1G28370	AT1G16300				GO:0051186	P	cofactor metabolic process	46	753	3.7e-07	2.5e-05	GO:0015849	P	organic acid transport	38	289	1.7e-16	1.1e-14	GO:0009697	P	salicylic acid biosynthetic process	51	209	4.9e-18	4.6e-16
AT1G16820	AT5G25350			AT1G24625	AT1G28570	AT1G16520				GO:0044238	P	primary metabolic process	377	11717	4e-07	2.7e-05	GO:0009404	P	toxin metabolic process	33	211	2e-16	1.2e-14	GO:0010035	P	response to inorganic substance	129	1086	9e-18	8.3e-16
AT4G35295	AT5G50160			AT1G25275	AT1G28580	AT1G16610				GO:0023052	P	signaling	104	2376	4.4e-07	3e-05	GO:0009407	P	toxin catabolic process	33	211	2e-16	1.2e-14	GO:0009719	P	response to endogenous stimulus	167	1615	2.1e-17	1.9e-15
AT5G48780	AT4G00570			AT1G26110	AT1G30320	AT1G16858				GO:0046148	P	pigment biosynthetic process	25	282	4.6e-07	3e-05	GO:0051649	P	establishment of localization in cell	93	1554	3.7e-16	2.3e-14	GO:0009863	P	salicylic acid mediated signaling pathway	65	349	2.2e-17	2e-15
AT4G15240	AT3G15430			AT1G26390	AT1G30820	AT1G16890				GO:0006972	P	hyperosmotic response	23	251	7.7e-07	5.1e-05	GO:0009605	P	response to external stimulus	75	1087	3.8e-16	2.3e-14	GO:0009867	P	jasmonic acid mediated signaling pathway	58	282	2.4e-17	2.1e-15
AT2G35345	AT1G09020			AT1G26420	AT1G31355	AT1G16920				GO:0005996	P	monosaccharide metabolic process	47	804	8.8e-07	5.8e-05	GO:0051641	P	cellular localization	95	1613	4.4e-16	2.7e-14	GO:0071395	P	cellular response to jasmonic acid stimulus	58	282	2.4e-17	2.1e-15
AT2G16250	AT2G47210			AT1G26665	AT1G32210	AT1G17380				GO:0006091	P	generation of precursor metabolites and energy	44	730	9.2e-07	6e-05	GO:0046942	P	carboxylic acid transport	37	283	5.2e-16	3.1e-14	GO:0071446	P	cellular response to salicylic acid stimulus	65	351	2.8e-17	2.5e-15
AT2G47895	AT2G01420			AT1G26960	AT1G32900	AT1G17420				GO:0009266	P	response to temperature stimulus	53	962	9.7e-07	6.2e-05	GO:0009751	P	response to salicylic acid stimulus	47	470	7.6e-16	4.5e-14	GO:0009751	P	response to salicylic acid stimulus	76	470	4.7e-17	4.1e-15
AT1G76728	AT5G60390			AT1G27030	AT1G32960	AT1G17440				GO:0051179	P	localization	148	3819	1.3e-06	8.5e-05	GO:0019438	P	aromatic compound biosynthetic process	57	680	8.2e-16	4.9e-14	GO:0044282	P	small molecule catabolic process	115	932	5.1e-17	4.4e-15
AT4G02320	AT3G04605			AT1G27290	AT1G33110	AT1G17490				GO:0008652	P	cellular amino acid biosynthetic process	34	503	1.6e-06	9.9e-05	GO:0031348	P	negative regulation of defense response	36	273	1e-15	6e-14	GO:0010038	P	response to metal ion	88	610	8.1e-17	6.9e-15
AT2G36610	AT5G01460			AT1G28320	AT1G33590	AT1G17530				GO:0033554	P	cellular response to stress	71	1473	1.6e-06	9.9e-05	GO:0007242	P	intracellular signaling cascade	80	1252	2e-15	1.1e-13	GO:0031348	P	negative regulation of defense response	56	273	9.6e-17	8e-15
AT3G09505	AT3G09440			AT1G28327	AT1G35210	AT1G18080				GO:0046283	P	anthocyanin metabolic process	13	87	1.7e-06	0.00011	GO:0009723	P	response to ethylene stimulus	40	353	2.7e-15	1.5e-13	GO:0071495	P	cellular response to endogenous stimulus	104	815	2.3e-16	1.9e-14
AT5G56590	AT4G29610			AT1G28330	AT1G35230	AT1G18160				GO:0009414	P	response to water deprivation	30	416	1.9e-06	0.00012	GO:0071495	P	cellular response to endogenous stimulus	62	815	2.8e-15	1.6e-13	GO:0050832	P	defense response to fungus	61	342	1.2e-15	1e-13
AT1G14315	AT1G09795			AT1G28440	AT1G36070	AT1G18260				GO:0015994	P	chlorophyll metabolic process	19	189	2e-06	0.00012	GO:0045184	P	establishment of protein localization	76	1160	3.1e-15	1.7e-13	GO:0031407	P	oxylipin metabolic process	42	168	2.1e-15	1.7e-13
AT3G21755	AT4G00720			AT1G29050	AT1G36290	AT1G18450				GO:0051789	P	response to protein stimulus	28	376	2.4e-06	0.00014	GO:0015031	P	protein transport	76	1160	3.1e-15	1.7e-13	GO:0009694	P	jasmonic acid metabolic process	41	160	2.2e-15	1.7e-13
AT3G15550	AT1G07750			AT1G29150	AT1G37000	AT1G18540				GO:0009415	P	response to water	30	424	2.8e-06	0.00016	GO:0042742	P	defense response to bacterium	42	394	3.7e-15	2e-13	GO:0048585	P	negative regulation of response to stimulus	61	349	2.8e-15	2.2e-13
AT3G53510	AT2G25490			AT1G30120	AT1G37030	AT1G18670				GO:0032870	P	cellular response to hormone stimulus	39	641	3.1e-06	0.00018	GO:0008104	P	protein localization	78	1216	3.8e-15	2.1e-13	GO:0009058	P	biosynthetic process	538	7962	3.4e-15	2.7e-13
AT1G74480	AT1G08420			AT1G30220	AT1G37130	AT1G18710				GO:0046394	P	carboxylic acid biosynthetic process	57	1116	3.5e-06	0.0002	GO:0070727	P	cellular macromolecule localization	73	1093	4.6e-15	2.5e-13	GO:0009723	P	response to ethylene stimulus	61	353	4.4e-15	3.4e-13
AT4G23810	AT2G37180			AT1G30490	AT1G42470	AT1G19180				GO:0016053	P	organic acid biosynthetic process	57	1116	3.5e-06	0.0002	GO:0006886	P	intracellular protein transport	71	1044	4.9e-15	2.6e-13	GO:0006972	P	hyperosmotic response	50	251	1.2e-14	8.8e-13
AT1G79060	AT5G18280			AT1G30500	AT1G43170	AT1G19250				GO:0009309	P	amine biosynthetic process	34	527	4.1e-06	0.00023	GO:0009072	P	aromatic amino acid family metabolic process	33	245	9.4e-15	5e-13	GO:0046483	P	heterocycle metabolic process	114	1023	4.4e-14	3.4e-12
AT5G13990	AT4G02405			AT1G30510	AT1G45050	AT1G19300				GO:0031668	P	cellular response to extracellular stimulus	28	388	4.2e-06	0.00023	GO:0034613	P	cellular protein localization	71	1059	9.5e-15	5e-13	GO:0044249	P	cellular biosynthetic process	519	7737	5.9e-14	4.4e-12
AT5G62820	AT5G44330			AT1G31320	AT1G47720	AT1G19380				GO:0009755	P	hormone-mediated signaling pathway	37	600	4.2e-06	0.00023	GO:0065007	P	biological regulation	231	6222	1.6e-14	8.1e-13	GO:0007165	P	signal transduction	159	1670	8.9e-14	6.6e-12
AT4G29360	AT5G35160			AT1G31850	AT1G48350	AT1G19480				GO:0044271	P	cellular nitrogen compound biosynthetic process	45	804	4.4e-06	0.00024	GO:0044237	P	cellular metabolic process	365	11509	1.6e-14	8.3e-13	GO:0009165	P	nucleotide biosynthetic process	56	336	2.2e-13	1.6e-11
AT2G37650	AT1G16560			AT1G32170	AT1G50240	AT1G19640				GO:0071496	P	cellular response to external stimulus	28	389	4.4e-06	0.00024	GO:0051789	P	response to protein stimulus	40	376	1.8e-14	9.1e-13	GO:0009218	P	pyrimidine ribonucleotide metabolic process	36	147	3.5e-13	2.5e-11
AT1G50240	AT1G55500			AT1G32190	AT1G50500	AT1G19670				GO:0019319	P	hexose biosynthetic process	18	182	4.6e-06	0.00024	GO:0009725	P	response to hormone stimulus	82	1375	3.1e-14	1.5e-12	GO:0009260	P	ribonucleotide biosynthetic process	45	229	3.7e-13	2.7e-11
AT3G61111	AT3G10300			AT1G32740	AT1G51760	AT1G19850				GO:0006790	P	sulfur metabolic process	40	683	5.5e-06	0.00029	GO:0033036	P	macromolecule localization	87	1541	8.6e-14	4.3e-12	GO:0019438	P	aromatic compound biosynthetic process	85	680	3.9e-13	2.8e-11
AT2G34880	AT1G80500			AT1G34580	AT1G51980	AT1G20110				GO:0031669	P	cellular response to nutrient levels	26	350	5.7e-06	0.0003	GO:0009862	P	systemic acquired resistance, salicylic acid mediated signaling pathway	32	251	9.4e-14	4.6e-12	GO:0009220	P	pyrimidine ribonucleotide biosynthetic process	35	140	4.4e-13	3.1e-11
AT2G47270	AT1G05520			AT1G36160	AT1G52000	AT1G20510				GO:0032787	P	monocarboxylic acid metabolic process	69	1481	6.7e-06	0.00035	GO:0009266	P	response to temperature stimulus	65	962	1e-13	4.9e-12	GO:0006221	P	pyrimidine nucleotide biosynthetic process	36	150	5.8e-13	4.1e-11
AT2G37910	AT5G05370			AT1G36622	AT1G52030	AT1G20620				GO:0050789	P	regulation of biological process	187	5235	6.8e-06	0.00035	GO:0048585	P	negative regulation of response to stimulus	37	349	1.9e-13	9.4e-12	GO:0031408	P	oxylipin biosynthetic process	35	142	6.3e-13	4.4e-11
AT3G48770	AT1G71880			AT1G42960	AT1G52040	AT1G21050				GO:0006094	P	gluconeogenesis	17	169	6.8e-06	0.00035	GO:0034641	P	cellular nitrogen compound metabolic process	80	1373	2.1e-13	1e-11	GO:0019538	P	protein metabolic process	373	5220	6.4e-13	4.4e-11
AT3G19330	AT1G79930			AT1G43700	AT1G52200	AT1G21120				GO:0009267	P	cellular response to starvation	25	336	8.3e-06	0.00042	GO:0046394	P	carboxylic acid biosynthetic process	70	1116	3.1e-13	1.4e-11	GO:0023046	P	signaling process	162	1768	9.3e-13	6.3e-11
AT3G22490	AT5G01980			AT1G44770	AT1G52760	AT1G21250				GO:0046364	P	monosaccharide biosynthetic process	18	191	8.4e-06	0.00042	GO:0016053	P	organic acid biosynthetic process	70	1116	3.1e-13	1.4e-11	GO:0009695	P	jasmonic acid biosynthetic process	34	136	9.5e-13	6.4e-11
AT1G14160	AT1G70940			AT1G47128	AT1G52890	AT1G21310				GO:0009991	P	response to extracellular stimulus	28	406	9.3e-06	0.00046	GO:0009074	P	aromatic amino acid family catabolic process	20	87	3.6e-13	1.7e-11	GO:0071215	P	cellular response to abscisic acid stimulus	48	267	1.1e-12	7.1e-11
AT5G24990	AT5G40390			AT1G47400	AT1G53625	AT1G21550				GO:0044270	P	cellular nitrogen compound catabolic process	12	88	1e-05	0.00049	GO:0042435	P	indole derivative biosynthetic process	24	139	3.9e-13	1.8e-11	GO:0006220	P	pyrimidine nucleotide metabolic process	36	154	1.1e-12	7.5e-11
AT4G14730	AT4G11850			AT1G47960	AT1G53750	AT1G21720				GO:0042594	P	response to starvation	25	344	1.2e-05	0.00059	GO:0042398	P	cellular amino acid derivative biosynthetic process	45	534	8.5e-13	3.9e-11	GO:0009737	P	response to abscisic acid stimulus	79	621	1.2e-12	7.9e-11
AT3G19700	AT2G21120			AT1G48450	AT1G54100	AT1G21900				GO:0031667	P	response to nutrient levels	26	367	1.2e-05	0.0006	GO:0042434	P	indole derivative metabolic process	24	148	1.3e-12	5.8e-11	GO:0032259	P	methylation	73	548	1.2e-12	8e-11
AT2G23945	AT1G78300			AT1G49032	AT1G54340	AT1G22510				GO:0006979	P	response to oxidative stress	35	582	1.3e-05	0.0006	GO:0042430	P	indole and derivative metabolic process	24	148	1.3e-12	5.8e-11	GO:0006096	P	glycolysis	43	219	1.3e-12	8.2e-11
AT5G66180	AT3G04590			AT1G49300	AT1G55850	AT1G22610				GO:0051187	P	cofactor catabolic process	12	92	1.5e-05	0.00071	GO:0048519	P	negative regulation of biological process	73	1243	1.8e-12	8.2e-11	GO:0023052	P	signaling	201	2376	1.3e-12	8.6e-11
AT5G42290	AT3G25500			AT1G49310	AT1G56340	AT1G22780				GO:0043248	P	proteasome assembly	17	182	1.7e-05	0.00078	GO:0009851	P	auxin biosynthetic process	22	124	2.3e-12	1e-10	GO:0051789	P	response to protein stimulus	58	376	1.4e-12	9.1e-11
AT3G54490	AT2G46330			AT1G50250	AT1G58100	AT1G22800				GO:0009610	P	response to symbiotic fungus	8	38	2e-05	0.00094	GO:0044106	P	cellular amine metabolic process	61	947	4.1e-12	1.8e-10	GO:0006631	P	fatty acid metabolic process	76	587	1.5e-12	9.4e-11
AT5G47670	AT4G17245			AT1G51200	AT1G59750	AT1G22870				GO:0006778	P	porphyrin metabolic process	19	226	2.1e-05	0.00099	GO:0044238	P	primary metabolic process	360	11717	4.5e-12	2e-10	GO:0043412	P	macromolecule modification	252	3199	1.5e-12	9.6e-11
AT1G36290	AT1G59820			AT1G51920	AT1G59820	AT1G22900				GO:0033013	P	tetrapyrrole metabolic process	19	227	2.2e-05	0.001	GO:0007243	P	protein kinase cascade	28	223	4.7e-12	2e-10	GO:0023060	P	signal transmission	161	1767	1.7e-12	1e-10
AT1G78050	AT1G25560			AT1G52190	AT1G60710	AT1G22920				GO:0044257	P	cellular protein catabolic process	32	525	2.3e-05	0.001	GO:0000165	P	MAPKKK cascade	27	209	6.2e-12	2.7e-10	GO:0043414	P	macromolecule methylation	72	540	1.7e-12	1e-10
AT5G16740	AT5G19980			AT1G52690	AT1G60730	AT1G22990				GO:0009608	P	response to symbiont	8	39	2.4e-05	0.0011	GO:0009642	P	response to light intensity	31	282	7.7e-12	3.3e-10	GO:0006575	P	cellular amino acid derivative metabolic process	86	714	1.7e-12	1e-10
AT4G00342	AT2G39130			AT1G52880	AT1G61800	AT1G23260				GO:0051788	P	response to misfolded protein	17	189	2.6e-05	0.0012	GO:0009684	P	indoleacetic acid biosynthetic process	20	108	1.2e-11	4.8e-10	GO:0065007	P	biological regulation	426	6222	2.9e-12	1.8e-10
AT3G22650	AT1G17440			AT1G53030	AT1G61890	AT1G23490				GO:0044272	P	sulfur compound biosynthetic process	30	486	3.3e-05	0.0015	GO:0019439	P	aromatic compound catabolic process	20	108	1.2e-11	4.8e-10	GO:0009605	P	response to external stimulus	113	1087	3.5e-12	2.1e-10
AT1G75261	AT1G08510			AT1G53570	AT1G62710	AT1G23850				GO:0006810	P	transport	133	3577	3.7e-05	0.0016	GO:0009683	P	indoleacetic acid metabolic process	20	109	1.3e-11	5.6e-10	GO:0023034	P	intracellular signaling pathway	62	433	4.2e-12	2.5e-10
AT1G27490	AT2G25510			AT1G55360	AT1G63770	AT1G24070				GO:0030163	P	protein catabolic process	32	540	3.8e-05	0.0017	GO:0006520	P	cellular amino acid metabolic process	57	882	1.9e-11	7.8e-10	GO:0009738	P	abscisic acid mediated signaling pathway	45	252	6.6e-12	3.9e-10
AT5G10770	AT3G19460			AT1G56070	AT1G64520	AT1G24100				GO:0048878	P	chemical homeostasis	21	281	4.1e-05	0.0018	GO:0065008	P	regulation of biological quality	85	1654	1.9e-11	7.8e-10	GO:0009414	P	response to water deprivation	60	416	7.2e-12	4.2e-10
AT1G57860	AT5G03040			AT1G56140	AT1G64740	AT1G24310				GO:0051234	P	establishment of localization	135	3652	4.2e-05	0.0018	GO:0009850	P	auxin metabolic process	22	142	2.5e-11	9.9e-10	GO:0009451	P	RNA modification	60	418	8.6e-12	5e-10
AT1G52040	AT5G65700			AT1G56170	AT1G64940	AT1G24360				GO:0007242	P	intracellular signaling cascade	58	1252	4.3e-05	0.0019	GO:0009416	P	response to light stimulus	68	1188	3.3e-11	1.3e-09	GO:0006730	P	one-carbon metabolic process	73	578	1.2e-11	6.9e-10
AT2G05100	AT5G47870			AT1G56220	AT1G65040	AT1G25350				GO:0009737	P	response to abscisic acid stimulus	35	621	4.4e-05	0.0019	GO:0006568	P	tryptophan metabolic process	19	102	3.5e-11	1.4e-09	GO:0009415	P	response to water	60	424	1.4e-11	8.3e-10
AT1G37000	AT4G38960			AT1G56280	AT1G65500	AT1G25570				GO:0051603	P	proteolysis involved in cellular protein catabolic process	30	497	4.8e-05	0.002	GO:0006586	P	indolalkylamine metabolic process	19	102	3.5e-11	1.4e-09	GO:0002237	P	response to molecule of bacterial origin	28	102	1.5e-11	8.4e-10
AT3G21760	AT4G12650			AT1G57590	AT1G65560	AT1G26218				GO:0015996	P	chlorophyll catabolic process	9	58	5.2e-05	0.0021	GO:0042402	P	cellular biogenic amine catabolic process	20	117	4.2e-11	1.6e-09	GO:0048519	P	negative regulation of biological process	122	1243	1.5e-11	8.4e-10
AT1G19570	AT5G62900			AT1G57860	AT1G65820	AT1G26630				GO:0046149	P	pigment catabolic process	9	58	5.2e-05	0.0021	GO:0006569	P	tryptophan catabolic process	17	79	5.2e-11	2e-09	GO:0009259	P	ribonucleotide metabolic process	51	323	1.5e-11	8.5e-10
AT3G19030	AT3G55390			AT1G57990	AT1G65930	AT1G26730				GO:0046395	P	carboxylic acid catabolic process	26	402	5.3e-05	0.0021	GO:0046218	P	indolalkylamine catabolic process	17	79	5.2e-11	2e-09	GO:0042538	P	hyperosmotic salinity response	35	162	1.6e-11	8.7e-10
AT2G04390	AT1G58070			AT1G58225	AT1G65980	AT1G27400				GO:0009620	P	response to fungus	30	499	5.2e-05	0.0021	GO:0006631	P	fatty acid metabolic process	44	587	5.5e-11	2.1e-09	GO:0009862	P	systemic acquired resistance, salicylic acid mediated signaling pathway	44	251	1.9e-11	1.1e-09
AT3G07215	AT5G64430			AT1G59700	AT1G67860	AT1G27450				GO:0016054	P	organic acid catabolic process	26	402	5.3e-05	0.0021	GO:0006576	P	cellular biogenic amine metabolic process	24	182	6.3e-11	2.4e-09	GO:0016043	P	cellular component organization	243	3141	2.3e-11	1.3e-09
AT4G16240	AT3G56850			AT1G59740	AT1G69310	AT1G27710				GO:0071310	P	cellular response to organic substance	57	1234	5.4e-05	0.0022	GO:0007165	P	signal transduction	84	1670	7.1e-11	2.7e-09	GO:0044267	P	cellular protein metabolic process	338	4775	3.8e-11	2.1e-09
AT2G31141	AT2G44620			AT1G59900	AT1G69390	AT1G27752				GO:0071495	P	cellular response to endogenous stimulus	42	815	5.6e-05	0.0023	GO:0042436	P	indole derivative catabolic process	17	81	7.4e-11	2.8e-09	GO:0055086	P	nucleobase, nucleoside and nucleotide metabolic process	83	726	4.6e-11	2.5e-09
AT1G31355	AT1G48860			AT1G60490	AT1G69410	AT1G27770				GO:0006629	P	lipid metabolic process	75	1772	5.9e-05	0.0024	GO:0050789	P	regulation of biological process	190	5235	8.6e-11	3.2e-09	GO:0009057	P	macromolecule catabolic process	121	1255	5.1e-11	2.8e-09
AT3G08520	AT2G33150			AT1G60910	AT1G69490	AT1G27970				GO:0065008	P	regulation of biological quality	71	1654	6.2e-05	0.0025	GO:0009308	P	amine metabolic process	61	1034	1.2e-10	4.4e-09	GO:0000165	P	MAPKKK cascade	39	209	5.3e-11	2.8e-09
AT1G05835	AT1G80410			AT1G60989	AT1G69530	AT1G28395				GO:0051707	P	response to other organism	63	1421	6.9e-05	0.0027	GO:0042219	P	cellular amino acid derivative catabolic process	21	142	1.5e-10	5.5e-09	GO:0032870	P	cellular response to hormone stimulus	76	641	6.7e-11	3.6e-09
AT1G75166	AT1G73650			AT1G61275	AT1G69880	AT1G28400				GO:0006732	P	coenzyme metabolic process	30	508	7e-05	0.0027	GO:0009314	P	response to radiation	69	1263	1.6e-10	5.8e-09	GO:0044265	P	cellular macromolecule catabolic process	117	1208	8.5e-11	4.5e-09
AT5G51174	AT5G25757			AT1G61360	AT1G70185	AT1G28480				GO:0009739	P	response to gibberellin stimulus	15	166	7.2e-05	0.0028	GO:0009698	P	phenylpropanoid metabolic process	35	405	1.6e-10	6e-09	GO:0007243	P	protein kinase cascade	40	223	8.5e-11	4.5e-09
AT3G46320	AT1G20840			AT1G62180	AT1G70480	AT1G29280				GO:0009611	P	response to wounding	23	340	7.5e-05	0.0029	GO:0010498	P	proteasomal protein catabolic process	25	212	2.2e-10	7.8e-09	GO:0043170	P	macromolecule metabolic process	580	9246	1.1e-10	5.6e-09
AT5G15022	AT1G72030			AT1G63090	AT1G70700	AT1G29290				GO:0033015	P	tetrapyrrole catabolic process	9	62	8.3e-05	0.0031	GO:0009063	P	cellular amino acid catabolic process	23	178	2.3e-10	8.1e-09	GO:0009725	P	response to hormone stimulus	128	1375	1.1e-10	5.8e-09
AT3G13175	AT4G28830			AT1G63800	AT1G70830	AT1G29310				GO:0006787	P	porphyrin catabolic process	9	62	8.3e-05	0.0031	GO:0009310	P	amine catabolic process	25	214	2.6e-10	9.3e-09	GO:0009755	P	hormone-mediated signaling pathway	72	600	1.3e-10	6.8e-09
ATMG00580	AT5G14310			AT1G63840	AT1G70940	AT1G29330				GO:0000103	P	sulfate assimilation	5	15	0.00012	0.0047	GO:0023052	P	signaling	105	2376	3e-10	1.1e-08	GO:0005975	P	carbohydrate metabolic process	184	2249	1.8e-10	9e-09
AT5G41471	AT3G15352			AT1G64230	AT1G71880	AT1G29690				GO:0044255	P	cellular lipid metabolic process	61	1395	0.00013	0.0048	GO:0009595	P	detection of biotic stimulus	18	104	3.3e-10	1.1e-08	GO:0050789	P	regulation of biological process	360	5235	2.1e-10	1e-08
AT2G40205	AT3G47820			AT1G64720	AT1G72030	AT1G29810				GO:0019751	P	polyol metabolic process	13	136	0.00013	0.0048	GO:0023060	P	signal transmission	85	1767	4.4e-10	1.5e-08	GO:0023033	P	signaling pathway	65	519	2.2e-10	1.1e-08
AT1G06880	AT1G63770			AT1G64950	AT1G72060	AT1G29980				GO:0046482	P	para-aminobenzoic acid metabolic process	7	38	0.00014	0.0051	GO:0023046	P	signaling process	85	1768	4.5e-10	1.6e-08	GO:0061025	P	membrane fusion	44	275	2.6e-10	1.3e-08
AT1G37030	AT2G42400			AT1G65060	AT1G73260	AT1G30000				GO:0046655	P	folic acid metabolic process	7	38	0.00014	0.0051	GO:0010310	P	regulation of hydrogen peroxide metabolic process	23	187	5.5e-10	1.9e-08	GO:0006944	P	cellular membrane fusion	44	275	2.6e-10	1.3e-08
AT1G15002	AT1G35430			AT1G65970	AT1G73500	AT1G30040				GO:0000097	P	sulfur amino acid biosynthetic process	21	309	0.00014	0.0052	GO:0080010	P	regulation of oxygen and reactive oxygen species metabolic process	23	188	6e-10	2e-08	GO:0043900	P	regulation of multi-organism process	28	118	2.6e-10	1.3e-08
AT4G00975	AT3G58510			AT1G66160	AT1G73650	AT1G30230				GO:0009058	P	biosynthetic process	256	7962	0.00015	0.0056	GO:0009813	P	flavonoid biosynthetic process	25	225	6.7e-10	2.3e-08	GO:0007005	P	mitochondrion organization	29	127	2.8e-10	1.4e-08
AT2G07765	AT5G60980			AT1G67148	AT1G74100	AT1G30400				GO:0009070	P	serine family amino acid biosynthetic process	17	222	0.00016	0.0059	GO:0009699	P	phenylpropanoid biosynthetic process	30	327	9.3e-10	3.1e-08	GO:0006984	P	ER-nuclear signaling pathway	36	193	2.9e-10	1.4e-08
AT1G08115	AT3G01930			AT1G67290	AT1G74480	AT1G30580				GO:0006816	P	calcium ion transport	12	121	0.00017	0.0061	GO:0006984	P	ER-nuclear signaling pathway	23	193	9.5e-10	3.2e-08	GO:0006519	P	cellular amino acid and derivative metabolic process	123	1324	3e-10	1.4e-08
AT2G20400	AT3G13310			AT1G67340	AT1G74590	AT1G30640				GO:0043647	P	inositol phosphate metabolic process	10	86	0.00018	0.0064	GO:0009812	P	flavonoid metabolic process	26	251	1.2e-09	4e-08	GO:0016054	P	organic acid catabolic process	55	402	3.1e-10	1.5e-08
AT1G21210	AT5G01020			AT1G67360	AT1G74710	AT1G30720				GO:0071214	P	cellular response to abiotic stimulus	11	104	0.00019	0.0066	GO:0044242	P	cellular lipid catabolic process	26	252	1.3e-09	4.3e-08	GO:0046395	P	carboxylic acid catabolic process	55	402	3.1e-10	1.5e-08
AT2G38195	AT1G33250			AT1G67700	AT1G75040	AT1G31550				GO:0009069	P	serine family amino acid metabolic process	19	271	0.0002	0.0071	GO:0061025	P	membrane fusion	27	275	1.7e-09	5.5e-08	GO:0017038	P	protein import	52	368	3.4e-10	1.6e-08
AT2G35382	AT1G74440			AT1G67940	AT1G75080	AT1G31580				GO:0007154	P	cell communication	38	758	0.00021	0.0074	GO:0006944	P	cellular membrane fusion	27	275	1.7e-09	5.5e-08	GO:0009117	P	nucleotide metabolic process	77	685	4.7e-10	2.2e-08
AT4G23420	AT3G20015			AT1G67980	AT1G75261	AT1G31910				GO:0034614	P	cellular response to reactive oxygen species	10	88	0.00021	0.0074	GO:0043090	P	amino acid import	15	75	1.7e-09	5.6e-08	GO:0006753	P	nucleoside phosphate metabolic process	77	687	5.3e-10	2.5e-08
AT2G35744	AT4G37640			AT1G68220	AT1G75380	AT1G32580				GO:0080129	P	proteasome core complex assembly	12	126	0.00024	0.0082	GO:0050794	P	regulation of cellular process	167	4595	1.8e-09	5.9e-08	GO:0009266	P	response to temperature stimulus	97	962	5.6e-10	2.6e-08
AT4G39361	AT3G08760			AT1G68640	AT1G75500	AT1G32640				GO:0050794	P	regulation of cellular process	158	4595	0.00028	0.0096	GO:0043900	P	regulation of multi-organism process	18	118	2e-09	6.4e-08	GO:0006094	P	gluconeogenesis	33	169	5.7e-10	2.7e-08
AT2G35387	AT5G43950			AT1G68810	AT1G75660	AT1G32700				GO:0070301	P	cellular response to hydrogen peroxide	9	75	0.0003	0.01	GO:0009062	P	fatty acid catabolic process	24	220	2.1e-09	6.6e-08	GO:0006626	P	protein targeting to mitochondrion	26	106	6.2e-10	2.8e-08
AT1G61275	AT4G38250			AT1G68870	AT1G75730	AT1G32860				GO:0006635	P	fatty acid beta-oxidation	14	171	0.00032	0.011	GO:0016042	P	lipid catabolic process	26	262	2.8e-09	8.7e-08	GO:0070585	P	protein localization in mitochondrion	26	106	6.2e-10	2.8e-08
AT5G13170	AT4G35480			AT1G69160	AT1G76150	AT1G32920				GO:0044249	P	cellular biosynthetic process	247	7737	0.00034	0.011	GO:0009408	P	response to heat	28	303	2.9e-09	9.2e-08	GO:0046364	P	monosaccharide biosynthetic process	35	191	7.7e-10	3.5e-08
AT1G47720	AT5G62560			AT1G69180	AT1G76490	AT1G32940				GO:0006631	P	fatty acid metabolic process	31	587	0.00035	0.012	GO:0009697	P	salicylic acid biosynthetic process	23	209	3.8e-09	1.2e-07	GO:0019319	P	hexose biosynthetic process	34	182	8.7e-10	3.9e-08
AT4G11190	AT2G40475			AT1G69850	AT1G76520	AT1G33250				GO:0071482	P	cellular response to light stimulus	9	77	0.00036	0.012	GO:0009962	P	regulation of flavonoid biosynthetic process	18	124	4e-09	1.2e-07	GO:0071445	P	cellular response to protein stimulus	35	194	1.1e-09	5e-08
AT5G27660	AT4G32640			AT1G70000	AT1G76680	AT1G33360				GO:0071478	P	cellular response to radiation	9	77	0.00036	0.012	GO:0048523	P	negative regulation of cellular process	48	789	5e-09	1.5e-07	GO:0030968	P	endoplasmic reticulum unfolded protein response	34	185	1.3e-09	5.6e-08
AT5G09585	AT1G10950			AT1G70780	AT1G76930	AT1G33470				GO:0070838	P	divalent metal ion transport	15	195	0.00037	0.012	GO:0071445	P	cellular response to protein stimulus	22	194	5.1e-09	1.6e-07	GO:0071216	P	cellular response to biotic stimulus	35	197	1.6e-09	7e-08
ATMG01380	AT3G06483			AT1G70800	AT1G76990	AT1G33560				GO:0006766	P	vitamin metabolic process	13	153	0.00037	0.012	GO:0006972	P	hyperosmotic response	25	251	5.2e-09	1.6e-07	GO:0006986	P	response to unfolded protein	34	187	1.6e-09	7e-08
AT3G50825	AT2G18030			AT1G70810	AT1G77510	AT1G33960				GO:0042542	P	response to hydrogen peroxide	18	263	0.00038	0.012	GO:0043161	P	proteasomal ubiquitin-dependent protein catabolic process	18	128	6.3e-09	1.9e-07	GO:0034620	P	cellular response to unfolded protein	34	187	1.6e-09	7e-08
AT4G15258	AT5G45110			AT1G70890	AT1G77670	AT1G35430				GO:0006084	P	acetyl-CoA metabolic process	11	114	0.00039	0.013	GO:0071216	P	cellular response to biotic stimulus	22	197	6.5e-09	2e-07	GO:0033365	P	protein localization in organelle	42	272	1.7e-09	7.3e-08
AT3G57645	AT4G14400			AT1G71030	AT1G77810	AT1G35560				GO:0042592	P	homeostatic process	27	488	0.00042	0.013	GO:0009737	P	response to abscisic acid stimulus	41	621	8.1e-09	2.4e-07	GO:0002679	P	respiratory burst during defense response	27	121	1.7e-09	7.5e-08
AT2G39030	AT2G46260			AT1G71140	AT1G78050	AT1G42480				GO:0019395	P	fatty acid oxidation	14	176	0.00042	0.013	GO:0046483	P	heterocycle metabolic process	56	1023	8.9e-09	2.7e-07	GO:0045730	P	respiratory burst	27	121	1.7e-09	7.5e-08
AT1G12013	AT5G05965			AT1G71970	AT1G78270	AT1G43910				GO:0071489	P	cellular response to red or far red light	7	47	0.00044	0.014	GO:0023034	P	intracellular signaling pathway	33	433	1e-08	3e-07	GO:0019318	P	hexose metabolic process	69	602	1.8e-09	7.9e-08
AT5G40395	AT5G19790			AT1G72820	AT1G78300	AT1G44350				GO:0009081	P	branched chain family amino acid metabolic process	6	33	0.00044	0.014	GO:0009696	P	salicylic acid metabolic process	23	222	1.1e-08	3.2e-07	GO:0006006	P	glucose metabolic process	65	554	2.4e-09	1e-07
AT3G13525	AT5G57460			AT1G73600	AT1G78410	AT1G44760				GO:0006721	P	terpenoid metabolic process	19	290	0.00044	0.014	GO:0006635	P	fatty acid beta-oxidation	20	171	1.6e-08	4.6e-07	GO:0006865	P	amino acid transport	41	266	2.7e-09	1.2e-07
AT1G60910	AT1G19360			AT1G73880	AT1G78460	AT1G44790				GO:0000096	P	sulfur amino acid metabolic process	26	465	0.00046	0.014	GO:0034754	P	cellular hormone metabolic process	20	171	1.6e-08	4.6e-07	GO:0044260	P	cellular macromolecule metabolic process	537	8616	2.8e-09	1.2e-07
AT2G26400	AT1G10630			AT1G73920	AT1G78830	AT1G45145				GO:0030258	P	lipid modification	16	222	0.00047	0.014	GO:0002679	P	respiratory burst during defense response	17	121	1.7e-08	4.8e-07	GO:0006800	P	oxygen and reactive oxygen species metabolic process	48	347	3e-09	1.3e-07
AT3G06900	AT1G73500			AT1G74050	AT1G79060	AT1G45150				GO:0034599	P	cellular response to oxidative stress	10	98	0.00047	0.014	GO:0045730	P	respiratory burst	17	121	1.7e-08	4.8e-07	GO:0016052	P	carbohydrate catabolic process	66	573	3.5e-09	1.5e-07
AT1G52690	AT5G13110			AT1G75166	AT1G80360	AT1G45160				GO:0006020	P	inositol metabolic process	10	98	0.00047	0.014	GO:0042743	P	hydrogen peroxide metabolic process	28	335	2.2e-08	6.3e-07	GO:0048523	P	negative regulation of cellular process	82	789	3.6e-09	1.5e-07
AT3G01316	AT5G25280			AT1G75490	AT1G80530	AT1G45332				GO:0046173	P	polyol biosynthetic process	9	81	0.00051	0.016	GO:0043455	P	regulation of secondary metabolic process	19	157	2.2e-08	6.3e-07	GO:0043090	P	amino acid import	21	75	3.8e-09	1.6e-07
AT3G02480	AT5G16250			AT1G75780	AT1G80820	AT1G47200				GO:0030001	P	metal ion transport	30	576	0.00053	0.016	GO:0019395	P	fatty acid oxidation	20	176	2.4e-08	6.9e-07	GO:0044106	P	cellular amine metabolic process	93	947	4.3e-09	1.8e-07
AT5G44620	AT3G46510			AT1G75800	AT1G80920	AT1G47210				GO:0010264	P	myo-inositol hexakisphosphate biosynthetic process	8	65	0.00056	0.017	GO:0000302	P	response to reactive oxygen species	28	338	2.6e-08	7.4e-07	GO:0015837	P	amine transport	41	272	4.9e-09	2e-07
AT2G14610	AT5G27210			AT1G76030	AT2G01140	AT1G47380				GO:0009809	P	lignin biosynthetic process	7	49	0.00055	0.017	GO:0034440	P	lipid oxidation	20	182	4e-08	1.1e-06	GO:0010310	P	regulation of hydrogen peroxide metabolic process	33	187	5.3e-09	2.2e-07
AT4G22513	AT2G42620			AT1G76090	AT2G01150	AT1G47395				GO:0033517	P	myo-inositol hexakisphosphate metabolic process	8	65	0.00056	0.017	GO:0006800	P	oxygen and reactive oxygen species metabolic process	28	347	4.4e-08	1.2e-06	GO:0080010	P	regulation of oxygen and reactive oxygen species metabolic process	33	188	6e-09	2.4e-07
AT1G07930	AT2G45000			AT1G76690	AT2G01190	AT1G48210				GO:0034440	P	lipid oxidation	14	182	0.00057	0.017	GO:0051606	P	detection of stimulus	18	148	4.8e-08	1.3e-06	GO:0044275	P	cellular carbohydrate catabolic process	63	545	7e-09	2.8e-07
AT3G58610	AT2G20400			AT1G76728	AT2G01200	AT1G48440				GO:0015674	P	di-, tri-valent inorganic cation transport	20	321	0.00058	0.017	GO:0042542	P	response to hydrogen peroxide	24	263	4.9e-08	1.4e-06	GO:0006807	P	nitrogen compound metabolic process	375	5675	7.3e-09	2.9e-07
AT1G10960	AT4G35870			AT1G77000	AT2G01420	AT1G48605				GO:0009816	P	defense response to bacterium, incompatible interaction	6	35	0.00059	0.017	GO:0030968	P	endoplasmic reticulum unfolded protein response	20	185	5.2e-08	1.4e-06	GO:0005996	P	monosaccharide metabolic process	82	804	7.9e-09	3.1e-07
AT5G12250	AT2G35260			AT1G77060	AT2G01450	AT1G48850				GO:0032958	P	inositol phosphate biosynthetic process	8	66	0.00061	0.018	GO:0046700	P	heterocycle catabolic process	24	266	5.9e-08	1.6e-06	GO:0015849	P	organic acid transport	42	289	8.2e-09	3.2e-07
AT1G07920	AT1G18190			AT1G77120	AT2G02390	AT1G48860				GO:0006021	P	inositol biosynthetic process	8	67	0.00067	0.02	GO:0034620	P	cellular response to unfolded protein	20	187	6.1e-08	1.7e-06	GO:0009308	P	amine metabolic process	98	1034	8.4e-09	3.3e-07
AT1G43170	AT1G11380			AT1G78090	AT2G02990	AT1G48920				GO:0019344	P	cysteine biosynthetic process	15	210	0.00076	0.022	GO:0006986	P	response to unfolded protein	20	187	6.1e-08	1.7e-06	GO:0006633	P	fatty acid biosynthetic process	43	303	1e-08	4e-07
AT1G65930	AT2G32600			AT1G78420	AT2G04160	AT1G49050				GO:0048767	P	root hair elongation	14	188	0.00077	0.022	GO:0051788	P	response to misfolded protein	20	189	7.1e-08	1.9e-06	GO:0046942	P	carboxylic acid transport	41	283	1.3e-08	5.2e-07
AT2G36830	AT3G25660			AT1G78450	AT2G04390	AT1G50480				GO:0009733	P	response to auxin stimulus	24	431	0.00079	0.023	GO:0010043	P	response to zinc ion	12	60	7.3e-08	2e-06	GO:0044262	P	cellular carbohydrate metabolic process	146	1778	1.4e-08	5.3e-07
AT4G01850	AT4G35970			AT1G79210	AT2G04400	AT1G50840				GO:0006811	P	ion transport	45	1019	0.0008	0.023	GO:0009963	P	positive regulation of flavonoid biosynthetic process	15	103	7.6e-08	2e-06	GO:0042743	P	hydrogen peroxide metabolic process	45	335	2.1e-08	7.9e-07
AT5G37780	AT3G15800			AT1G79230	AT2G05100	AT1G50920				GO:0009642	P	response to light intensity	18	282	0.00082	0.023	GO:0009646	P	response to absence of light	10	37	8.1e-08	2.1e-06	GO:0006520	P	cellular amino acid metabolic process	86	882	2.2e-08	8.5e-07
AT3G09200	AT4G14090			AT1G79470	AT2G05380	AT1G51310				GO:0006511	P	ubiquitin-dependent protein catabolic process	23	407	0.00083	0.024	GO:0006888	P	ER to Golgi vesicle-mediated transport	15	105	9.5e-08	2.5e-06	GO:0048193	P	Golgi vesicle transport	44	327	2.8e-08	1.1e-06
AT1G09780	AT5G06300			AT1G79700	AT2G05840	AT1G52400				GO:0010029	P	regulation of seed germination	8	70	0.00087	0.024	GO:0010817	P	regulation of hormone levels	32	456	1e-07	2.6e-06	GO:0009595	P	detection of biotic stimulus	23	104	3.2e-08	1.2e-06
AT1G74050	AT4G38590			AT1G79730	AT2G05920	AT1G52410				GO:0006534	P	cysteine metabolic process	15	213	0.00087	0.024	GO:0006811	P	ion transport	53	1019	1.1e-07	2.8e-06	GO:0006888	P	ER to Golgi vesicle-mediated transport	23	105	3.7e-08	1.4e-06
AT5G59250	AT4G35295			AT1G79750	AT2G06050	AT1G52420				GO:0014070	P	response to organic cyclic substance	12	148	0.00091	0.025	GO:0042446	P	hormone biosynthetic process	24	277	1.2e-07	3.1e-06	GO:0006839	P	mitochondrial transport	28	153	3.8e-08	1.4e-06
AT3G22120	AT3G04820			AT1G79900	AT2G06255	AT1G52720				GO:0009310	P	amine catabolic process	15	214	0.00091	0.025	GO:0006508	P	proteolysis	50	943	1.5e-07	3.8e-06	GO:0042398	P	cellular amino acid derivative biosynthetic process	60	534	4e-08	1.5e-06
AT4G13940	AT1G76970			AT1G80110	AT2G14610	AT1G52980				GO:0010583	P	response to cyclopentenone	12	148	0.00091	0.025	GO:0080129	P	proteasome core complex assembly	16	126	1.5e-07	4e-06	GO:0042434	P	indole derivative metabolic process	27	148	7e-08	2.6e-06
AT1G56070	AT1G01840			AT1G80180	AT2G15320	AT1G53310				GO:0043632	P	modification-dependent macromolecule catabolic process	23	412	0.00097	0.026	GO:0006820	P	anion transport	27	350	1.8e-07	4.5e-06	GO:0042430	P	indole and derivative metabolic process	27	148	7e-08	2.6e-06
AT2G44160	AT5G18070			AT1G80440	AT2G15570	AT1G53320				GO:0019941	P	modification-dependent protein catabolic process	23	412	0.00097	0.026	GO:0007568	P	aging	17	145	1.8e-07	4.6e-06	GO:0046164	P	alcohol catabolic process	56	491	7.2e-08	2.6e-06
AT2G21130	AT1G35560			AT2G01260	AT2G16250	AT1G53645				GO:0007165	P	signal transduction	66	1670	0.00096	0.026	GO:0023033	P	signaling pathway	34	519	1.8e-07	4.6e-06	GO:0016192	P	vesicle-mediated transport	64	598	7.3e-08	2.7e-06
AT2G36530	AT2G47895			AT2G03330	AT2G17040	AT1G53710				GO:0042744	P	hydrogen peroxide catabolic process	8	72	0.001	0.028	GO:0019319	P	hexose biosynthetic process	19	182	1.8e-07	4.6e-06	GO:0009310	P	amine catabolic process	33	214	9.4e-08	3.4e-06
AT3G22960	AT5G12360			AT2G04240	AT2G18030	AT1G54010				GO:0000302	P	response to reactive oxygen species	20	338	0.0011	0.028	GO:0030258	P	lipid modification	21	222	1.9e-07	4.9e-06	GO:0006508	P	proteolysis	88	943	9.3e-08	3.4e-06
AT3G09770	AT5G64760			AT2G04515	AT2G18660	AT1G54020				GO:0046700	P	heterocycle catabolic process	17	266	0.0011	0.03	GO:0051603	P	proteolysis involved in cellular protein catabolic process	33	497	2.1e-07	5.2e-06	GO:0006066	P	alcohol metabolic process	101	1143	1.2e-07	4.4e-06
AT5G62890	AT1G16820			AT2G04795	AT2G18690	AT1G54030				GO:0009062	P	fatty acid catabolic process	15	220	0.0012	0.031	GO:0006094	P	gluconeogenesis	18	169	2.9e-07	7.3e-06	GO:0006007	P	glucose catabolic process	54	474	1.3e-07	4.6e-06
AT1G76030	AT2G17740			AT2G07765	AT2G18700	AT1G54140				GO:0009735	P	response to cytokinin stimulus	11	132	0.0012	0.032	GO:0009738	P	abscisic acid mediated signaling pathway	22	252	3.5e-07	8.8e-06	GO:0019320	P	hexose catabolic process	54	476	1.4e-07	5.1e-06
AT1G26110	AT5G05380			AT2G10250	AT2G20400	AT1G54320				GO:0016051	P	carbohydrate biosynthetic process	46	1070	0.0012	0.032	GO:0046364	P	monosaccharide biosynthetic process	19	191	3.6e-07	8.9e-06	GO:0052542	P	callose deposition during defense response	17	62	1.5e-07	5.2e-06
AT4G38630	AT3G51890			AT2G10940	AT2G21120	AT1G54370				GO:0015824	P	proline transport	8	74	0.0012	0.032	GO:0030163	P	protein catabolic process	34	540	4.3e-07	1.1e-05	GO:0050794	P	regulation of cellular process	306	4595	1.6e-07	5.6e-06
AT1G51980	AT1G04220			AT2G14247	AT2G22470	AT1G54850				GO:0016114	P	terpenoid biosynthetic process	17	268	0.0012	0.032	GO:0009414	P	response to water deprivation	29	416	4.5e-07	1.1e-05	GO:0006464	P	protein modification process	201	2773	1.8e-07	6.4e-06
AT4G24190	AT4G25370			AT2G15020	AT2G22780	AT1G54960				GO:0009808	P	lignin metabolic process	8	74	0.0012	0.032	GO:0042445	P	hormone metabolic process	25	324	5e-07	1.2e-05	GO:0046365	P	monosaccharide catabolic process	54	480	1.8e-07	6.4e-06
AT1G28440	AT3G51140			AT2G15620	AT2G22840	AT1G55310				GO:0051704	P	multi-organism process	70	1820	0.0013	0.035	GO:0015824	P	proline transport	12	74	5.5e-07	1.3e-05	GO:0042402	P	cellular biogenic amine catabolic process	23	117	2e-07	7.1e-06
AT5G67030	AT4G21700			AT2G15830	AT2G23320	AT1G55500				GO:0006807	P	nitrogen compound metabolic process	184	5675	0.0014	0.035	GO:0009755	P	hormone-mediated signaling pathway	36	600	5.9e-07	1.4e-05	GO:0034641	P	cellular nitrogen compound metabolic process	115	1373	2.1e-07	7.3e-06
AT3G46060	AT2G41490			AT2G16365	AT2G23945	AT1G55730				GO:0006090	P	pyruvate metabolic process	22	398	0.0014	0.036	GO:0048193	P	Golgi vesicle transport	25	327	5.8e-07	1.4e-05	GO:0051606	P	detection of stimulus	26	148	2.3e-07	8.1e-06
AT3G05530	AT5G33280			AT2G16750	AT2G24550	AT1G55820				GO:0015804	P	neutral amino acid transport	8	77	0.0015	0.039	GO:0009415	P	response to water	29	424	6.5e-07	1.5e-05	GO:0042435	P	indole derivative biosynthetic process	25	139	2.7e-07	9.3e-06
AT4G23850	AT5G56590			AT2G17705	AT2G25110	AT1G55900				GO:0055085	P	transmembrane transport	31	648	0.0016	0.041	GO:0044257	P	cellular protein catabolic process	33	525	6.6e-07	1.6e-05	GO:0006576	P	cellular biogenic amine metabolic process	29	182	3e-07	1e-05
AT2G34250	AT3G09505			AT2G18050	AT2G25450	AT1G56060				GO:0044242	P	cellular lipid catabolic process	16	252	0.0016	0.042	GO:0009625	P	response to insect	12	76	7e-07	1.7e-05	GO:0051603	P	proteolysis involved in cellular protein catabolic process	54	497	4.9e-07	1.7e-05
AT5G17920	AT2G22840			AT2G19180	AT2G25910	AT1G56110				GO:0009723	P	response to ethylene stimulus	20	353	0.0017	0.043	GO:0043248	P	proteasome assembly	18	182	7.9e-07	1.9e-05	GO:0046165	P	alcohol biosynthetic process	38	293	5.6e-07	1.9e-05
AT3G03250	AT2G36610			AT2G20180	AT2G26010	AT1G56120				GO:0006752	P	group transfer coenzyme metabolic process	8	80	0.0019	0.048	GO:0015804	P	neutral amino acid transport	12	77	8e-07	1.9e-05	GO:0009873	P	ethylene mediated signaling pathway	23	125	5.6e-07	1.9e-05
AT4G27000	AT1G74480			AT2G20230	AT2G26020	AT1G56550				GO:0052542	P	callose deposition during defense response	7	62	0.0019	0.048	GO:0071215	P	cellular response to abscisic acid stimulus	22	267	8.7e-07	2e-05	GO:0044255	P	cellular lipid metabolic process	114	1395	7.3e-07	2.5e-05
AT3G60820	AT5G07350			AT2G20580	AT2G26400	AT1G56660											GO:0009057	P	macromolecule catabolic process	58	1255	1.1e-06	2.6e-05	GO:0009409	P	response to cold	63	629	7.5e-07	2.5e-05
AT5G59420	AT2G35345			AT2G20920	AT2G26440	AT1G57720											GO:0009409	P	response to cold	36	629	1.6e-06	3.8e-05	GO:0009684	P	indoleacetic acid biosynthetic process	21	108	7.9e-07	2.6e-05
AT2G05840	AT3G15550			AT2G21050	AT2G26530	AT1G58070											GO:0009624	P	response to nematode	12	84	1.8e-06	4.2e-05	GO:0006623	P	protein targeting to vacuole	22	118	8.1e-07	2.7e-05
AT5G40580	AT4G15240			AT2G21130	AT2G27020	AT1G58200											GO:0032870	P	cellular response to hormone stimulus	36	641	2.5e-06	5.7e-05	GO:0065008	P	regulation of biological quality	130	1654	8.2e-07	2.7e-05
AT4G31300	AT3G63220			AT2G21550	AT2G27690	AT1G58290											GO:0009733	P	response to auxin stimulus	28	431	2.6e-06	5.9e-05	GO:0034440	P	lipid oxidation	28	182	8.9e-07	2.9e-05
AT1G18500	AT2G38470			AT2G21970	AT2G28570	AT1G59870											GO:0044265	P	cellular macromolecule catabolic process	55	1208	3.2e-06	7.4e-05	GO:0009683	P	indoleacetic acid metabolic process	21	109	9e-07	3e-05
AT3G24420	AT5G13990			AT2G22240	AT2G29350	AT1G59960											GO:0009644	P	response to high light intensity	19	224	3.3e-06	7.4e-05	GO:0042436	P	indole derivative catabolic process	18	81	9.1e-07	3e-05
AT4G19410	AT1G70185			AT2G22420	AT2G29460	AT1G60030											GO:0002252	P	immune effector process	21	273	4.2e-06	9.5e-05	GO:0009692	P	ethylene metabolic process	23	131	1.2e-06	3.7e-05
AT5G67330	AT2G47270			AT2G22590	AT2G30140	AT1G60420											GO:0006862	P	nucleotide transport	8	35	4.8e-06	0.00011	GO:0009693	P	ethylene biosynthetic process	23	131	1.2e-06	3.7e-05
AT2G32730	AT2G16250			AT2G23030	AT2G30490	AT1G61120											GO:0009744	P	response to sucrose stimulus	18	210	5.1e-06	0.00012	GO:0042219	P	cellular amino acid derivative catabolic process	24	142	1.2e-06	4e-05
AT5G08790	AT3G52520			AT2G23290	AT2G30750	AT1G61250											GO:0034285	P	response to disaccharide stimulus	18	213	6.2e-06	0.00014	GO:0009850	P	auxin metabolic process	24	142	1.2e-06	4e-05
AT5G12470	AT5G13890			AT2G23910	AT2G30770	AT1G61255											GO:0016043	P	cellular component organization	111	3141	6.7e-06	0.00015	GO:0006568	P	tryptophan metabolic process	20	102	1.3e-06	4.1e-05
AT1G36160	AT1G14315			AT2G24170	AT2G31390	AT1G61790											GO:0006511	P	ubiquitin-dependent protein catabolic process	26	407	7.7e-06	0.00017	GO:0006586	P	indolalkylamine metabolic process	20	102	1.3e-06	4.1e-05
AT5G23540	AT4G29360			AT2G24180	AT2G32190	AT1G62390											GO:0043632	P	modification-dependent macromolecule catabolic process	26	412	9.4e-06	0.00021	GO:0043449	P	cellular alkene metabolic process	23	133	1.4e-06	4.6e-05
AT5G36230	AT2G37650			AT2G24210	AT2G32210	AT1G62660											GO:0005975	P	carbohydrate metabolic process	85	2249	9.4e-06	0.00021	GO:0009072	P	aromatic amino acid family metabolic process	33	245	1.4e-06	4.6e-05
AT3G07390	AT3G21755			AT2G24270	AT2G32600	AT1G62790											GO:0019941	P	modification-dependent protein catabolic process	26	412	9.4e-06	0.00021	GO:0043450	P	alkene biosynthetic process	23	133	1.4e-06	4.6e-05
AT3G18290	AT5G62820			AT2G25000	AT2G33150	AT1G63460											GO:0015698	P	inorganic anion transport	20	266	9.7e-06	0.00021	GO:0033037	P	polysaccharide localization	19	94	1.6e-06	5e-05
AT5G62670	AT2G34880			AT2G25735	AT2G33770	AT1G63480											GO:0010167	P	response to nitrate	17	199	9.7e-06	0.00021	GO:0007030	P	Golgi organization	27	178	1.8e-06	5.5e-05
AT3G48740	AT1G50240			AT2G25810	AT2G34070	AT1G63550											GO:0009805	P	coumarin biosynthetic process	9	54	1.2e-05	0.00025	GO:0009063	P	cellular amino acid catabolic process	27	178	1.8e-06	5.5e-05
AT1G29150	AT2G37910			AT2G25900	AT2G34250	AT1G63660											GO:0042538	P	hyperosmotic salinity response	15	162	1.3e-05	0.00029	GO:0002252	P	immune effector process	35	273	1.9e-06	6e-05
AT1G74100	AT3G61111			AT2G25930	AT2G34510	AT1G64060											GO:0009804	P	coumarin metabolic process	9	55	1.3e-05	0.00029	GO:0044257	P	cellular protein catabolic process	54	525	2.2e-06	6.9e-05
AT4G23100	AT4G23810			AT2G26650	AT2G34630	AT1G64140											GO:0015802	P	basic amino acid transport	7	29	1.4e-05	0.0003	GO:0030163	P	protein catabolic process	55	540	2.4e-06	7.3e-05
AT1G31850	AT3G53510			AT2G27510	AT2G34880	AT1G64390											GO:0015696	P	ammonium transport	7	29	1.4e-05	0.0003	GO:0044242	P	cellular lipid catabolic process	33	252	2.5e-06	7.7e-05
AT2G43710	AT1G14160			AT2G28840	AT2G35260	AT1G64600											GO:0015695	P	organic cation transport	7	30	1.7e-05	0.00036	GO:0006569	P	tryptophan catabolic process	17	79	2.7e-06	8.1e-05
AT5G61790	AT3G19330			AT2G28910	AT2G35345	AT1G65030											GO:0031407	P	oxylipin metabolic process	15	168	2e-05	0.00042	GO:0046218	P	indolalkylamine catabolic process	17	79	2.7e-06	8.1e-05
AT1G56340	AT1G79060			AT2G29320	AT2G35387	AT1G65240											GO:0010120	P	camalexin biosynthetic process	5	11	2.1e-05	0.00044	GO:0007034	P	vacuolar transport	22	129	3e-06	9e-05
AT4G12910	AT3G22490			AT2G29340	AT2G35680	AT1G65270											GO:0052317	P	camalexin metabolic process	5	11	2.1e-05	0.00044	GO:0030258	P	lipid modification	30	222	4e-06	0.00012
AT5G44320	AT3G48770			AT2G29420	AT2G35980	AT1G65350											GO:0016192	P	vesicle-mediated transport	32	598	2.2e-05	0.00046	GO:0010498	P	proteasomal protein catabolic process	29	212	4.7e-06	0.00014
AT2G41900	AT4G14730			AT2G29740	AT2G36120	AT1G65483											GO:0044271	P	cellular nitrogen compound biosynthetic process	39	804	2.4e-05	0.0005	GO:0071369	P	cellular response to ethylene stimulus	23	144	4.7e-06	0.00014
AT1G02840	AT2G23945			AT2G29980	AT2G36290	AT1G65486											GO:0009058	P	biosynthetic process	233	7962	2.8e-05	0.00058	GO:0006820	P	anion transport	40	350	4.9e-06	0.00015
AT1G75500	AT2G20540			AT2G30520	AT2G36530	AT1G65690											GO:0042431	P	indole metabolic process	5	12	2.9e-05	0.00059	GO:0052545	P	callose localization	18	93	5e-06	0.00015
AT5G49460	AT5G42290			AT2G30760	AT2G36610	AT1G65845											GO:0052315	P	phytoalexin biosynthetic process	5	12	2.9e-05	0.00059	GO:0016042	P	lipid catabolic process	33	262	5.3e-06	0.00016
AT2G39770	AT5G66180			AT2G30942	AT2G36800	AT1G66180											GO:0052314	P	phytoalexin metabolic process	5	12	2.9e-05	0.00059	GO:0009851	P	auxin biosynthetic process	21	124	5.4e-06	0.00016
AT4G31290	AT3G19700			AT2G31141	AT2G36970	AT1G66280											GO:0009700	P	indole phytoalexin biosynthetic process	5	12	2.9e-05	0.00059	GO:0006629	P	lipid metabolic process	133	1772	5.6e-06	0.00016
AT3G04120	AT5G47670			AT2G31280	AT2G37110	AT1G66340											GO:0046217	P	indole phytoalexin metabolic process	5	12	2.9e-05	0.00059	GO:0006996	P	organelle organization	149	2044	6.4e-06	0.00019
AT3G05350	AT1G73190			AT2G31750	AT2G37130	AT1G66580											GO:0051186	P	cofactor metabolic process	37	753	3e-05	0.00061	GO:0002831	P	regulation of response to biotic stimulus	8	15	6.7e-06	0.00019
AT2G22780	AT5G24990			AT2G32560	AT2G37650	AT1G66920											GO:0006457	P	protein folding	22	339	3e-05	0.00061	GO:0006635	P	fatty acid beta-oxidation	25	171	7.5e-06	0.00022
AT4G36760	AT1G56060			AT2G32730	AT2G37760	AT1G66970											GO:0006096	P	glycolysis	17	219	3.1e-05	0.00061	GO:0009074	P	aromatic amino acid family catabolic process	17	87	8.2e-06	0.00024
AT1G79230	AT3G54490			AT2G33380	AT2G37770	AT1G67120											GO:0048528	P	post-embryonic root development	13	134	3.2e-05	0.00063	GO:0019439	P	aromatic compound catabolic process	19	108	9.3e-06	0.00027
AT2G45140	AT1G36290			AT2G33590	AT2G37910	AT1G67325											GO:0006006	P	glucose metabolic process	30	554	3.2e-05	0.00064	GO:0061024	P	membrane organization	53	543	1.1e-05	0.00031
AT4G35630	AT1G78050			AT2G33830	AT2G37970	AT1G67430											GO:0046165	P	alcohol biosynthetic process	20	293	3.6e-05	0.0007	GO:0016044	P	cellular membrane organization	53	543	1.1e-05	0.00031
AT3G51160	AT5G16740			AT2G34460	AT2G38120	AT1G67810											GO:0007030	P	Golgi organization	15	178	3.7e-05	0.00073	GO:0019395	P	fatty acid oxidation	25	176	1.2e-05	0.00033
AT1G01610	AT4G00342			AT2G34500	AT2G38470	AT1G67850											GO:0006732	P	coenzyme metabolic process	28	508	4.4e-05	0.00086	GO:0044085	P	cellular component biogenesis	113	1480	1.5e-05	0.00042
AT4G15530	AT3G22650			AT2G34660	AT2G38860	AT1G67865											GO:0055114	P	oxidation reduction	56	1364	4.4e-05	0.00087	GO:0009066	P	aspartate family amino acid metabolic process	33	278	1.6e-05	0.00045
AT1G20200	AT1G27490			AT2G35382	AT2G38870	AT1G68160											GO:0009694	P	jasmonic acid metabolic process	14	160	4.6e-05	0.00089	GO:0006090	P	pyruvate metabolic process	42	398	1.7e-05	0.00047
AT2G46600	AT1G75261			AT2G35744	AT2G39030	AT1G68290											GO:0015706	P	nitrate transport	16	207	5.4e-05	0.0011	GO:0046700	P	heterocycle catabolic process	32	266	1.7e-05	0.00047
AT3G52930	AT1G17530			AT2G35820	AT2G39050	AT1G68300											GO:0061024	P	membrane organization	29	543	5.5e-05	0.0011	GO:0042592	P	homeostatic process	48	488	2.3e-05	0.00065
AT2G20580	AT5G25754			AT2G36220	AT2G39210	AT1G68360											GO:0016044	P	cellular membrane organization	29	543	5.5e-05	0.0011	GO:0022613	P	ribonucleoprotein complex biogenesis	45	447	2.5e-05	0.00069
AT3G13330	AT3G46320			AT2G36307	AT2G39340	AT1G68560											GO:0016052	P	carbohydrate catabolic process	30	573	5.8e-05	0.0011	GO:0042254	P	ribosome biogenesis	44	437	3e-05	0.00083
AT1G47960	AT4G05050			AT2G36460	AT2G39770	AT1G68620											GO:0019318	P	hexose metabolic process	31	602	5.8e-05	0.0011	GO:0016051	P	carbohydrate biosynthetic process	86	1070	3e-05	0.00083
AT1G09350	AT3G19030			AT2G36590	AT2G39870	AT1G69200											GO:0046482	P	para-aminobenzoic acid metabolic process	7	38	6.4e-05	0.0012	GO:0000160	P	two-component signal transduction system (phosphorelay)	23	165	3.3e-05	0.00092
AT4G21660	AT2G40205			AT2G36750	AT2G40205	AT1G69370											GO:0046655	P	folic acid metabolic process	7	38	6.4e-05	0.0012	GO:0042044	P	fluid transport	22	155	3.9e-05	0.0011
AT5G07340	AT5G41471			AT2G36790	AT2G40460	AT1G69510											GO:0009750	P	response to fructose stimulus	13	144	6.3e-05	0.0012	GO:0006833	P	water transport	22	155	3.9e-05	0.0011
AT5G41400	AT2G05100			AT2G36830	AT2G40475	AT1G69720											GO:0009610	P	response to symbiotic fungus	7	38	6.4e-05	0.0012	GO:0006862	P	nucleotide transport	10	35	4e-05	0.0011
AT1G04240	AT3G53230			AT2G36950	AT2G41100	AT1G69770											GO:0048527	P	lateral root development	12	124	6.5e-05	0.0012	GO:0019748	P	secondary metabolic process	96	1247	4.9e-05	0.0013
AT3G07630	AT1G78190			AT2G37040	AT2G41410	AT1G69870											GO:0044249	P	cellular biosynthetic process	225	7737	6.5e-05	0.0012	GO:0006511	P	ubiquitin-dependent protein catabolic process	41	407	5.5e-05	0.0015
AT5G25940	AT5G02550			AT2G37080	AT2G41490	AT1G69930											GO:0009608	P	response to symbiont	7	39	7.4e-05	0.0014	GO:0000302	P	response to reactive oxygen species	36	338	5.5e-05	0.0015
AT1G79210	ATMG00580			AT2G37678	AT2G43340	AT1G70160											GO:0044255	P	cellular lipid metabolic process	56	1395	7.9e-05	0.0015	GO:0034754	P	cellular hormone metabolic process	23	171	5.5e-05	0.0015
AT2G43790	AT2G04390			AT2G37920	AT2G43510	AT1G70370											GO:0014070	P	response to organic cyclic substance	13	148	8.2e-05	0.0015	GO:0009062	P	fatty acid catabolic process	27	220	5.5e-05	0.0015
AT3G09840	AT2G35387			AT2G38170	AT2G43520	AT1G70490											GO:0010583	P	response to cyclopentenone	13	148	8.2e-05	0.0015	GO:0006164	P	purine nucleotide biosynthetic process	19	125	5.6e-05	0.0015
AT2G44610	AT1G31355			AT2G38180	AT2G43570	AT1G70600											GO:0034284	P	response to monosaccharide stimulus	14	170	8.4e-05	0.0015	GO:0006979	P	response to oxidative stress	53	582	6e-05	0.0016
AT1G67360	AT1G75170			AT2G38195	AT2G43590	AT1G70690											GO:0009746	P	response to hexose stimulus	14	170	8.4e-05	0.0015	GO:0006555	P	methionine metabolic process	28	236	6.9e-05	0.0018
AT4G24520	AT3G21760			AT2G38400	AT2G43620	AT1G70980											GO:0006790	P	sulfur metabolic process	33	683	0.00011	0.002	GO:0043632	P	modification-dependent macromolecule catabolic process	41	412	7e-05	0.0018
AT2G31390	AT4G39364			AT2G38460	AT2G43680	AT1G71040											GO:0009411	P	response to UV	17	247	0.00012	0.0022	GO:0019941	P	modification-dependent protein catabolic process	41	412	7e-05	0.0018
AT5G28540	AT1G08115			AT2G39400	AT2G44100	AT1G71070											GO:0016998	P	cell wall macromolecule catabolic process	6	29	0.00012	0.0022	GO:0043543	P	protein amino acid acylation	51	560	8.2e-05	0.0021
AT1G23020	AT1G47720			AT2G39980	AT2G44610	AT1G71080											GO:0044275	P	cellular carbohydrate catabolic process	28	545	0.00014	0.0025	GO:0051788	P	response to misfolded protein	24	189	8.6e-05	0.0023
AT5G58470	AT1G77170			AT2G40000	AT2G44620	AT1G71110											GO:0009695	P	jasmonic acid biosynthetic process	12	136	0.00015	0.0026	GO:0006790	P	sulfur metabolic process	59	683	9.1e-05	0.0024
AT2G38120	AT4G13510			AT2G40890	AT2G46260	AT1G71220											GO:0010260	P	organ senescence	10	96	0.00015	0.0027	GO:0009060	P	aerobic respiration	12	57	9.2e-05	0.0024
AT5G14640	AT1G37000			AT2G40970	AT2G46330	AT1G71260											GO:0010149	P	senescence	10	96	0.00015	0.0027	GO:0018193	P	peptidyl-amino acid modification	54	610	0.0001	0.0026
AT5G17700	AT4G15258			AT2G41220	AT2G46390	AT1G71380											GO:0016051	P	carbohydrate biosynthetic process	45	1070	0.00015	0.0027	GO:0034637	P	cellular carbohydrate biosynthetic process	75	941	0.00012	0.0031
AT3G18190	AT4G23420			AT2G41240	AT2G46800	AT1G71410											GO:0006007	P	glucose catabolic process	25	474	0.00021	0.0037	GO:0051604	P	protein maturation	14	79	0.00013	0.0032
AT1G47400	AT3G57645			AT2G41260	AT2G47170	AT1G71860											GO:0031408	P	oxylipin biosynthetic process	12	142	0.00021	0.0038	GO:0043248	P	proteasome assembly	23	182	0.00013	0.0033
AT2G39050	AT3G50825			AT2G41280	AT2G47270	AT1G72010											GO:0019320	P	hexose catabolic process	25	476	0.00022	0.004	GO:0000338	P	protein deneddylation	16	101	0.00014	0.0035
AT3G11070	AT5G47400			AT2G41430	AT2G47470	AT1G72120											GO:0046365	P	monosaccharide catabolic process	25	480	0.00025	0.0044	GO:0010388	P	cullin deneddylation	16	101	0.00014	0.0035
AT2G34660	AT5G62770			AT2G41750	AT2G47710	AT1G72180											GO:0006629	P	lipid metabolic process	65	1772	0.00025	0.0045	GO:0018409	P	peptide or protein amino-terminal blocking	48	529	0.00014	0.0035
AT1G53750	AT1G37030			AT2G41900	AT2G47730	AT1G72260											GO:0070838	P	divalent metal ion transport	14	195	0.00032	0.0056	GO:0018377	P	protein myristoylation	48	529	0.00014	0.0035
AT1G28320	AT2G03010			AT2G42280	AT2G47770	AT1G72280											GO:0010102	P	lateral root morphogenesis	7	51	0.00033	0.0057	GO:0006499	P	N-terminal protein myristoylation	48	529	0.00014	0.0035
AT3G62600	AT3G13525			AT2G42600	AT2G47895	AT1G72370											GO:0010101	P	post-embryonic root morphogenesis	7	51	0.00033	0.0057	GO:0018319	P	protein amino acid myristoylation	48	529	0.00014	0.0035
AT1G07530	AT1G21210			AT2G42750	AT3G01290	AT1G72450											GO:0046164	P	alcohol catabolic process	25	491	0.00035	0.006	GO:0006498	P	N-terminal protein lipidation	48	529	0.00014	0.0035
AT1G21130	AT5G53870			AT2G42790	AT3G01316	AT1G72520											GO:0010150	P	leaf senescence	8	70	0.00039	0.0067	GO:0006091	P	generation of precursor metabolites and energy	61	730	0.00016	0.004
AT2G01260	AT4G16240			AT2G43710	AT3G01970	AT1G72680											GO:0019725	P	cellular homeostasis	19	328	0.0004	0.0069	GO:0031365	P	N-terminal protein amino acid modification	48	533	0.00017	0.0041
AT4G25210	AT4G02555			AT2G43790	AT3G02190	AT1G73080											GO:0055069	P	zinc ion homeostasis	5	24	0.00044	0.0076	GO:0006139	P	nucleobase, nucleoside, nucleotide and nucleic acid metabolic process	292	4798	0.00026	0.0064
AT2G02390	AT5G45630			AT2G43910	AT3G02480	AT1G73190											GO:0048364	P	root development	28	594	0.00051	0.0087	GO:0015802	P	basic amino acid transport	8	29	0.00029	0.0071
AT2G14247	AT2G25625			AT2G44080	AT3G02515	AT1G73325											GO:0022622	P	root system development	28	595	0.00052	0.0089	GO:0015696	P	ammonium transport	8	29	0.00029	0.0071
AT1G09100	AT4G39361			AT2G44160	AT3G02520	AT1G73805											GO:0006812	P	cation transport	35	813	0.00054	0.0091	GO:0042158	P	lipoprotein biosynthetic process	48	551	0.00033	0.0082
AT2G33380	AT2G20142			AT2G45140	AT3G02530	AT1G73810											GO:0009808	P	lignin metabolic process	8	74	0.00054	0.0092	GO:0006497	P	protein amino acid lipidation	48	551	0.00033	0.0082
AT5G01810	AT2G01200			AT2G45170	AT3G03330	AT1G74010											GO:0032502	P	developmental process	126	4094	0.0006	0.01	GO:0042157	P	lipoprotein metabolic process	48	552	0.00035	0.0084
AT4G12300	AT3G50770			AT2G45220	AT3G03470	AT1G74020											GO:0000162	P	tryptophan biosynthetic process	5	26	0.00061	0.01	GO:0015695	P	organic cation transport	8	30	0.00035	0.0086
AT1G78420	AT1G12013			AT2G46100	AT3G03480	AT1G74030											GO:0046219	P	indolalkylamine biosynthetic process	5	26	0.00061	0.01	GO:0009698	P	phenylpropanoid metabolic process	38	405	0.00037	0.009
AT4G27657	AT5G50360			AT2G46220	AT3G04000	AT1G74230											GO:0042592	P	homeostatic process	24	488	0.00072	0.012	GO:0000096	P	sulfur amino acid metabolic process	42	465	0.00039	0.0094
AT1G75780	AT5G40395			AT2G46600	AT3G04120	AT1G74440											GO:0006767	P	water-soluble vitamin metabolic process	9	98	0.00074	0.012	GO:0044070	P	regulation of anion transport	9	40	0.00045	0.011
AT5G43600	AT5G59310			AT2G47460	AT3G04720	AT1G74560											GO:0044262	P	cellular carbohydrate metabolic process	63	1778	0.00075	0.012	GO:0009963	P	positive regulation of flavonoid biosynthetic process	15	103	0.00049	0.012
AT4G13730	AT3G01316			AT2G47800	AT3G04820	AT1G74920											GO:0050801	P	ion homeostasis	15	240	0.00077	0.013	GO:0010817	P	regulation of hormone levels	41	456	0.00049	0.012
AT2G47770	AT1G22990			AT3G01120	AT3G06483	AT1G74950											GO:0046903	P	secretion	7	60	0.00079	0.013	GO:0048364	P	root development	50	594	0.00052	0.012
AT1G77510	AT5G46315			AT3G01180	AT3G07090	AT1G75170											GO:0032940	P	secretion by cell	7	60	0.00079	0.013	GO:0022622	P	root system development	50	595	0.00054	0.013
AT4G34150	AT5G06760			AT3G01690	AT3G07230	AT1G75220											GO:0043648	P	dicarboxylic acid metabolic process	11	143	0.0008	0.013	GO:0006163	P	purine nucleotide metabolic process	24	217	0.00055	0.013
AT1G64950	AT5G66400			AT3G02040	AT3G07390	AT1G75510											GO:0055080	P	cation homeostasis	14	217	0.00086	0.014	GO:0019725	P	cellular homeostasis	32	328	0.00057	0.013
AT2G38470	AT1G27710			AT3G02110	AT3G07560	AT1G75540											GO:0006752	P	group transfer coenzyme metabolic process	8	80	0.00087	0.014	GO:0044271	P	cellular nitrogen compound biosynthetic process	63	804	0.00062	0.015
AT1G56170	AT2G47770			AT3G02540	AT3G07630	AT1G75580											GO:0010015	P	root morphogenesis	22	439	0.00094	0.015	GO:0032879	P	regulation of localization	23	207	0.00067	0.016
AT3G02530	AT1G53625			AT3G03250	AT3G07700	AT1G76040											GO:0034637	P	cellular carbohydrate biosynthetic process	38	941	0.00099	0.016	GO:0010112	P	regulation of systemic acquired resistance	5	11	0.00068	0.016
AT1G14740	AT3G02480			AT3G03890	AT3G07780	AT1G76160											GO:0009873	P	ethylene mediated signaling pathway	10	125	0.001	0.017	GO:0043687	P	post-translational protein modification	137	2075	0.0009	0.021
AT5G20885	AT3G09200			AT3G04670	AT3G08690	AT1G76360											GO:0010224	P	response to UV-B	9	104	0.0011	0.018	GO:0071470	P	cellular response to osmotic stress	7	27	0.00095	0.022
AT2G24170	AT1G70600			AT3G05200	AT3G08760	AT1G76640											GO:0042558	P	pteridine and derivative metabolic process	7	64	0.0011	0.018	GO:0045454	P	cell redox homeostasis	17	136	0.001	0.024
AT5G42020	AT1G77940			AT3G05350	AT3G09200	AT1G76650											GO:0006760	P	folic acid and derivative metabolic process	7	65	0.0012	0.02	GO:0006811	P	ion transport	75	1019	0.001	0.024
AT1G72820	AT1G43170			AT3G05530	AT3G09505	AT1G76790											GO:0006662	P	glycerol ether metabolic process	7	66	0.0013	0.021	GO:0009962	P	regulation of flavonoid biosynthetic process	16	124	0.0011	0.024
AT4G26000	AT3G04840			AT3G06590	AT3G09840	AT1G76970											GO:0006807	P	nitrogen compound metabolic process	164	5675	0.0013	0.021	GO:0031349	P	positive regulation of defense response	9	47	0.0012	0.028
AT5G58620	AT5G17920			AT3G06810	AT3G11070	AT1G77170											GO:0018904	P	organic ether metabolic process	7	66	0.0013	0.021	GO:0009408	P	response to heat	29	303	0.0013	0.03
AT3G05200	AT1G27970			AT3G06850	AT3G11340	AT1G77420											GO:0006766	P	vitamin metabolic process	11	153	0.0013	0.021	GO:0009640	P	photomorphogenesis	24	233	0.0014	0.031
AT1G21520	AT3G08580			AT3G06860	AT3G11930	AT1G77440											GO:0009749	P	response to glucose stimulus	8	86	0.0013	0.021	GO:0043161	P	proteasomal ubiquitin-dependent protein catabolic process	16	128	0.0014	0.032
AT1G30510	AT5G07090			AT3G06868	AT3G12580	AT1G77760											GO:0046283	P	anthocyanin metabolic process	8	87	0.0014	0.023	GO:0042445	P	hormone metabolic process	30	324	0.0018	0.04
AT5G44090	AT1G07920			AT3G06900	AT3G12680	AT1G77930											GO:0042044	P	fluid transport	11	155	0.0015	0.023	GO:0048878	P	chemical homeostasis	27	281	0.0018	0.041
AT1G80110	AT1G48920			AT3G07215	AT3G12740	AT1G77940											GO:0006833	P	water transport	11	155	0.0015	0.023	GO:0009404	P	toxin metabolic process	22	211	0.0018	0.041
AT1G50500	AT1G07930			AT3G07440	AT3G13310	AT1G78190											GO:0043449	P	cellular alkene metabolic process	10	133	0.0016	0.025	GO:0009407	P	toxin catabolic process	22	211	0.0018	0.041
AT4G33050	AT3G52930			AT3G08510	AT3G13525	AT1G78390											GO:0043450	P	alkene biosynthetic process	10	133	0.0016	0.025	GO:0048584	P	positive regulation of response to stimulus	12	84	0.002	0.045
AT1G61890	AT1G09780			AT3G08520	AT3G13580	AT1G78780											GO:0008361	P	regulation of cell size	31	739	0.0016	0.025	GO:0051169	P	nuclear transport	22	213	0.002	0.045
AT5G02490	AT5G10840			AT3G09032	AT3G13790	AT1G78800											GO:0010311	P	lateral root formation	5	34	0.0018	0.028	GO:0006913	P	nucleocytoplasmic transport	22	213	0.002	0.045
AT4G25700	AT1G30580			AT3G09035	AT3G15352	AT1G78850											GO:0042401	P	cellular biogenic amine biosynthetic process	6	52	0.002	0.03	GO:0006144	P	purine base metabolic process	5	15	0.0021	0.046
AT4G37920	AT5G13780			AT3G09470	AT3G15500	AT1G78870											GO:0015674	P	di-, tri-valent inorganic cation transport	17	321	0.002	0.03	GO:0043269	P	regulation of ion transport	17	147	0.0022	0.048
AT3G14395	AT5G15090			AT3G09770	AT3G15510	AT1G79530											GO:0009893	P	positive regulation of metabolic process	27	623	0.002	0.031
AT3G56970	AT5G04590			AT3G10340	AT3G15540	AT1G79610											GO:0032535	P	regulation of cellular component size	31	752	0.0021	0.032
AT4G29900	AT1G04680			AT3G10450	AT3G15550	AT1G79650											GO:0090066	P	regulation of anatomical structure size	31	752	0.0021	0.032
AT5G37260	AT1G33470			AT3G10985	AT3G15610	AT1G79690											GO:0048767	P	root hair elongation	12	188	0.0021	0.032
AT5G25900	AT3G07390			AT3G12110	AT3G15820	AT1G79720											GO:0016137	P	glycoside metabolic process	15	268	0.0022	0.033
AT3G56980	AT2G21160			AT3G12120	AT3G16460	AT1G79930											GO:0016138	P	glycoside biosynthetic process	13	215	0.0022	0.034
AT3G12830	AT5G13030			AT3G12400	AT3G16950	AT1G79940											GO:0000154	P	rRNA modification	7	74	0.0024	0.036
AT5G52300	AT1G51980			AT3G12520	AT3G17050	AT1G79990											GO:0006633	P	fatty acid biosynthetic process	16	303	0.0027	0.041
AT5G16910	AT4G19410			AT3G12830	AT3G17110	AT1G80070											GO:0071369	P	cellular response to ethylene stimulus	10	144	0.0028	0.041
AT3G12580	AT3G04120			AT3G13080	AT3G17250	AT1G80190											GO:0005996	P	monosaccharide metabolic process	32	804	0.003	0.044
AT5G43190	AT4G24520			AT3G13175	AT3G17800	AT1G80270											GO:0010193	P	response to ozone	5	39	0.0031	0.046
AT2G17040	AT1G71220			AT3G13330	AT3G17820	AT1G80410											GO:0030003	P	cellular cation homeostasis	11	172	0.0032	0.047
AT5G52640	AT1G62390			AT3G13510	AT3G18035	AT1G80460											GO:0007031	P	peroxisome organization	9	123	0.0032	0.047
AT1G22400	AT5G20020			AT3G13750	AT3G18250	AT1G80500											GO:0009073	P	aromatic amino acid family biosynthetic process	8	100	0.0032	0.047
AT2G41220	AT3G23940			AT3G14067	AT3G18830	AT1G80600											GO:0048878	P	chemical homeostasis	15	281	0.0033	0.049
AT5G56270	AT5G44320			AT3G14100	AT3G19030	AT1G80660											GO:0031325	P	positive regulation of cellular metabolic process	26	615	0.0034	0.049
AT3G26910	AT2G39990			AT3G14395	AT3G19130	AT1G80840											GO:0006090	P	pyruvate metabolic process	19	398	0.0034	0.049
AT4G30910	AT5G62190			AT3G14990	AT3G19330	AT2G01060											GO:0046417	P	chorismate metabolic process	8	101	0.0034	0.05
AT5G61480	AT2G47970			AT3G15353	AT3G19460	AT2G01070											GO:0055085	P	transmembrane transport	27	648	0.0034	0.05
AT1G24140	AT1G28395			AT3G15356	AT3G19700	AT2G01100
AT3G55390	AT5G13100			AT3G15380	AT3G19820	AT2G01180
AT1G53625	AT2G01190			AT3G15450	AT3G21755	AT2G01320
AT2G37080	AT2G44610			AT3G15630	AT3G21760	AT2G01470
AT4G23140	AT3G14440			AT3G15840	AT3G21790	AT2G01600
AT3G49580	AT1G53750			AT3G16180	AT3G22060	AT2G01610
AT1G66160	AT5G62050			AT3G16190	AT3G22120	AT2G01650
AT1G69180	AT2G37620			AT3G16530	AT3G22490	AT2G01720
AT1G23870	AT2G17730			AT3G16770	AT3G22600	AT2G01970
AT4G28040	AT2G34510			AT3G17365	AT3G22650	AT2G02120
AT4G06535	AT1G69200			AT3G17770	AT3G23550	AT2G02370
AT1G20693	AT3G11070			AT3G17790	AT3G23570	AT2G02810
AT2G33150	AT1G30820			AT3G17810	AT3G23640	AT2G03010
AT1G67700	AT4G35080			AT3G18030	AT3G24170	AT2G03090
AT1G42960	AT3G07630			AT3G18190	AT3G24550	AT2G03120
AT5G53300	AT4G12780			AT3G18290	AT3G25760	AT2G03890
AT5G52470	AT3G45860			AT3G18490	AT3G26830	AT2G03980
AT1G64230	AT4G02600			AT3G19010	AT3G26840	AT2G04450
AT2G20230	AT5G22330			AT3G19150	AT3G27350	AT2G05440
AT2G28910	AT3G18600			AT3G19270	AT3G44720	AT2G05510
AT5G11670	AT3G26170			AT3G19350	AT3G45010	AT2G05710
AT2G43910	AT3G03050			AT3G19390	AT3G45970	AT2G06510
AT2G36460	AT1G14740			AT3G19540	AT3G46320	AT2G06530
AT2G34460	AT5G44090			AT3G19710	AT3G46510	AT2G10256
AT1G56220	AT1G21520			AT3G19990	AT3G47540	AT2G13560
AT3G08510	AT3G02530			AT3G20120	AT3G48000	AT2G13790
AT3G26580	AT4G37920			AT3G20300	AT3G48770	AT2G13810
AT3G50820	AT1G50500			AT3G20490	AT3G48850	AT2G14560
AT1G51200	AT2G13790			AT3G20810	AT3G49620	AT2G14720
AT3G57990	AT3G07750			AT3G21150	AT3G50210	AT2G15000
AT3G15840	AT5G01180			AT3G21250	AT3G50740	AT2G15090
AT1G05010	AT5G22100			AT3G21520	AT3G50770	AT2G15220
AT1G01090	AT4G23140			AT3G21560	AT3G50820	AT2G15390
AT5G39590	AT2G16650			AT3G21690	AT3G50825	AT2G15760
AT3G56460	AT1G26630			AT3G22370	AT3G51140	AT2G16430
AT4G18930	AT4G05320			AT3G22840	AT3G51260	AT2G16460
AT5G43780	AT4G17390			AT3G22960	AT3G51370	AT2G16630
AT1G48450	AT4G00100			AT3G22968	AT3G51840	AT2G16650
AT3G19820	AT1G67430			AT3G23030	AT3G51860	AT2G16720
AT5G65430	AT5G64400			AT3G23050	AT3G51890	AT2G16780
AT1G64520	AT5G10450			AT3G23410	AT3G52400	AT2G17120
AT3G55460	AT3G13920			AT3G24190	AT3G52520	AT2G17190
AT3G61260	AT3G62250			AT3G24420	AT3G52930	AT2G17200
AT5G16970	AT1G15930			AT3G24503	AT3G53230	AT2G17270
AT4G27990	AT3G05590			AT3G25717	AT3G53260	AT2G17290
AT5G53880	AT5G43940			AT3G26290	AT3G53510	AT2G17360
AT3G57870	AT3G17020			AT3G26320	AT3G54030	AT2G17420
AT3G14100	AT3G52300			AT3G26510	AT3G54420	AT2G17500
AT5G58070	AT2G18020			AT3G26580	AT3G54490	AT2G17510
AT1G65980	AT1G18540			AT3G26910	AT3G54640	AT2G17520
AT1G09690	AT3G49010			AT3G27025	AT3G55390	AT2G17560
AT1G11260	AT1G07890			AT3G27110	AT3G55430	AT2G17720
AT4G00430	AT2G34480			AT3G27270	AT3G55460	AT2G17730
AT1G70890	AT3G10920			AT3G29035	AT3G55610	AT2G17740
AT3G07560	AT2G28950			AT3G29180	AT3G56460	AT2G18020
AT1G49300	AT1G48440			AT3G29200	AT3G56850	AT2G18193
AT3G51260	AT3G52880			AT3G29330	AT3G57260	AT2G18510
AT4G29210	AT1G01550			AT3G30180	AT3G57645	AT2G19130
AT4G19200	AT4G24220			AT3G32980	AT3G59380	AT2G19385
AT3G61200	AT1G65930			AT3G43850	AT3G60300	AT2G19540
AT3G01120	AT1G07420			AT3G45060	AT3G61111	AT2G19800
AT1G15950	AT1G30230			AT3G45300	AT3G62220	AT2G19806
AT4G26850	AT3G60770			AT3G45310	AT3G62600	AT2G20060
AT5G48930	AT5G03300			AT3G46060	AT3G62650	AT2G20142
AT5G25280	AT4G21790			AT3G46980	AT3G63010	AT2G20390
AT2G27020	AT2G34250			AT3G47340	AT3G63220	AT2G20490
AT4G36010	AT4G34670			AT3G47950	AT3G63250	AT2G20530
AT1G02500	AT5G59950			AT3G48180	AT3G63380	AT2G20540
AT5G13720	AT3G03920			AT3G48530	AT4G00342	AT2G20760
AT5G07470	AT3G01280			AT3G48590	AT4G00430	AT2G21060
AT5G39730	AT3G06700			AT3G48740	AT4G00490	AT2G21160
AT1G23390	AT5G10360			AT3G48990	AT4G01720	AT2G21190
AT3G09470	AT5G58070			AT3G49360	AT4G02380	AT2G21270
AT5G35480	AT3G47960			AT3G49490	AT4G02520	AT2G21900
AT4G30600	AT1G70160			AT3G49580	AT4G02890	AT2G22330
AT4G37470	AT1G18080			AT3G49680	AT4G03400	AT2G22480
AT4G31580	AT4G00430			AT3G50440	AT4G12300	AT2G22770
AT1G69390	AT4G33250			AT3G51160	AT4G12470	AT2G23140
AT3G14067	AT1G16890			AT3G51240	AT4G12480	AT2G23150
AT1G19740	AT1G02780			AT3G51400	AT4G12490	AT2G23170
AT1G02300	AT2G30860			AT3G51730	AT4G12500	AT2G23610
AT5G60360	AT5G58420			AT3G52060	AT4G13830	AT2G23680
AT4G14210	AT1G13060			AT3G52480	AT4G14090	AT2G24160
AT2G41430	AT1G70830			AT3G52840	AT4G14560	AT2G24200
AT3G01690	AT5G28840			AT3G53420	AT4G14630	AT2G24330
AT2G46100	AT3G53870			AT3G53530	AT4G14730	AT2G24360
AT3G52840	AT5G39950			AT3G54000	AT4G14800	AT2G24830
AT1G10830	AT1G74230			AT3G54140	AT4G15240	AT2G24850
AT1G19660	AT1G11840			AT3G54400	AT4G15258	AT2G25270
AT4G37980	AT1G70490			AT3G54720	AT4G15280	AT2G25280
AT5G57660	AT3G07110			AT3G54880	AT4G15440	AT2G25355
AT1G63770	AT3G62120			AT3G55110	AT4G15530	AT2G25490
AT3G61430	AT5G55530			AT3G55120	AT4G15610	AT2G25510
AT1G65820	AT3G55460			AT3G55980	AT4G16140	AT2G25520
AT2G37920	AT3G27090			AT3G56970	AT4G16240	AT2G25625
AT2G04240	AT2G36930			AT3G56980	AT4G16260	AT2G26230
AT1G56280	AT5G64130			AT3G57520	AT4G17085	AT2G26240
AT1G21750	AT4G13830			AT3G57800	AT4G17245	AT2G26430
AT3G51730	AT5G42080			AT3G57870	AT4G17830	AT2G26560
AT5G58290	AT1G60710			AT3G57990	AT4G17900	AT2G26600
AT1G69410	AT4G33640			AT3G58120	AT4G18170	AT2G26970
AT5G54390	AT1G76160			AT3G58610	AT4G18205	AT2G27080
AT1G64720	AT3G19820			AT3G58750	AT4G18930	AT2G27260
AT1G08550	AT3G11940			AT3G60140	AT4G19200	AT2G27310
AT3G06590	AT3G51840			AT3G60820	AT4G19410	AT2G27840
AT2G47470	AT5G46760			AT3G61060	AT4G20010	AT2G27860
AT1G52000	AT4G27960			AT3G61160	AT4G20830	AT2G28140
AT1G80530	AT3G57890			AT3G61200	AT4G21120	AT2G28290
AT4G26970	AT5G20500			AT3G61260	AT4G22150	AT2G28500
AT3G16190	AT4G24330			AT3G61430	AT4G22240	AT2G28650
AT1G17290	AT5G53300			AT3G61900	AT4G23140	AT2G28950
AT2G37110	AT2G35680			AT3G62010	AT4G23420	AT2G29440
AT2G43680	AT3G07560			AT3G62475	AT4G23810	AT2G29550
AT5G27280	AT5G61590			AT3G62690	AT4G23850	AT2G29570
AT3G24503	AT1G22780			AT3G62950	AT4G24190	AT2G29670
AT2G05920	AT2G35635			AT4G00050	AT4G24520	AT2G29720
AT1G59900	AT5G60360			AT4G00180	AT4G24690	AT2G30050
AT2G27510	AT1G57720			AT4G00200	AT4G25370	AT2G30250
AT3G13580	AT1G62660			AT4G00970	AT4G27450	AT2G30260
AT4G35300	AT5G19590			AT4G00975	AT4G27830	AT2G30360
AT2G04400	AT5G65660			AT4G01540	AT4G28390	AT2G30440
AT3G58750	AT3G51370			AT4G01850	AT4G28400	AT2G30500
AT5G10860	AT1G20110			AT4G01870	AT4G28510	AT2G30860
AT3G48530	AT1G20620			AT4G02320	AT4G29040	AT2G30870
AT5G18110	AT1G74920			AT4G02860	AT4G29210	AT2G30990
AT5G55210	AT4G32940			AT4G03030	AT4G29360	AT2G31060
AT2G21970	AT2G21270			AT4G04020	AT4G29900	AT2G31800
AT3G06860	AT1G24360			AT4G04610	AT4G30270	AT2G31820
AT1G75800	AT1G66580			AT4G06535	AT4G30600	AT2G31865
AT3G20810	AT3G05970			AT4G06746	AT4G31300	AT2G31880
AT1G73920	AT2G39020			AT4G08980	AT4G31580	AT2G32150
AT3G49680	AT1G27400			AT4G09510	AT4G31860	AT2G32400
AT1G09210	AT3G48000			AT4G09830	AT4G32480	AT2G32580
AT2G46220	AT4G38130			AT4G09970	AT4G32640	AT2G32660
AT1G14720	AT3G62650			AT4G11190	AT4G32940	AT2G32680
AT3G02540	AT4G24440			AT4G11820	AT4G33050	AT2G32800
AT4G14030	AT2G01720			AT4G11960	AT4G33150	AT2G32920
AT5G52920	AT1G50920			AT4G12110	AT4G33540	AT2G33020
AT1G07230	AT4G19200			AT4G12700	AT4G33865	AT2G33050
AT4G32770	AT5G45350			AT4G12910	AT4G33940	AT2G33210
AT2G30520	AT1G77440			AT4G13010	AT4G34150	AT2G34300
AT5G08380	AT4G11600			AT4G13395	AT4G34180	AT2G34480
AT2G28840	AT5G49940			AT4G13730	AT4G34230	AT2G34810
AT4G11960	AT2G37270			AT4G13940	AT4G35295	AT2G34930
AT4G24690	AT1G06650			AT4G14030	AT4G35770	AT2G35635
AT1G06700	AT2G17360			AT4G14145	AT4G35970	AT2G35790
AT1G70830	AT1G69390			AT4G14210	AT4G36040	AT2G35900
AT2G24270	AT5G19860			AT4G14690	AT4G36195	AT2G36080
AT4G27030	AT3G20290			AT4G14740	AT4G36670	AT2G36380
AT5G08100	AT5G49760			AT4G14930	AT4G36720	AT2G36580
AT3G51370	AT4G24820			AT4G15093	AT4G36988	AT2G36670
AT3G07230	AT5G06360			AT4G15160	AT4G37920	AT2G36780
AT5G24160	AT5G23900			AT4G15480	AT4G37990	AT2G36850
AT5G49890	AT5G45750			AT4G15620	AT4G39361	AT2G36930
AT2G35680	AT3G06170			AT4G16190	AT4G39950	AT2G37180
AT3G12400	AT2G31800			AT4G17370	AT4G39955	AT2G37250
AT5G22510	AT1G47200			AT4G17460	AT5G01600	AT2G37270
AT1G68220	AT5G39590			AT4G17840	AT5G02490	AT2G37620
AT3G07090	AT2G47710			AT4G17870	AT5G02780	AT2G37690
AT4G04020	AT3G29240			AT4G18010	AT5G02820	AT2G37940
AT5G66055	AT1G77930			AT4G19170	AT5G03040	AT2G38010
AT1G52760	AT1G64520			AT4G20070	AT5G03380	AT2G38240
AT4G00490	AT3G02230			AT4G21213	AT5G03630	AT2G38310
AT5G65760	AT5G01800			AT4G21510	AT5G05110	AT2G38530
AT1G28580	AT5G51550			AT4G21580	AT5G05370	AT2G39020
AT1G27030	AT5G54500			AT4G21660	AT5G05600	AT2G39130
AT1G33590	AT3G11930			AT4G21990	AT5G05730	AT2G39170
AT5G42050	AT4G29870			AT4G22120	AT5G05965	AT2G39330
AT5G11680	AT2G32580			AT4G22513	AT5G06320	AT2G39420
AT2G44100	AT5G42190			AT4G22690	AT5G07010	AT2G39518
AT4G34350	AT1G80920			AT4G23060	AT5G07340	AT2G39700
AT1G30120	AT5G47770			AT4G23100	AT5G07350	AT2G39760
AT5G10450	AT1G79940			AT4G23190	AT5G07470	AT2G39780
AT5G66880	AT3G56460			AT4G24530	AT5G08380	AT2G39990
AT1G71880	AT2G30490			AT4G24760	AT5G10300	AT2G40095
AT1G26665	AT3G19720			AT4G25100	AT5G10450	AT2G40270
AT1G79730	AT3G26730			AT4G25210	AT5G11260	AT2G40280
AT5G19860	AT1G79990			AT4G25225	AT5G11670	AT2G40380
AT1G76150	AT5G65630			AT4G25450	AT5G11680	AT2G40520
AT4G22690	AT4G24690			AT4G25700	AT5G12930	AT2G40550
AT5G65730	AT2G39780			AT4G26000	AT5G13110	AT2G40700
AT4G33430	AT3G55620			AT4G26150	AT5G13190	AT2G40730
AT2G46390	AT5G11170			AT4G26300	AT5G13490	AT2G41010
AT4G08980	AT2G43090			AT4G26540	AT5G13550	AT2G41110
AT3G45310	AT3G60190			AT4G26850	AT5G13740	AT2G41420
AT1G80180	AT2G20760			AT4G26970	AT5G13800	AT2G41475
AT5G52450	AT3G27380			AT4G27000	AT5G13890	AT2G41790
AT3G03890	AT5G46030			AT4G27030	AT5G13930	AT2G41800
AT3G15610	AT4G02340			AT4G27260	AT5G13990	AT2G42400
AT1G50250	AT3G51800			AT4G27657	AT5G14180	AT2G42570
AT4G17830	AT1G75380			AT4G27900	AT5G14310	AT2G42620
AT3G27110	AT4G20410			AT4G27990	AT5G14640	AT2G43090
AT4G34180	AT5G11500			AT4G28040	AT5G14780	AT2G43150
AT4G35100	AT1G13560			AT4G28780	AT5G15860	AT2G43290
AT4G34230	AT5G56670			AT4G29080	AT5G16050	AT2G43330
AT2G20920	AT3G08640			AT4G29190	AT5G16370	AT2G43530
AT4G14800	AT1G74560			AT4G30910	AT5G16740	AT2G43820
AT5G58430	AT3G19000			AT4G31010	AT5G16910	AT2G44350
AT3G18035	AT1G78830			AT4G31290	AT5G16970	AT2G44440
AT5G57880	AT2G17560			AT4G32770	AT5G17000	AT2G44450
AT3G15352	AT5G18580			AT4G32920	AT5G17380	AT2G44500
AT3G15353	AT3G22330			AT4G33390	AT5G17860	AT2G44730
AT3G25760	AT1G54320			AT4G33430	AT5G17920	AT2G44830
AT3G18490	AT5G57655			AT4G33467	AT5G18130	AT2G45000
AT1G43700	AT1G75220			AT4G33666	AT5G18170	AT2G45030
AT1G75660	AT3G08590			AT4G34350	AT5G18290	AT2G45510
AT2G40890	AT3G04880			AT4G35090	AT5G18470	AT2G46000
AT5G35200	AT4G31340			AT4G35100	AT5G18480	AT2G46060
AT4G12110	AT4G02580			AT4G35300	AT5G19140	AT2G46270
AT5G35690	AT5G01010			AT4G35630	AT5G19440	AT2G46400
AT1G44770	AT1G12050			AT4G35750	AT5G19860	AT2G47000
AT4G31860	AT5G02870			AT4G35830	AT5G20000	AT2G47130
AT1G18210	AT2G30260			AT4G36010	AT5G20230	AT2G47210
AT4G09830	AT3G48610			AT4G36760	AT5G20950	AT2G47550
AT2G25110	AT2G47960			AT4G36850	AT5G22300	AT2G47610
AT4G35830	AT4G23850			AT4G37370	AT5G23280	AT2G47680
AT1G64740	AT3G11830			AT4G37390	AT5G23820	AT2G47960
AT3G44720	AT3G47810			AT4G37470	AT5G24530	AT2G47970
AT2G42790	AT2G03120			AT4G37580	AT5G24990	AT2G47980
AT2G42750	AT4G16143			AT4G37980	AT5G25280	AT2G48030
AT1G76490	AT2G15090			AT4G38630	AT5G26030	AT3G01200
AT1G15230	AT5G63180			AT4G39230	AT5G26220	AT3G01280
AT1G49032	AT5G35590			AT4G39400	AT5G26920	AT3G01720
AT4G33666	AT5G26751			AT4G39510	AT5G27030	AT3G01780
AT4G39660	AT4G19860			AT4G39660	AT5G27210	AT3G01790
AT3G59380	AT5G06320			AT4G39800	AT5G27420	AT3G01800
AT5G64570	AT1G80070			AT5G01810	AT5G27600	AT3G01930
AT5G54810	AT2G18510			AT5G02020	AT5G28540	AT3G02220
AT5G64840	AT3G05060			AT5G02760	AT5G33280	AT3G02230
AT5G06320	AT4G29040			AT5G03560	AT5G35200	AT3G02875
AT1G05060	AT3G56490			AT5G03670	AT5G37600	AT3G03020
AT5G19190	AT3G04210			AT5G04490	AT5G38900	AT3G03050
AT4G29190	AT3G05070			AT5G04750	AT5G39100	AT3G03640
AT2G47730	AT1G65270			AT5G05270	AT5G39590	AT3G03740
AT3G11930	AT4G13850			AT5G05690	AT5G39670	AT3G03920
AT1G16210	AT3G51260			AT5G07322	AT5G40395	AT3G03960
AT4G11820	AT5G51070			AT5G07510	AT5G40580	AT3G04210
AT5G18140	AT3G14310			AT5G07580	AT5G41400	AT3G04240
AT1G27290	AT4G35230			AT5G07990	AT5G41471	AT3G04500
AT1G53570	AT5G42820			AT5G08100	AT5G42020	AT3G04590
AT2G39870	AT5G45410			AT5G08415	AT5G42050	AT3G04605
AT3G24190	AT5G58290			AT5G08640	AT5G42290	AT3G04640
AT2G25910	AT2G23610			AT5G08790	AT5G42560	AT3G04840
AT4G17085	AT1G69510			AT5G09440	AT5G42820	AT3G04880
AT4G25450	AT5G02940			AT5G09585	AT5G43065	AT3G05060
AT2G15620	AT3G12800			AT5G10050	AT5G44090	AT3G05070
AT1G79750	AT1G07230			AT5G10150	AT5G44320	AT3G05500
AT4G21580	AT5G18190			AT5G10650	AT5G44330	AT3G05590
AT4G02860	AT4G24290			AT5G10770	AT5G44420	AT3G05970
AT3G23050	AT3G13110			AT5G10860	AT5G44430	AT3G06040
AT4G29040	AT5G54810			AT5G10946	AT5G44568	AT3G06170
AT5G66140	AT3G62580			AT5G11320	AT5G45110	AT3G06450
AT3G48990	AT2G35790			AT5G11650	AT5G45360	AT3G06500
AT3G20300	AT5G65270			AT5G12250	AT5G46050	AT3G06680
AT3G15820	AT3G10410			AT5G12470	AT5G47650	AT3G06700
AT3G32980	AT4G36130			AT5G13170	AT5G47670	AT3G06760
AT3G19010	AT5G03290			AT5G13480	AT5G47860	AT3G06790
AT5G42560	AT1G68560			AT5G13710	AT5G47870	AT3G06890
AT5G20520	AT1G80600			AT5G13720	AT5G48160	AT3G07030
AT5G56140	AT2G01600			AT5G14565	AT5G48960	AT3G07050
AT1G60490	AT5G14680			AT5G15022	AT5G49890	AT3G07110
AT5G18650	AT1G11910			AT5G15960	AT5G49940	AT3G07270
AT1G01820	AT3G45640			AT5G16023	AT5G50200	AT3G07410
AT5G24490	AT3G17240			AT5G16110	AT5G51040	AT3G07420
AT3G17050	AT5G66760			AT5G16570	AT5G52390	AT3G07590
AT2G38170	AT5G51100			AT5G17030	AT5G52450	AT3G07660
AT4G39800	AT2G17120			AT5G17040	AT5G52470	AT3G07680
AT1G59750	AT5G19140			AT5G17050	AT5G53300	AT3G07750
AT3G17820	AT3G20390			AT5G17700	AT5G54080	AT3G07770
AT2G24180	AT4G13530			AT5G18110	AT5G54110	AT3G07790
AT4G00180	AT5G14800			AT5G18140	AT5G54160	AT3G07800
AT3G45300	AT2G01320			AT5G18650	AT5G54390	AT3G07860
AT2G25930	AT1G30400			AT5G18670	AT5G54810	AT3G08580
AT5G48160	AT1G01650			AT5G19190	AT5G54960	AT3G08590
AT3G55610	AT1G48850			AT5G19470	AT5G55930	AT3G08620
AT5G19140	AT4G00740			AT5G19730	AT5G55990	AT3G08640
AT1G09970	AT4G02450			AT5G19740	AT5G56590	AT3G08720
AT5G63190	AT3G62870			AT5G20250	AT5G56870	AT3G08950
AT5G04490	AT5G19550			AT5G20520	AT5G56980	AT3G08970
AT5G42820	AT2G14560			AT5G20540	AT5G57460	AT3G09010
AT5G61820	AT3G13230			AT5G20670	AT5G57480	AT3G09440
AT5G16050	AT4G23650			AT5G20885	AT5G57560	AT3G09630
AT3G15380	AT1G53320			AT5G21030	AT5G57655	AT3G09830
AT5G50200	AT3G09630			AT5G22460	AT5G58070	AT3G09900
AT5G05730	AT2G24200			AT5G22510	AT5G58290	AT3G09940
AT3G01180	AT4G36360			AT5G23050	AT5G58430	AT3G10090
AT1G78450	AT1G58290			AT5G23060	AT5G58620	AT3G10300
AT3G10450	AT4G25730			AT5G23100	AT5G59420	AT3G10410
AT1G20630	AT2G36120			AT5G23270	AT5G59820	AT3G10500
AT3G02520	AT4G22240			AT5G23540	AT5G60360	AT3G10920
AT5G65110	AT5G58200			AT5G23660	AT5G60450	AT3G10930
AT3G48590	AT5G41400			AT5G23870	AT5G60980	AT3G11770
AT5G47860	AT5G08180			AT5G24110	AT5G61590	AT3G11820
AT1G77060	AT3G02220			AT5G24120	AT5G61790	AT3G11830
AT2G19180	AT1G76790			AT5G24160	AT5G62820	AT3G11840
AT1G67340	AT5G65960			AT5G24280	AT5G62900	AT3G11940
AT1G69850	AT2G37250			AT5G24490	AT5G63490	AT3G12145
AT5G64090	AT5G57330			AT5G24800	AT5G64080	AT3G12390
AT4G33865	AT3G52220			AT5G25900	AT5G64120	AT3G12500
AT4G02890	AT2G22780			AT5G25940	AT5G64260	AT3G12800
AT3G19130	AT5G13740			AT5G26040	AT5G64510	AT3G12920
AT2G15570	AT4G30600			AT5G27280	AT5G64760	AT3G13110
AT5G04750	AT5G26800			AT5G27660	AT5G65140	AT3G13230
AT3G61060	AT4G34260			AT5G27920	AT5G65750	AT3G13380
AT5G05690	AT3G20500			AT5G34770	AT5G66140	AT3G13445
AT4G36195	AT2G33770			AT5G35052	AT5G66180	AT3G13460
AT3G17790	AT3G20000			AT5G35480	AT5G67360	AT3G13870
AT1G30500	AT2G05840			AT5G35560	ATMG00580	AT3G13920
AT5G37600	AT2G17420			AT5G35690		AT3G13950
AT5G18480	AT3G61440			AT5G36230		AT3G14050
AT3G53420	AT3G55610			AT5G37260		AT3G14060
AT1G12050	AT1G05805			AT5G37780		AT3G14120
AT4G20010	AT1G05135			AT5G38530		AT3G14310
AT3G46980	AT1G02090			AT5G39730		AT3G14440
AT3G12740	AT1G18210			AT5G40760		AT3G14920
AT3G02190	AT4G26870			AT5G42460		AT3G15000
AT5G49940	AT2G44100			AT5G43190		AT3G15095
AT1G19140	AT1G09560			AT5G43580		AT3G15180
AT3G57800	AT5G52470			AT5G43600		AT3G15430
AT2G32560	AT1G12780			AT5G43780		AT3G15530
AT2G47710	AT1G22610			AT5G43870		AT3G15710
AT3G07780	AT1G21720			AT5G44575		AT3G15720
AT3G61160	AT3G24170			AT5G44620		AT3G15790
AT1G60710	AT5G49650			AT5G45320		AT3G15800
AT2G06050	AT2G47610			AT5G45550		AT3G15970
AT2G21050	AT5G54430			AT5G46180		AT3G15980
AT2G34510	AT4G25030			AT5G46410		AT3G16110
AT3G51840	AT2G21190			AT5G47050		AT3G16310
AT3G18030	AT2G19540			AT5G47330		AT3G16400
AT5G45360	AT3G18035			AT5G48180		AT3G16420
AT5G61500	AT4G36210			AT5G48540		AT3G16450
AT5G19440	AT5G60410			AT5G48780		AT3G16470
AT3G03330	AT5G22000			AT5G48850		AT3G16720
AT1G47128	AT2G21060			AT5G48930		AT3G16730
AT1G25275	AT5G48160			AT5G49360		AT3G16940
AT3G26290	AT5G40160			AT5G49460		AT3G17020
AT1G69530	AT3G56070			AT5G51174		AT3G17240
AT5G13800	AT5G58430			AT5G52250		AT3G17450
AT1G52030	AT2G02390			AT5G52300		AT3G17465
AT5G64260	AT5G42560			AT5G52640		AT3G18060
AT4G19170	AT1G16610			AT5G52760		AT3G18130
AT5G61590	AT5G51040			AT5G52900		AT3G18535
AT5G59080	AT3G28940			AT5G52920		AT3G18600
AT3G01290	AT4G18930			AT5G53880		AT3G18780
AT2G45170	AT5G14780			AT5G53900		AT3G19000
AT1G22370	AT1G31910			AT5G53920		AT3G19720
AT1G11670	AT3G28480			AT5G53970		AT3G19740
AT1G52190	AT3G04240			AT5G54190		AT3G19910
AT1G80360	AT4G29810			AT5G55210		AT3G20000
AT1G45050	AT3G54620			AT5G56040		AT3G20015
AT3G60300	AT3G54110			AT5G56140		AT3G20290
AT1G14360	AT5G08380			AT5G56270		AT3G20370
AT1G10600	AT4G36780			AT5G56840		AT3G20390
AT5G14780	AT2G05710			AT5G57220		AT3G20440
AT4G27830	AT3G07780			AT5G57660		AT3G20500
AT5G13190	AT4G32180			AT5G57880		AT3G20920
AT3G62010	AT3G23580			AT5G57900		AT3G21140
AT5G62360	AT3G48170			AT5G58470		AT3G21420
AT5G35560	AT5G24650			AT5G58700		AT3G21610
AT2G15320	AT1G70370			AT5G59080		AT3G21750
AT3G13750	AT4G15770			AT5G59130		AT3G21780
AT5G26040	AT5G49555			AT5G59250		AT3G22160
AT3G55430	AT4G27830			AT5G59540		AT3G22310
AT5G65750	AT3G12740			AT5G59780		AT3G22330
AT3G16180	AT1G19300			AT5G61480		AT3G22850
AT4G04610	AT1G16920			AT5G61500		AT3G23580
AT5G65870	AT5G40780			AT5G61820		AT3G23620
AT5G56980	AT5G17510			AT5G62210		AT3G23830
AT3G13510	AT5G58640			AT5G62360		AT3G23940
AT5G64250	AT1G63460			AT5G62570		AT3G23990
AT2G46800	AT1G80460			AT5G62670		AT3G24180
AT1G53030	AT1G25570			AT5G62730		AT3G24982
AT2G16365	AT1G69870			AT5G62890		AT3G25010
AT3G54880	AT5G62350			AT5G63190		AT3G25180
AT3G16460	AT4G15470			AT5G64090		AT3G25500
AT1G07350	AT5G18130			AT5G64250		AT3G25660
AT3G26510	AT4G33300			AT5G64410		AT3G25770
AT4G09510	AT2G31390			AT5G64570		AT3G25780
AT3G02110	AT5G05110			AT5G64750		AT3G26170
AT1G70480	AT2G20530			AT5G64840		AT3G26210
AT2G18660	AT2G01060			AT5G65040		AT3G26220
AT5G03630	AT5G20010			AT5G65110		AT3G26440
AT3G48000	AT2G43330			AT5G65207		AT3G26640
AT2G34630	AT3G18130			AT5G65280		AT3G26720
AT5G08415	AT1G14710			AT5G65380		AT3G26730
AT3G45010	AT5G50960			AT5G65430		AT3G26810
AT3G08690	AT5G58575			AT5G65470		AT3G27090
AT1G63800	AT1G15130			AT5G65730		AT3G27260
AT3G49490	AT2G27840			AT5G65760		AT3G27380
AT4G35750	AT1G05720			AT5G65870		AT3G27400
AT2G35820	AT1G08830			AT5G66055		AT3G27415
AT5G13710	AT3G51460			AT5G66080		AT3G28180
AT5G07580	AT5G56170			AT5G66880		AT3G28220
AT1G65040	AT1G61790			AT5G67030		AT3G28450
AT4G16190	AT2G43680			AT5G67330		AT3G28480
AT2G17705	AT4G31300			ATMG01380		AT3G28510
AT3G62650	AT4G00300					AT3G28540
AT1G55360	AT3G12390					AT3G28580
AT4G03030	AT5G04600					AT3G28720
AT5G51040	AT3G48760					AT3G28730
AT2G01190	AT3G01780					AT3G28865
AT1G30820	AT4G14560					AT3G28930
AT5G48960	AT1G71860					AT3G28940
AT4G14740	AT5G23820					AT3G29034
AT3G06810	AT5G47200					AT3G29090
AT1G70780	AT1G65980					AT3G29240
AT5G46180	AT1G49050					AT3G30775
AT3G23640	AT5G16990					AT3G43270
AT2G29320	AT4G30530					AT3G43980
AT3G22370	AT5G66120					AT3G44110
AT2G01450	AT3G56310					AT3G44260
AT5G26030	AT3G15610					AT3G44300
AT3G19540	AT5G43010					AT3G44750
AT1G01140	AT1G22920					AT3G45040
AT4G06746	AT4G29410					AT3G45140
AT1G52880	AT1G47395					AT3G45640
AT1G57590	AT3G15980					AT3G45730
AT2G40460	AT4G01610					AT3G45860
AT5G09440	AT5G14030					AT3G46090
AT4G28510	AT3G07790					AT3G46100
AT3G29180	AT4G37120					AT3G46540
AT4G13010	AT2G17190					AT3G46550
AT5G52760	AT4G26910					AT3G46613
AT4G20070	AT4G34150					AT3G47300
AT4G21990	AT5G10190					AT3G47420
AT3G19710	AT1G31550					AT3G47480
AT3G12680	AT2G44350					AT3G47800
AT3G21790	AT5G27640					AT3G47810
AT4G17870	AT5G43430					AT3G47820
AT4G00050	AT3G23640					AT3G47960
AT4G39400	AT5G16050					AT3G48170
AT3G52400	AT2G26530					AT3G48350
AT2G01140	AT5G27990					AT3G48610
AT5G16110	AT3G19910					AT3G48760
AT1G75380	AT2G17200					AT3G49010
AT5G16370	AT2G46800					AT3G49110
AT3G17770	AT5G47780					AT3G49120
AT5G64410	AT5G16970					AT3G49530
AT3G23410	AT4G16660					AT3G49645
AT3G50440	AT5G66675					AT3G49780
AT3G52060	AT3G09830					AT3G50260
AT2G33770	AT4G17170					AT3G50280
AT4G37370	AT1G01820					AT3G50360
AT1G06130	AT5G07470					AT3G50480
AT1G13245	AT2G25910					AT3G50910
AT5G18170	AT4G02930					AT3G50930
AT1G02860	AT1G78850					AT3G51000
AT5G15960	AT2G26230					AT3G51010
AT5G57900	AT4G15530					AT3G51130
AT4G17900	AT3G07090					AT3G51330
AT3G51400	AT1G54370					AT3G51430
AT1G70700	AT3G23620					AT3G51450
AT3G19990	AT1G27450					AT3G51460
AT1G22530	AT4G24830					AT3G51670
AT4G28400	AT2G31880					AT3G51780
AT4G17840	AT1G09850					AT3G51800
AT2G15830	AT4G03020					AT3G52220
AT1G75080	AT3G47800					AT3G52300
AT2G03330	AT5G36880					AT3G52340
AT1G13990	AT4G17330					AT3G52430
AT2G25900	AT1G30000					AT3G52800
AT3G50210	AT1G45145					AT3G52850
AT1G25220	AT3G53260					AT3G52880
AT1G24625	AT5G50320					AT3G53180
AT2G37678	AT5G66140					AT3G53620
AT5G01600	AT5G27430					AT3G53870
AT5G21030	AT5G43060					AT3G54010
AT5G17000	AT5G57990					AT3G54040
AT1G26770	AT2G30870					AT3G54110
AT1G22360	AT1G03220					AT3G54170
AT5G54160	AT1G01300					AT3G54620
AT1G76690	AT5G13800					AT3G54920
AT3G21690	AT4G30270					AT3G54960
AT5G10050	AT3G55430					AT3G55605
AT4G13830	AT2G20060					AT3G55620
AT5G48180	AT1G71040					AT3G55970
AT3G13080	AT1G18450					AT3G56070
AT1G07040	AT2G01070					AT3G56200
AT3G25717	AT2G36530					AT3G56310
AT2G29980	AT2G14720					AT3G56490
AT1G77670	AT1G03970					AT3G56880
AT3G54400	AT5G25220					AT3G56890
AT4G33467	AT4G12300					AT3G57150
AT3G24550	AT2G46390					AT3G57240
AT3G15540	AT5G27540					AT3G57330
AT2G42280	AT5G54390					AT3G57890
AT5G18130	AT3G27260					AT3G58510
AT3G63250	AT4G22820					AT3G58660
AT3G54140	AT5G02050					AT3G58730
AT3G24170	AT5G59420					AT3G58840
AT4G17245	AT3G07680					AT3G59220
AT1G67940	AT5G22060					AT3G59760
AT1G70000	AT5G62700					AT3G59820
AT1G76990	AT5G20080					AT3G60190
AT2G30140	AT1G68300					AT3G60260
AT1G08930	AT3G54920					AT3G60420
AT5G59540	AT5G25752					AT3G60450
AT1G54340	AT5G03285					AT3G60500
AT5G52390	AT4G31860					AT3G60600
AT4G36720	AT3G22850					AT3G60770
AT3G30180	AT5G40770					AT3G60800
AT1G58100	AT3G49110					AT3G61280
AT3G29330	AT4G00026					AT3G61440
AT3G54640	AT4G26750					AT3G61490
AT4G14145	AT2G36290					AT3G61620
AT2G18700	AT3G03470					AT3G61920
AT5G59820	AT5G13010					AT3G62120
AT1G10130	AT5G50370					AT3G62250
AT5G57655	AT5G58710					AT3G62580
AT2G26530	AT5G56980					AT3G62720
AT1G77000	AT1G50840					AT3G62830
AT1G10370	AT5G19630					AT3G62870
AT3G17365	AT1G03740					AT3G63310
AT3G21250	AT3G13870					AT3G63420
AT5G05110	AT5G24030					AT4G00026
AT5G57560	AT1G59960					AT4G00090
AT1G21980	AT2G35900					AT4G00100
AT1G22570	AT4G39840					AT4G00300
AT3G29200	AT2G01470					AT4G00570
[truncated: 1,220 more rows]
