# Supplementary material for: Albugo-imposed changes to tryptophan-derived antimicrobial metabolite biosynthesis may contribute to suppression of non-host resistance to Phytophthora infestans in Arabidopsis thaliana
Source: BMC Biol. 2017 Mar 20;15:20. doi: 10.1186/s12915-017-0360-z (PMC5358052; doi:10.1186/s12915-017-0360-z)
Supplement: Additional file 10: — Data analyzed in Fig. 4. Spreadsheets showing the data analyzed in Fig. 4a–d. (XLSX 30 kb) [file 12915_2017_360_MOESM10_ESM.xlsx]

## Sheet: Explanation
Figure tab	Data presented
4A	Cq values - the average values of the 3 (pseudo) technical replicate wells for each reaction
4B	Cq values - the average values of the 3 (pseudo) technical replicate wells for each reaction
4C	Camalexin measurements
4D_I3M	I3M measurements
4D_4MOI3M	4MOI3M measurements
Definition of biological and technical replicates
Biological replicate	An independent experiment. Plants used for each biological replicate were sown on different days.
Technical replicate	A repeated sample (e.g. infected leaf) within the same treatment group of a biological replicate.
	Example - in experiments 4A and B, each biological replicate was conducted with plants grown on separate weeks. Within each treatment of each biological replicate, 2 samples were taken to create the technical replicates.
Pseudo technical replicate	In qRT-PCR each cDNA was used in triplicate reactions, giving 3 measures of the same technical replicate
Notes
N/A	Date point not available. In qRT-PCR this is due to the reaction failing. In metabolite measurements this is due to the sample being lost during processing
	N/A in camalexin measurements is different from 0. 0 represents no camalexin was detected in the sample, whereas N/A represents no sample was measured
qRT-PCR primer efficiencies
Gene	Efficiency (%)
EF1alpha	96.13
TIP41	95.57
CYP71A13	93.39
PAD3	98.29
CYP79B2	97.97
CYP83B1	91
CYP81F2	104.82
SOT16	103.49

## Sheet: Fig. 4A
				Reference gene	Reference gene	Target gene	Target gene	Target gene	Target gene	Target gene	Target gene
First spray	Inoculation	Biological replicate	Technical replicate	EF1alpha	TIP41	CYP71A13	PAD3	CYP79B2	CYP83B1	CYP81F2	SOT16
Water	Water	1	1	24.5403	26.9043	35.5619	32.9685	32.5378	26.0615	34.9408	29.9881
Water	Water	1	2	27.3434	27.8742	35.4865	31.8476	33.1906	25.9089	36.8531	32.1281
Water	Water	2	1	27.7563	27.5196	37.1449	31.5448	30.6558	25.1544	36.3196	30.9359
Water	Water	2	2	25.699	26.5683	33.4764	28.9531	28.5965	23.5709	33.1913	29.522
Water	Water	3	1	24.8819	26.7528	33.8711	30.3827	28.7766	29.5498	32.553	29.3492
Water	Water	3	2	27.6562	27.212	36.5444	32.2125	28.8462	30.9459	34.3203	30.9729
AlNc14	Water	1	1	24.6435	27.3608	30.2104	28.4261	28.0594	26.0772	30.6443	30.4212
AlNc14	Water	1	2	22.5876	27.7131	28.5212	26.073	27.1413	24.9151	29.4291	28.7777
AlNc14	Water	2	1	24.4836	26.6042	29.1668	27.6701	27.12	24.1869	31.8723	29.3898
AlNc14	Water	2	2	24.2538	27.7245	30.516	28.029	28.2152	25.2512	30.2418	29.7591
AlNc14	Water	3	1	25.0012	27.3184	30.6859	29.392	28.8656	26.4951	30.5209	29.7362
AlNc14	Water	3	2	25.1774	27.0169	30.8271	29.66	29.307	27.3944	31.0246	30.4716
Water	P.i.	1	1	26.5845	30.2594	26.4387	23.3854	25.7053	24.5893	28.8757	28.6708
Water	P.i.	1	2	25.0154	26.7386	25.7068	24.1672	26.0194	24.4857	29.0318	29.1032
Water	P.i.	2	1	25.5511	28.3156	27.5877	25.057	27.0525	24.3683	30.3823	29.2342
Water	P.i.	2	2	26.2393	28.98	28.2951	25.2355	27.9506	25.9064	30.4671	29.9987
Water	P.i.	3	1	28.3959	27.9487	28.2445	26.0721	27.3565	34.7697	30.3597	29.6107
Water	P.i.	3	2	24.6485	26.6352	24.7057	22.9994	24.7432	23.8358	28.138	27.6094
AlNc14	P.i.	1	1	26.4193	27.6104	26.0521	25.3732	25.7479	24.9883	28.5411	28.9014
AlNc14	P.i.	1	2	24.9941	28.1006	26.7091	25.9073	26.6641	26.2528	29.1279	29.2604
AlNc14	P.i.	2	1	25.5477	29.0107	29.4464	27.5532	28.3994	24.8374	30.8445	30.4884
AlNc14	P.i.	2	2	25.8471	29.2067	28.6313	26.6524	27.5846	25.0137	30.5792	30.898
AlNc14	P.i.	3	1	24.8013	26.9832	26.9521	25.7727	26.6812	27.2038	28.7566	29.1028
AlNc14	P.i.	3	2	24.3575	26.9529	27.6594	26.2604	27.3546	28.3231	29.4623	30.0169

## Sheet: Fig. 4B
				Reference gene	Reference gene	Target gene	Target gene	Target gene	Target gene	Target gene	Target gene
First spray	Inoculation	Biological replicate	Technical replicate	EF1alpha	TIP41	CYP71A13	PAD3	CYP79B2	CYP83B1	CYP81F2	SOT16
Water	Water	1	1	26.4174	27.1424	32.3786	29.2194	28.9262	25.2146	33.0186	30.2555
Water	Water	1	2	25.9206	27.043	33.6525	30.5083	29.2987	26.104	34.7803	31.1478
Water	Water	2	1	N/A	36.0386	35.1886	30.194	27.5787	23.9543	32.582	27.066
Water	Water	2	2	23.0641	25.6967	31.5045	27.6302	27.2807	23.3626	32.355	27.3344
Water	Water	3	1	22.0886	26.1709	30.9127	27.3393	27.754	25.1644	32.8384	27.2868
Water	Water	3	2	23.4521	25.54	33.6053	29.7668	28.2669	24.6561	34.5269	28.7035
AlNc14	Water	1	1	25.5367	27.7239	31.1712	28.5465	27.9205	26.7618	31.8222	29.785
AlNc14	Water	1	2	25.0452	27.2123	31.1002	28.6121	27.4972	25.9437	31.275	29.5993
AlNc14	Water	2	1	23.4634	26.9371	30.0445	27.2591	25.7003	24.1233	29.2966	27.3223
AlNc14	Water	2	2	22.5997	26.6569	28.8527	26.5516	26.0798	25.0458	29.1117	27.2195
AlNc14	Water	3	1	24.2824	28.1412	28.1086	26.053	26.7183	26.7767	30.1145	29.3097
AlNc14	Water	3	2	23.3496	26.4199	28.8348	27.7842	26.8608	25.0189	30.2338	28.3335
Water	P.i.	1	1	25.1877	27.032	26.7053	24.5305	25.8448	24.028	31.1854	29.7551
Water	P.i.	1	2	24.4526	26.2381	26.4043	24.3425	25.2838	23.417	30.5283	29.2969
Water	P.i.	2	1	23.2389	25.9464	27.2718	24.9092	25.3069	23.3195	30.2052	26.9507
Water	P.i.	2	2	21.3077	25.7287	25.3513	22.9851	23.7952	24.6676	27.6186	25.1152
Water	P.i.	3	1	24.052	26.0406	28.3305	26.0786	26.4306	23.8782	31.4811	29.2241
Water	P.i.	3	2	24.1544	25.8789	27.554	25.5406	25.7679	23.5684	31.3035	29.0549
AlNc14	P.i.	1	1	26.5488	28.9083	29.2959	26.7659	27.1654	27.0467	32.0013	31.3513
AlNc14	P.i.	1	2	26.9193	29.2328	29.0257	26.5139	27.008	27.4196	31.6861	31.2293
AlNc14	P.i.	2	1	23.4763	27.1962	25.657	23.8537	24.0889	25.2948	28.2037	27.9143
AlNc14	P.i.	2	2	22.5623	27.2226	23.8276	22.5779	23.1234	25.4441	27.0649	26.9017
AlNc14	P.i.	3	1	22.8729	27.0119	27.0122	24.9544	25.7216	25.7842	29.1056	28.226
AlNc14	P.i.	3	2	23.9896	26.9041	26.9122	24.9271	25.1223	24.7499	29.1565	28.2913

## Sheet: Fig. 4C
Biological replicate	Technical replicate	Treatment_1	Treatment_2	Camalexin content
1	1	Water	Water	0
1	2	Water	Water	0
1	3	Water	Water	0
1	4	Water	Water	0
1	5	Water	Water	0
1	6	Water	Water	0
1	1	Water	P.i.	10.7251			P.i.
1	2	Water	P.i.	14.778
1	3	Water	P.i.	13.8746
1	4	Water	P.i.	41.9041
1	5	Water	P.i.	21.8756
1	6	Water	P.i.	25.1923
1	1	Albugo	Water	3.70287
1	2	Albugo	Water	35.5864
1	3	Albugo	Water	10.4117
1	4	Albugo	Water	3.93383
1	5	Albugo	Water	16.7271
1	6	Albugo	Water	16.879
1	1	Albugo	P.i.	51.6378
1	2	Albugo	P.i.	26.0736
1	3	Albugo	P.i.	25.5573
1	4	Albugo	P.i.	56.9517
1	5	Albugo	P.i.	48.7987
1	6	Albugo	P.i.	64.1856
2	1	Water	Water	0
2	2	Water	Water	0
2	3	Water	Water	0
2	4	Water	Water	0
2	5	Water	Water	0
2	6	Water	Water	0
2	1	Water	P.i.	21.3634
2	2	Water	P.i.	13.1778
2	3	Water	P.i.	35.1345
2	4	Water	P.i.	24.4733
2	5	Water	P.i.	16.9546
2	6	Water	P.i.	N/A
2	1	Albugo	Water	11.9253
2	2	Albugo	Water	5.68251
2	3	Albugo	Water	20.417
2	4	Albugo	Water	8.03039
2	5	Albugo	Water	29.2157
2	6	Albugo	Water	13.1277
2	1	Albugo	P.i.	52.9203
2	2	Albugo	P.i.	53.6794
2	3	Albugo	P.i.	172.73
2	4	Albugo	P.i.	52.8114
2	5	Albugo	P.i.	38.2842
2	6	Albugo	P.i.	41.7779
3	1	Water	Water	0
3	2	Water	Water	0
3	3	Water	Water	0
3	4	Water	Water	0
3	5	Water	Water	0
3	6	Water	Water	0
3	1	Water	P.i.	49.4035
3	2	Water	P.i.	39.0513
3	3	Water	P.i.	31.0376
3	4	Water	P.i.	33.9789
3	5	Water	P.i.	23.9705
3	6	Water	P.i.	38.4168
3	1	Albugo	Water	10.7486
3	2	Albugo	Water	24.9788
3	3	Albugo	Water	23.8709
3	4	Albugo	Water	15.1681
3	5	Albugo	Water	18.7842
3	6	Albugo	Water	30.3105
3	1	Albugo	P.i.	100.039
3	2	Albugo	P.i.	217.138
3	3	Albugo	P.i.	83.4381
3	4	Albugo	P.i.	140.517
3	5	Albugo	P.i.	122.445
3	6	Albugo	P.i.	87.2419

## Sheet: Fig. 4D_I3M
Biological replicate	Technical replicate	Treatment_1	Treatment_2	I3M content
1	1	Water	Water	48.0589
1	2	Water	Water	39.573
1	3	Water	Water	37.8478
1	4	Water	Water	45.7986
1	5	Water	Water	38.1452
1	6	Water	Water	21.4112
1	1	Water	P.i.	23.2617
1	2	Water	P.i.	19.7913
1	3	Water	P.i.	44.2748
1	4	Water	P.i.	26.0498
1	5	Water	P.i.	44.3002
1	6	Water	P.i.	22.4931
1	1	Albugo	Water	14.089
1	2	Albugo	Water	17.3005
1	3	Albugo	Water	11.343
1	4	Albugo	Water	9.45596
1	5	Albugo	Water	4.02465
1	6	Albugo	Water	10.8297
1	1	Albugo	P.i.	22.5076
1	2	Albugo	P.i.	8.18616
1	3	Albugo	P.i.	4.33038
1	4	Albugo	P.i.	8.9816
1	5	Albugo	P.i.	2.77149
1	6	Albugo	P.i.	9.81482
2	1	Water	Water	52.3999
2	2	Water	Water	20.8241
2	3	Water	Water	54.2464
2	4	Water	Water	58.2522
2	5	Water	Water	78.0884
2	6	Water	Water	118.02
2	1	Water	P.i.	67.6167
2	2	Water	P.i.	52.8912
2	3	Water	P.i.	51.2886
2	4	Water	P.i.	62.4712
2	5	Water	P.i.	51.147
2	6	Water	P.i.	60.9211
2	1	Albugo	Water	9.21171
2	2	Albugo	Water	13.9831
2	3	Albugo	Water	14.7822
2	4	Albugo	Water	13.6062
2	5	Albugo	Water	40.7972
2	6	Albugo	Water	12.3212
2	1	Albugo	P.i.	60.3604
2	2	Albugo	P.i.	26.2079
2	3	Albugo	P.i.	19.649
2	4	Albugo	P.i.	17.8856
2	5	Albugo	P.i.	49.7742
2	6	Albugo	P.i.	24.7745
3	1	Water	Water	60.3054
3	2	Water	Water	29.8387
3	3	Water	Water	56.8987
3	4	Water	Water	22.9101
3	5	Water	Water	58.9911
3	6	Water	Water	42.7037
3	1	Water	P.i.	31.9078
3	2	Water	P.i.	58.6636
3	3	Water	P.i.	70.2828
3	4	Water	P.i.	41.6704
3	5	Water	P.i.	66.8416
3	6	Water	P.i.	N/A
3	1	Albugo	Water	8.74617
3	2	Albugo	Water	18.1031
3	3	Albugo	Water	39.894
3	4	Albugo	Water	39.4056
3	5	Albugo	Water	6.9095
3	6	Albugo	Water	22.0231
3	1	Albugo	P.i.	6.10559
3	2	Albugo	P.i.	13.0315
3	3	Albugo	P.i.	6.82414
3	4	Albugo	P.i.	17.6042
3	5	Albugo	P.i.	5.12983
3	6	Albugo	P.i.	13.8969
4	1	Water	Water	79.3253
4	2	Water	Water	73.5102
4	3	Water	Water	40.9113
4	4	Water	Water	59.0646
4	5	Water	Water	34.3135
4	6	Water	Water	63.8067
4	1	Water	P.i.	55.1685
4	2	Water	P.i.	69.4295
4	3	Water	P.i.	65.0706
4	4	Water	P.i.	77.1077
4	5	Water	P.i.	21.2046
4	6	Water	P.i.	N/A
4	1	Albugo	Water	24.3475
4	2	Albugo	Water	42.8089
4	3	Albugo	Water	N/A
4	4	Albugo	Water	N/A
4	5	Albugo	Water	N/A
4	6	Albugo	Water	N/A
4	1	Albugo	P.i.	23.7486
4	2	Albugo	P.i.	15.6077
4	3	Albugo	P.i.	20.3981
4	4	Albugo	P.i.	20.4037
4	5	Albugo	P.i.	N/A
4	6	Albugo	P.i.	N/A
5	1	Water	Water	36.4562
5	2	Water	Water	41.2186
5	3	Water	Water	29.8633
5	4	Water	Water	35.3678
5	5	Water	Water	98.7897
5	6	Water	Water	21.3883
5	1	Water	P.i.	33.0649
5	2	Water	P.i.	32.5911
5	3	Water	P.i.	16.5936
5	4	Water	P.i.	22.8948
5	5	Water	P.i.	25.4812
5	6	Water	P.i.	34.0535
5	1	Albugo	Water	24.1717
5	2	Albugo	Water	11.2521
5	3	Albugo	Water	2.1401
5	4	Albugo	Water	5.84727
5	5	Albugo	Water	17.2427
5	6	Albugo	Water	11.5231
5	1	Albugo	P.i.	9.90783
5	2	Albugo	P.i.	15.3948
5	3	Albugo	P.i.	12.2879
5	4	Albugo	P.i.	33.6565
5	5	Albugo	P.i.	1.8764
5	6	Albugo	P.i.	5.85008

## Sheet: Fig. 4D_4MOI3M
Biological replicate	Technical replicate	Treatment_1	Treatment_2	I3M content
1	1	Water	Water	14.1632
1	2	Water	Water	11.6398
1	3	Water	Water	9.32952
1	4	Water	Water	18.2467
1	5	Water	Water	12.341
1	6	Water	Water	7.9579
1	1	Water	P.i.	7.05421
1	2	Water	P.i.	8.11342
1	3	Water	P.i.	15.4602
1	4	Water	P.i.	1.82937
1	5	Water	P.i.	13.6016
1	6	Water	P.i.	8.64295
1	1	Albugo	Water	7.89107
1	2	Albugo	Water	14.9264
1	3	Albugo	Water	11.585
1	4	Albugo	Water	12.0553
1	5	Albugo	Water	5.3323
1	6	Albugo	Water	13.1422
1	1	Albugo	P.i.	22.7813
1	2	Albugo	P.i.	8.31234
1	3	Albugo	P.i.	6.76215
1	4	Albugo	P.i.	10.1071
1	5	Albugo	P.i.	5.4384
1	6	Albugo	P.i.	9.60964
2	1	Water	Water	13.1282
2	2	Water	Water	8.47523
2	3	Water	Water	18.5693
2	4	Water	Water	21.9951
2	5	Water	Water	19.0311
2	6	Water	Water	22.6038
2	1	Water	P.i.	19.9809
2	2	Water	P.i.	24.3674
2	3	Water	P.i.	15.2735
2	4	Water	P.i.	22.4147
2	5	Water	P.i.	13.2351
2	6	Water	P.i.	15.8113
2	1	Albugo	Water	12.6416
2	2	Albugo	Water	10.3933
2	3	Albugo	Water	12.9862
2	4	Albugo	Water	13.1005
2	5	Albugo	Water	28.5954
2	6	Albugo	Water	11.9052
2	1	Albugo	P.i.	23.622
2	2	Albugo	P.i.	10.9198
2	3	Albugo	P.i.	18.1437
2	4	Albugo	P.i.	24.5736
2	5	Albugo	P.i.	33.0158
2	6	Albugo	P.i.	17.7242
3	1	Water	Water	14.7638
3	2	Water	Water	15.5205
3	3	Water	Water	15.6846
3	4	Water	Water	12.0438
3	5	Water	Water	14.6752
3	6	Water	Water	14.6663
3	1	Water	P.i.	18.6413
3	2	Water	P.i.	14.3731
3	3	Water	P.i.	13.6503
3	4	Water	P.i.	12.5909
3	5	Water	P.i.	16.0695
3	6	Water	P.i.	N/A
3	1	Albugo	Water	9.69972
3	2	Albugo	Water	12.2838
3	3	Albugo	Water	14.5885
3	4	Albugo	Water	21.1527
3	5	Albugo	Water	10.6737
3	6	Albugo	Water	17.5787
3	1	Albugo	P.i.	10.3915
3	2	Albugo	P.i.	13.4568
3	3	Albugo	P.i.	9.69814
3	4	Albugo	P.i.	8.61351
3	5	Albugo	P.i.	9.16702
3	6	Albugo	P.i.	15.509
4	1	Water	Water	22.7311
4	2	Water	Water	19.7481
4	3	Water	Water	16.9766
4	4	Water	Water	23.5647
4	5	Water	Water	15.1842
4	6	Water	Water	22.9567
4	1	Water	P.i.	21.3624
4	2	Water	P.i.	22.6219
4	3	Water	P.i.	20.2507
4	4	Water	P.i.	19.9951
4	5	Water	P.i.	5.83852
4	6	Water	P.i.	N/A
4	1	Albugo	Water	14.8463
4	2	Albugo	Water	19.2232
4	3	Albugo	Water	N/A
4	4	Albugo	Water	N/A
4	5	Albugo	Water	N/A
4	6	Albugo	Water	N/A
4	1	Albugo	P.i.	12.7597
4	2	Albugo	P.i.	13.6479
4	3	Albugo	P.i.	14.4708
4	4	Albugo	P.i.	14.1617
4	5	Albugo	P.i.	N/A
4	6	Albugo	P.i.	N/A
5	1	Water	Water	37.7004
5	2	Water	Water	27.8827
5	3	Water	Water	10.6193
5	4	Water	Water	21.7624
5	5	Water	Water	35.2211
5	6	Water	Water	6.54052
5	1	Water	P.i.	11.8408
5	2	Water	P.i.	13.8042
5	3	Water	P.i.	11.5832
5	4	Water	P.i.	12.8088
5	5	Water	P.i.	11.4771
5	6	Water	P.i.	10.6035
5	1	Albugo	Water	21.121
5	2	Albugo	Water	10.532
5	3	Albugo	Water	6.71084
5	4	Albugo	Water	6.43542
5	5	Albugo	Water	15.1633
5	6	Albugo	Water	12.5537
5	1	Albugo	P.i.	17.2991
5	2	Albugo	P.i.	14.0635
5	3	Albugo	P.i.	16.243
5	4	Albugo	P.i.	28.3294
5	5	Albugo	P.i.	3.56441
5	6	Albugo	P.i.	16.5923
