# Supplementary material for: Albugo-imposed changes to tryptophan-derived antimicrobial metabolite biosynthesis may contribute to suppression of non-host resistance to Phytophthora infestans in Arabidopsis thaliana
Source: BMC Biol. 2017 Mar 20;15:20. doi: 10.1186/s12915-017-0360-z (PMC5358052; doi:10.1186/s12915-017-0360-z)
Supplement: Additional file 13: — Data analyzed in Additional files. Spreadsheets showing the data analyzed in Additional files 11, 16 and 20. (XLSX 27 kb) [file 12915_2017_360_MOESM13_ESM.xlsx]

## Sheet: Explanation
Figure tab	Data presented
file 11 - I3M	I3M measurements
file 11 - 4MOI3M	4MOI3M measurements
file 16	Cq values - the average values of the 3 (pseudo) technical replicate wells for each reaction
file 20	Normalized MUG activity
file 24	Proportion of leaf area stained with GUS, and transformed data used for statistical analysis
Definition of biological and technical replicates
Biological replicate	An independent experiment. Plants used for each biological replicate were sown on different days.
Technical replicate	A repeated sample (e.g. infected leaf) within the same treatment group of a biological replicate.
	Example - in experiments of additional file 11, each biological replicate was conducted with plants grown on separate weeks. Within each treatment of each biological replicate, 6 samples were taken to create the technical replicates.
Pseudo technical replicate	In qRT-PCR each cDNA was used in triplicate reactions, giving 3 measures of the same technical replicate
Note
N/A	Date point not available. In qPCR and metabolite measurements this was due to the sample being lost during the extraction process

## Sheet: file 11 - I3M
Biological replicate	Technical replicate	Treatment_1	Treatment_2	I3M content
1	1	Water	Water	56.5345
1	2	Water	Water	57.6744
1	3	Water	Water	33.5552
1	4	Water	Water	52.9156
1	5	Water	Water	25.742
1	6	Water	Water	N/A
1	1	Water	P.i.	37.2871
1	2	Water	P.i.	41.0262
1	3	Water	P.i.	28.3902
1	4	Water	P.i.	45.4507
1	5	Water	P.i.	49.6798
1	6	Water	P.i.	56.7768
1	1	Albugo	Water	4.92179
1	2	Albugo	Water	29.8096
1	3	Albugo	Water	10.0244
1	4	Albugo	Water	11.1194
1	5	Albugo	Water	25.0101
1	6	Albugo	Water	42.356
1	1	Albugo	P.i.	26.8619
1	2	Albugo	P.i.	12.5809
1	3	Albugo	P.i.	15.7087
1	4	Albugo	P.i.	19.1229
1	5	Albugo	P.i.	26.9143
1	6	Albugo	P.i.	5.78534
2	1	Water	Water	46.1772
2	2	Water	Water	42.9234
2	3	Water	Water	83.8292
2	4	Water	Water	53.0153
2	5	Water	Water	32.234
2	6	Water	Water	46.3006
2	1	Water	P.i.	29.0015
2	2	Water	P.i.	61.747
2	3	Water	P.i.	30.0593
2	4	Water	P.i.	24.7746
2	5	Water	P.i.	56.1162
2	6	Water	P.i.	37.9479
2	1	Albugo	Water	30.2367
2	2	Albugo	Water	29.6487
2	3	Albugo	Water	25.8162
2	4	Albugo	Water	42.0297
2	5	Albugo	Water	22.1508
2	6	Albugo	Water	29.3983
2	1	Albugo	P.i.	46.1527
2	2	Albugo	P.i.	28.3068
2	3	Albugo	P.i.	23.3161
2	4	Albugo	P.i.	18.8662
2	5	Albugo	P.i.	25.7669
2	6	Albugo	P.i.	7.83045
3	1	Water	Water	37.8273
3	2	Water	Water	5.73006
3	3	Water	Water	45.1186
3	4	Water	Water	33.0539
3	5	Water	Water	36.9872
3	6	Water	Water	N/A
3	1	Water	P.i.	19.2684
3	2	Water	P.i.	25.7689
3	3	Water	P.i.	41.0289
3	4	Water	P.i.	36.8044
3	5	Water	P.i.	31.9411
3	6	Water	P.i.	N/A
3	1	Albugo	Water	10.4341
3	2	Albugo	Water	9.70251
3	3	Albugo	Water	N/A
3	4	Albugo	Water	N/A
3	5	Albugo	Water	N/A
3	6	Albugo	Water	N/A
3	1	Albugo	P.i.	17.6918
3	2	Albugo	P.i.	6.71361
3	3	Albugo	P.i.	9.4522
3	4	Albugo	P.i.	4.7428
3	5	Albugo	P.i.	N/A
3	6	Albugo	P.i.	N/A

## Sheet: file 11 - 4MOI3M
Biological replicate	Technical replicate	Treatment_1	Treatment_2	4MOI3M content
1	1	Water	Water	18.4379
1	2	Water	Water	21.9925
1	3	Water	Water	21.3671
1	4	Water	Water	26.8771
1	5	Water	Water	14.3156
1	6	Water	Water	N/A
1	1	Water	P.i.	15.3547
1	2	Water	P.i.	21.4723
1	3	Water	P.i.	20.3378
1	4	Water	P.i.	19.6458
1	5	Water	P.i.	18.7064
1	6	Water	P.i.	20.9976
1	1	Albugo	Water	21.2202
1	2	Albugo	Water	30.644
1	3	Albugo	Water	19.7657
1	4	Albugo	Water	15.0011
1	5	Albugo	Water	17.8663
1	6	Albugo	Water	32.9372
1	1	Albugo	P.i.	37.5222
1	2	Albugo	P.i.	20.9579
1	3	Albugo	P.i.	22.7838
1	4	Albugo	P.i.	29.2243
1	5	Albugo	P.i.	29.1446
1	6	Albugo	P.i.	16.6614
2	1	Water	Water	18.562
2	2	Water	Water	26.3346
2	3	Water	Water	21.2248
2	4	Water	Water	20.5495
2	5	Water	Water	25.7629
2	6	Water	Water	18.2334
2	1	Water	P.i.	29.321
2	2	Water	P.i.	41.288
2	3	Water	P.i.	24.1617
2	4	Water	P.i.	21.7114
2	5	Water	P.i.	36.0132
2	6	Water	P.i.	25.4628
2	1	Albugo	Water	25.3757
2	2	Albugo	Water	21.4776
2	3	Albugo	Water	24.8836
2	4	Albugo	Water	16.4629
2	5	Albugo	Water	25.7391
2	6	Albugo	Water	19.954
2	1	Albugo	P.i.	23.624
2	2	Albugo	P.i.	17.4681
2	3	Albugo	P.i.	22.0939
2	4	Albugo	P.i.	26.7476
2	5	Albugo	P.i.	24.2701
2	6	Albugo	P.i.	10.4408
3	1	Water	Water	17.1422
3	2	Water	Water	3.79452
3	3	Water	Water	25.638
3	4	Water	Water	25.3372
3	5	Water	Water	35.8828
3	6	Water	Water	N/A
3	1	Water	P.i.	12.9896
3	2	Water	P.i.	11.7063
3	3	Water	P.i.	13.8242
3	4	Water	P.i.	31.5189
3	5	Water	P.i.	19.7261
3	6	Water	P.i.	N/A
3	1	Albugo	Water	26.6835
3	2	Albugo	Water	21.59
3	3	Albugo	Water	N/A
3	4	Albugo	Water	N/A
3	5	Albugo	Water	N/A
3	6	Albugo	Water	N/A
3	1	Albugo	P.i.	15.6926
3	2	Albugo	P.i.	3.38318
3	3	Albugo	P.i.	7.81341
3	4	Albugo	P.i.	1.60313
3	5	Albugo	P.i.	N/A
3	6	Albugo	P.i.	N/A

## Sheet: file 16
Biological replicate	Technical replicate	Plant line	Cq Arabidopsis	Cq P.i.
1	1	Col-0	27.0096	19.203
1	2	Col-0	27.3458	18.9901
1	3	Col-0	25.5949	19.5745
1	1	35S:DWF4	24.0555	21.7331
1	2	35S:DWF4	N/A	N/A
1	3	35S:DWF4	25.0812	20.6826
2	1	Col-0	25.3923	21.1621
2	2	Col-0	25.3524	19.9178
2	3	Col-0	25.9263	19.3
2	1	35S:DWF4	24.1279	20.8038
2	2	35S:DWF4	24.1372	20.1658
2	3	35S:DWF4	24.2965	21.213
3	1	Col-0	28.1465	19.4626
3	2	Col-0	26.5316	18.1492
3	3	Col-0	26.002	19.1885
3	1	35S:DWF4	23.5776	21.1305
3	2	35S:DWF4	22.1644	22.3913
3	3	35S:DWF4	23.1223	22.2881

## Sheet: File 20
Biological replicate	Technical replicate	Treatment	B.cinerea strain	Normilised MUG activity
1	1	Water	B05.10	0.49502
1	2	Water	B05.10	1.70067
1	3	Water	B05.10	1.29672
1	4	Water	B05.10	0.607978
2	1	Water	B05.10	1.05178
2	2	Water	B05.10	10.8176
2	3	Water	B05.10	7.90566
3	1	Water	B05.10	0.0115233
3	2	Water	B05.10	0.0605153
3	3	Water	B05.10	-0.0815692
3	4	Water	B05.10	0.111776
1	1	Albugo	B05.10	0.228295
1	2	Albugo	B05.10	1.51648
1	3	Albugo	B05.10	-0.0956286
1	4	Albugo	B05.10	-0.891201
2	1	Albugo	B05.10	-3.50405
2	2	Albugo	B05.10	-0.0410573
2	3	Albugo	B05.10	0.69205
3	1	Albugo	B05.10	0.0441029
3	2	Albugo	B05.10	0.0760767
3	3	Albugo	B05.10	0.0255467
3	4	Albugo	B05.10	-0.0140597
1	1	Water	BcatrBp803GUS-7	7.86222
1	2	Water	BcatrBp803GUS-7	1.85964
1	3	Water	BcatrBp803GUS-7	55.8286
1	4	Water	BcatrBp803GUS-7	10.0135
2	1	Water	BcatrBp803GUS-7	22.1769
2	2	Water	BcatrBp803GUS-7	47.053
2	3	Water	BcatrBp803GUS-7	61.4131
3	1	Water	BcatrBp803GUS-7	2.83436
3	2	Water	BcatrBp803GUS-7	2.91306
3	3	Water	BcatrBp803GUS-7	6.1015
3	4	Water	BcatrBp803GUS-7	5.13915
1	1	Albugo	BcatrBp803GUS-7	2.56472
1	2	Albugo	BcatrBp803GUS-7	2.27732
1	3	Albugo	BcatrBp803GUS-7	3.30047
1	4	Albugo	BcatrBp803GUS-7	-0.858688
2	1	Albugo	BcatrBp803GUS-7	0.184878
2	2	Albugo	BcatrBp803GUS-7	9.26135
2	3	Albugo	BcatrBp803GUS-7	7.64421
3	1	Albugo	BcatrBp803GUS-7	1.11141
3	2	Albugo	BcatrBp803GUS-7	6.46073
3	3	Albugo	BcatrBp803GUS-7	0.754208
3	4	Albugo	BcatrBp803GUS-7	0.306132
1	1	Water	OliCGUS	12.0663
1	2	Water	OliCGUS	58.5094
1	3	Water	OliCGUS	27.3174
1	4	Water	OliCGUS	24.195
2	1	Water	OliCGUS	21.6517
2	2	Water	OliCGUS	14.7347
2	3	Water	OliCGUS	41.063
3	1	Water	OliCGUS	3.12052
3	2	Water	OliCGUS	0.743136
3	3	Water	OliCGUS	2.12066
3	4	Water	OliCGUS	3.87304
1	1	Albugo	OliCGUS	8.65339
1	2	Albugo	OliCGUS	1.60895
1	3	Albugo	OliCGUS	23.5722
1	4	Albugo	OliCGUS	9.87697
2	1	Albugo	OliCGUS	11.0984
2	2	Albugo	OliCGUS	2.64159
2	3	Albugo	OliCGUS	17.832
3	1	Albugo	OliCGUS	8.34676
3	2	Albugo	OliCGUS	3.02373
3	3	Albugo	OliCGUS	5.79099
3	4	Albugo	OliCGUS	4.50387

## Sheet: File 24
Biological replicate	Technical replicate	Inoculation	Treatment	Area of leaf	Area of GUS staining	Percentage of leaf stained	Arcsine square root transformed data	Arcsine square root followed by log10 transformed data
1	1	Water	Mock	38.542	0	0	0	0
1	2	Water	Mock	35.275	0.005	0.0141743	0.682148	0.225864
1	3	Water	Mock	36.963	0	0	0	0
1	1	Water	SA	30.529	16.574	54.2894	47.46	1.68538
1	2	Water	SA	34.611	1.704	4.92329	12.8196	1.1405
1	3	Water	SA	34.974	5.25	15.0112	22.7951	1.37649
1	1	Water	BTH	33.673	24.102	71.5766	57.7816	1.76924
1	2	Water	BTH	34.023	4.335	12.7414	20.9128	1.3407
1	3	Water	BTH	34.221	3.725	10.8851	19.264	1.30673
1	4	Water	BTH	37.258	14.96	40.1525	39.3201	1.60552
1	1	AlNc14	Mock	36.736	0.019	0.0517204	1.30312	0.362317
1	2	AlNc14	Mock	26.933	0.01	0.0371292	1.10408	0.323063
1	1	AlNc14	SA	31.324	0.908	2.89874	9.80261	1.03353
1	2	AlNc14	SA	34.015	0.051	0.149934	2.21909	0.507733
1	1	AlNc14	BTH	20.854	0.925	4.4356	12.1579	1.11919
1	2	AlNc14	BTH	30.38	0.536	1.76432	7.63292	0.936158
1	3	AlNc14	BTH	37.851	0.744	1.9656	8.05931	0.957095
1	4	AlNc14	BTH	33.877	2.928	8.64303	17.0968	1.2576
1	5	AlNc14	BTH	29.209	4.588	15.7075	23.3484	1.38647
2	1	Water	Mock	41.15	0	0	0	0
2	2	Water	Mock	39.135	0	0	0	0
2	3	Water	Mock	35.718	0	0	0	0
2	4	Water	Mock	33.627	0	0	0	0
2	1	Water	SA	39.646	3.357	8.46744	16.9169	1.25326
2	2	Water	SA	35.578	14.332	40.2833	39.3966	1.60634
2	3	Water	SA	42.196	12.723	30.1521	33.3055	1.53536
2	4	Water	SA	39.815	7.135	17.9204	25.0443	1.41571
2	5	Water	SA	40.12	19.626	48.9182	44.3795	1.65686
2	1	Water	BTH	40.838	3.713	9.09202	17.5493	1.26833
2	2	Water	BTH	36.529	5.677	15.5411	23.2171	1.38412
2	3	Water	BTH	35.215	9.273	26.3325	30.8736	1.50343
2	4	Water	BTH	43.325	14.409	33.2579	35.2181	1.55893
2	1	AlNc14	Mock	31.324	0.077	0.245818	2.84185	0.584541
2	2	AlNc14	Mock	38.381	0.102	0.265756	2.95496	0.597142
2	3	AlNc14	Mock	40.333	0.385	0.954553	5.60674	0.819987
2	4	AlNc14	Mock	30.274	0.231	0.763031	5.0112	0.778961
2	1	AlNc14	SA	35.613	1.834	5.1498	13.1163	1.14972
2	2	AlNc14	SA	31.426	0.498	1.58468	7.2317	0.91549
2	3	AlNc14	SA	23.539	0.7	2.97379	9.92997	1.03862
2	4	AlNc14	SA	36.042	1.232	3.41823	10.6543	1.06648
2	5	AlNc14	SA	35.582	1.474	4.14254	11.7434	1.10529
2	6	AlNc14	SA	34.189	0.41	1.19922	6.28691	0.862543
2	7	AlNc14	SA	37.569	0.406	1.08068	5.96692	0.843041
2	1	AlNc14	BTH	38.205	0.156	0.408324	3.66366	0.668727
2	2	AlNc14	BTH	33.987	0.135	0.397211	3.61339	0.66402
2	3	AlNc14	BTH	38.626	0.23	0.595454	4.42561	0.734448
2	4	AlNc14	BTH	34.893	0.274	0.785258	5.08385	0.784179
2	5	AlNc14	BTH	29.686	0.305	1.02742	5.81751	0.833626
3	1	Water	Mock	40.726	0.011	0.0270098	0.941666	0.288174
3	2	Water	Mock	41.502	0.021	0.0506	1.28893	0.359632
3	3	Water	Mock	44.075	0.018	0.0408395	1.15794	0.33404
3	1	Water	SA	43.658	20.159	46.1748	42.8056	1.64153
3	2	Water	SA	42.2	9.775	23.1635	28.769	1.47376
3	3	Water	SA	46.867	14.423	30.7743	33.6928	1.54024
3	4	Water	SA	44.044	34.636	78.6395	62.4717	1.80258
3	5	Water	SA	43.014	0.33	0.767192	5.02488	0.779948
3	1	Water	BTH	43.33	33.994	78.4537	62.342	1.80169
3	2	Water	BTH	42.339	6.075	14.3485	22.2587	1.36659
3	3	Water	BTH	44.057	20.643	46.8552	43.1964	1.64539
3	4	Water	BTH	40.388	6.112	15.1332	22.8929	1.37827
3	5	Water	BTH	32.971	9.942	30.1538	33.3065	1.53538
3	6	Water	BTH	46.449	2.832	6.09701	14.2952	1.18456
3	1	AlNc14	Mock	42.29	0.067	0.15843	2.28113	0.516023
3	2	AlNc14	Mock	42.775	0.061	0.142607	2.16416	0.500259
3	3	AlNc14	Mock	43.203	2.764	6.3977	14.6512	1.19455
3	4	AlNc14	Mock	37.075	0.347	0.935941	5.55163	0.816349
3	5	AlNc14	Mock	40.451	0.239	0.590838	4.40839	0.733068
3	6	AlNc14	Mock	44.642	1.308	2.92998	9.85582	1.03566
3	1	AlNc14	SA	42.751	0.72	1.68417	7.45652	0.927192
3	2	AlNc14	SA	40.898	0.186	0.45479	3.8668	0.687244
3	3	AlNc14	SA	43.801	0.168	0.383553	3.55065	0.658073
3	4	AlNc14	SA	45.755	3.808	8.32259	16.7673	1.24962
3	5	AlNc14	SA	40.302	1.153	2.8609	9.7378	1.03092
3	6	AlNc14	SA	41.988	0.252	0.600171	4.44314	0.735849
3	1	AlNc14	BTH	41.12	4.474	10.8804	19.2596	1.30663
3	2	AlNc14	BTH	39.395	0.136	0.345221	3.36834	0.640316
3	3	AlNc14	BTH	42.599	0.219	0.514097	4.11161	0.708558
3	4	AlNc14	BTH	45.934	0.454	0.988375	5.70552	0.826433
3	5	AlNc14	BTH	38.587	4.203	10.8923	19.2706	1.30687
3	6	AlNc14	BTH	44.151	0.56	1.26837	6.4664	0.873111
