# Supplementary material for: Albugo-imposed changes to tryptophan-derived antimicrobial metabolite biosynthesis may contribute to suppression of non-host resistance to Phytophthora infestans in Arabidopsis thaliana
Source: BMC Biol. 2017 Mar 20;15:20. doi: 10.1186/s12915-017-0360-z (PMC5358052; doi:10.1186/s12915-017-0360-z)
Supplement: Additional file 17: — Data analyzed in Fig. 6. Spreadsheets showing the data analyzed in Fig. 6a and b. (XLSX 17 kb) [file 12915_2017_360_MOESM17_ESM.xlsx]

## Sheet: Explanation
Figure tab	Data presented
6A	Cq values - the average values of the 3 (pseudo) technical replicate wells for each reaction
6B	Cq values - the average values of the 3 (pseudo) technical replicate wells for each reaction
Note
N/A	Date point not available due to the sample being lost during DNA extraction
	4C rep 3 Col-0 and 4D rep 1 Col-0 (water) are the same data, as the two experiments were running in parallel with a common control
Definition of biological and technical replicates
Biological replicate	An independent experiment. Plants used for each biological replicate were sown on different days.
Technical replicate	A repeated sample (e.g. infected leaf) within the same treatment group of a biological replicate.
	Example - in experiments 6A, each biological replicate was conducted with plants grown on separate weeks. Within each treatment of each biological replicate, 3 samples were taken to create the technical replicates.
Pseudo technical replicate	In qRT-PCR each cDNA was used in triplicate reactions, giving 3 measures of the same technical replicate
qPCR primer efficiency
Organism	Efficiency (%)
Arabidopsis	92.74
P.i.	102.71

## Sheet: Fig. 6A
Biological replicate	Technical replicate	Plant line	Cq Arabidopsis	Cq P.i.
1	1	Col-0	24.1316	23.0592
1	2	Col-0	23.6583	23.2324
1	3	Col-0	25.217	23.3477
1	1	cyp79b2/b3	25.3994	21.1141
1	2	cyp79b2/b3	23.85	21
1	3	cyp79b2/b3	24.4237	21.0597
1	1	pen2-1	26.9376	26.1045
1	2	pen2-1	22.8264	24.5999
1	3	pen2-1	27.6861	26.7557
1	1	pad3	N/A	N/A
1	2	pad3	N/A	N/A
1	3	pad3	26.167	26.8047
1	1	cyp81f2	23.4325	21.2594
1	2	cyp81f2	23.2888	22.5013
1	3	cyp81f2	23.549	22.5542
1	1	pen2-1 pad3	26.348	24.8895
1	2	pen2-1 pad3	N/A	N/A
1	3	pen2-1 pad3	24.6935	23.3028
2	1	Col-0	23.0498	23.9627
2	2	Col-0	22.0472	23.3765
2	3	Col-0	24.3732	29.2321
2	1	cyp79b2/b3	23.0673	19.93
2	2	cyp79b2/b3	22.6811	22.1609
2	3	cyp79b2/b3	N/A	N/A
2	1	pen2-1	N/A	N/A
2	2	pen2-1	N/A	N/A
2	3	pen2-1	22.0963	22.0253
2	1	pad3	22.2852	23.6578
2	2	pad3	22.1888	22.2907
2	3	pad3	23.5871	22.0177
2	1	cyp81f2	22.6925	22.5028
2	2	cyp81f2	22.1563	23.4008
2	3	cyp81f2	23.2699	23.0804
2	1	pen2-1 pad3	22.508	21.1471
2	2	pen2-1 pad3	22.4029	23.2196
2	3	pen2-1 pad3	23.4676	23.2374
3	1	Col-0	22.6399	23.1928
3	2	Col-0	22.6545	22.4986
3	3	Col-0	22.8801	22.4976
3	1	cyp79b2/b3	22.8418	21.254
3	2	cyp79b2/b3	23.1015	21.0636
3	3	cyp79b2/b3	22.7746	20.5387
3	1	pen2-1	22.7149	22.3434
3	2	pen2-1	22.7464	22.7121
3	3	pen2-1	22.6241	21.9396
3	1	pad3	25.7649	24.8069
3	2	pad3	22.297	22.4335
3	3	pad3	22.1723	22.5831
3	1	cyp81f2	21.985	25.4662
3	2	cyp81f2	21.9628	24.0288
3	3	cyp81f2	22.1074	22.8957
3	1	pen2-1 pad3	22.0623	23.2577
3	2	pen2-1 pad3	22.1554	22.0725
3	3	pen2-1 pad3	22.1226	22.4085
4	1	Col-0	22.3821	24.2858
4	2	Col-0	22.5292	23.244
4	3	Col-0	22.1703	22.7912
4	1	cyp79b2/b3	22.8768	20.2566
4	2	cyp79b2/b3	23.2017	20.4706
4	3	cyp79b2/b3	22.9371	19.7673
4	1	pen2-1	22.0121	23.5534
4	2	pen2-1	21.8289	23.0754
4	3	pen2-1	22.0375	22.1924
4	1	pad3	21.2778	22.979
4	2	pad3	22.1069	23.1889
4	3	pad3	21.612	23.2489
4	1	cyp81f2	22.1758	22.1854
4	2	cyp81f2	22.079	22.2581
4	3	cyp81f2	22.6175	21.9384
4	1	pen2-1 pad3	22.5293	22.0164
4	2	pen2-1 pad3	22.4915	22.1292
4	3	pen2-1 pad3	22.218	23.3549

## Sheet: Fig. 6B
Biological replicate	Technical replicate	Plant line	Treatment	Cq Arabidopsis	Cq P.i.
1	1	Col-0	Water	22.6399	23.1928
1	2	Col-0	Water	22.6545	22.4986
1	3	Col-0	Water	22.8801	22.4976
1	1	cyp79b2/b3	Water	22.8418	21.254
1	2	cyp79b2/b3	Water	23.1015	21.0636
1	3	cyp79b2/b3	Water	22.7746	20.5387
1	1	Col-0	AlNc14	25.5772	19.0557
1	2	Col-0	AlNc14	25.6619	18.8884
1	3	Col-0	AlNc14	25.4289	18.5912
1	1	cyp79b2/b3	AlNc14	27.7246	18.4624
1	2	cyp79b2/b3	AlNc14	26.1033	18.7942
1	3	cyp79b2/b3	AlNc14	25.9148	18.4593
2	1	Col-0	Water	21.8656	21.2726
2	2	Col-0	Water	21.5513	21.2182
2	3	Col-0	Water	21.2739	22.3401
2	1	cyp79b2/b3	Water	23.2046	20.3815
2	2	cyp79b2/b3	Water	21.2151	19.8579
2	3	cyp79b2/b3	Water	21.5353	19.8622
2	1	Col-0	AlNc14	28.1465	19.4626
2	2	Col-0	AlNc14	26.5316	18.1492
2	3	Col-0	AlNc14	26.002	19.1885
2	1	cyp79b2/b3	AlNc14	26.1692	19.3454
2	2	cyp79b2/b3	AlNc14	25.8678	18.411
2	3	cyp79b2/b3	AlNc14	25.2113	19.2166
3	1	Col-0	Water	25.3923	21.1621
3	2	Col-0	Water	25.3524	19.9178
3	3	Col-0	Water	25.9263	19.3
3	1	cyp79b2/b3	Water	25.1883	19.874
3	2	cyp79b2/b3	Water	25.5055	19.5339
3	3	cyp79b2/b3	Water	26.5639	19.3976
3	1	Col-0	AlNc14	22.8388	22.664
3	2	Col-0	AlNc14	23.0819	22.3662
3	3	Col-0	AlNc14	N/A	N/A
3	1	cyp79b2/b3	AlNc14	22.377	18.9198
3	2	cyp79b2/b3	AlNc14	22.0896	19.5556
3	3	cyp79b2/b3	AlNc14	N/A	N/A
