# Supplementary material for: Albugo-imposed changes to tryptophan-derived antimicrobial metabolite biosynthesis may contribute to suppression of non-host resistance to Phytophthora infestans in Arabidopsis thaliana
Source: BMC Biol. 2017 Mar 20;15:20. doi: 10.1186/s12915-017-0360-z (PMC5358052; doi:10.1186/s12915-017-0360-z)
Supplement: Additional file 19: — Data analyzed in Fig. 7. Spreadsheets showing the data analyzed in Fig. 7a–c. (XLSX 17 kb) [file 12915_2017_360_MOESM19_ESM.xlsx]

## Sheet: Explanantion
Figure tab	Data presented
7A	Lesion diameters after inoculation with B. cinerea
7B	Camalexin content
7C	Proportion of infection sites showing GUS staining
Definition of biological and technical replicates
Biological replicate	An independent experiment. Plants used for each biological replicate were sown on different days.
Technical replicate	A repeated sample (e.g. infected leaf) within the same treatment group of a biological replicate.
	Example - in experiments 7A, each biological replicate was conducted with plants grown on separate weeks. Within each treatment of each biological replicate, 7 to 11 samples were taken to create the technical replicates.
Note
N/A	Data point not available. In camalexin data this is due to the sample being lost during processing, and is different from 0 (which represents no camalexin detected in the sample)

## Sheet: Fig. 7A
Biological replicate	Technical replicate	Pre_treatment	B. cinerea strain	Lesion diameter
1	1	Mock	B05.10	5.88
1	2	Mock	B05.10	4.73
1	3	Mock	B05.10	5.115
1	4	Mock	B05.10	4.6
1	5	Mock	B05.10	4.7775
1	6	Mock	B05.10	3.286
1	7	Mock	B05.10	4.62
1	8	Mock	B05.10	5.7
1	9	Mock	B05.10	4.82
1	10	Mock	B05.10	5.2775
1	11	Mock	B05.10	4.8475
1	1	Albugo	B05.10	7.62
1	2	Albugo	B05.10	8.834
1	3	Albugo	B05.10	7.9425
1	4	Albugo	B05.10	7.58
1	5	Albugo	B05.10	6.92667
1	6	Albugo	B05.10	6.65
1	7	Albugo	B05.10	8.23
1	8	Albugo	B05.10	8.6475
1	9	Albugo	B05.10	7.275
1	10	Albugo	B05.10	7.795
1	11	Albugo	B05.10	N/A
1	1	Mock	ΔBcatrB4	1.6375
1	2	Mock	ΔBcatrB4	1.25
1	3	Mock	ΔBcatrB4	1.655
1	4	Mock	ΔBcatrB4	1.2125
1	5	Mock	ΔBcatrB4	1.835
1	6	Mock	ΔBcatrB4	1.468
1	7	Mock	ΔBcatrB4	1.4975
1	8	Mock	ΔBcatrB4	2
1	9	Mock	ΔBcatrB4	2.1875
1	10	Mock	ΔBcatrB4	1.6125
1	11	Mock	ΔBcatrB4	2.53
1	1	Albugo	ΔBcatrB4	6.05667
1	2	Albugo	ΔBcatrB4	6.7025
1	3	Albugo	ΔBcatrB4	5.9125
1	4	Albugo	ΔBcatrB4	6.2275
1	5	Albugo	ΔBcatrB4	6.19333
1	6	Albugo	ΔBcatrB4	6.26333
1	7	Albugo	ΔBcatrB4	7.35
1	8	Albugo	ΔBcatrB4	7.155
1	9	Albugo	ΔBcatrB4	5.73
1	10	Albugo	ΔBcatrB4	7.5425
1	11	Albugo	ΔBcatrB4	N/A
2	1	Mock	B05.10	1.49333
2	2	Mock	B05.10	2.75167
2	3	Mock	B05.10	2.555
2	4	Mock	B05.10	3.186
2	5	Mock	B05.10	2.016
2	6	Mock	B05.10	2.61
2	7	Mock	B05.10	1.684
2	8	Mock	B05.10	2.442
2	9	Mock	B05.10	2.934
2	10	Mock	B05.10	3.43
2	1	Albugo	B05.10	4.53
2	2	Albugo	B05.10	6.1275
2	3	Albugo	B05.10	4.11167
2	4	Albugo	B05.10	6.238
2	5	Albugo	B05.10	6.746
2	6	Albugo	B05.10	5.828
2	7	Albugo	B05.10	5.384
2	8	Albugo	B05.10	5.128
2	9	Albugo	B05.10	4.574
2	10	Albugo	B05.10	N/A
2	1	Mock	ΔBcatrB4	0.471667
2	2	Mock	ΔBcatrB4	1.28333
2	3	Mock	ΔBcatrB4	0.99
2	4	Mock	ΔBcatrB4	1.43
2	5	Mock	ΔBcatrB4	1.096
2	6	Mock	ΔBcatrB4	1.802
2	7	Mock	ΔBcatrB4	1.178
2	8	Mock	ΔBcatrB4	1.924
2	9	Mock	ΔBcatrB4	0.666
2	10	Mock	ΔBcatrB4	1.84
2	1	Albugo	ΔBcatrB4	3.9825
2	2	Albugo	ΔBcatrB4	3.36
2	3	Albugo	ΔBcatrB4	5.28333
2	4	Albugo	ΔBcatrB4	4.062
2	5	Albugo	ΔBcatrB4	5.252
2	6	Albugo	ΔBcatrB4	5.134
2	7	Albugo	ΔBcatrB4	4.06
2	8	Albugo	ΔBcatrB4	5.418
2	9	Albugo	ΔBcatrB4	4.834
2	10	Albugo	ΔBcatrB4	N/A
3	1	Mock	B05.10	4.41
3	2	Mock	B05.10	3.494
3	3	Mock	B05.10	4.3
3	4	Mock	B05.10	1.93
3	5	Mock	B05.10	4.892
3	6	Mock	B05.10	2.908
3	7	Mock	B05.10	3.65567
3	1	Albugo	B05.10	6.67
3	2	Albugo	B05.10	8.79
3	3	Albugo	B05.10	6.32667
3	4	Albugo	B05.10	8.69
3	5	Albugo	B05.10	8.83333
3	6	Albugo	B05.10	7.73167
3	7	Albugo	B05.10	7.84875
3	1	Mock	ΔBcatrB4	1.23
3	2	Mock	ΔBcatrB4	1.788
3	3	Mock	ΔBcatrB4	0.932
3	4	Mock	ΔBcatrB4	0.616
3	5	Mock	ΔBcatrB4	1.204
3	6	Mock	ΔBcatrB4	1.35
3	7	Mock	ΔBcatrB4	1.18667
3	1	Albugo	ΔBcatrB4	7.105
3	2	Albugo	ΔBcatrB4	8.28667
3	3	Albugo	ΔBcatrB4	6.13667
3	4	Albugo	ΔBcatrB4	6.58
3	5	Albugo	ΔBcatrB4	7.70667
3	6	Albugo	ΔBcatrB4	6.17
3	7	Albugo	ΔBcatrB4	6.86375

## Sheet: Fig. 7B
Biological replicate	Technical replicate	Treatment_1	Treatment_2	Camalexin content
1	1	Water	Water	0
1	2	Water	Water	0
1	3	Water	Water	0
1	4	Water	Water	0
1	5	Water	Water	0
1	6	Water	Water	0
1	1	Water	B. cinerea	10.2566
1	2	Water	B. cinerea	7.83796
1	3	Water	B. cinerea	6.6752
1	4	Water	B. cinerea	8.18035
1	5	Water	B. cinerea	N/A
1	6	Water	B. cinerea	N/A
1	1	Albugo	Water	5.593
1	2	Albugo	Water	12.8179
1	3	Albugo	Water	7.94972
1	4	Albugo	Water	7.1816
1	5	Albugo	Water	8.53639
1	6	Albugo	Water	7.84563
1	1	Albugo	B. cinerea	6.69995
1	2	Albugo	B. cinerea	5.92435
1	3	Albugo	B. cinerea	6.82031
1	4	Albugo	B. cinerea	7.89515
1	5	Albugo	B. cinerea	7.77597
1	6	Albugo	B. cinerea	5.81472
2	1	Water	Water	0
2	2	Water	Water	0
2	3	Water	Water	0
2	4	Water	Water	0
2	5	Water	Water	0
2	6	Water	Water	0
2	1	Water	B. cinerea	14.3376
2	2	Water	B. cinerea	14.6471
2	3	Water	B. cinerea	11.5386
2	4	Water	B. cinerea	16.9825
2	5	Water	B. cinerea	12.6281
2	6	Water	B. cinerea	14.4955
2	1	Albugo	Water	39.7008
2	2	Albugo	Water	40.244
2	3	Albugo	Water	48.8783
2	4	Albugo	Water	55.4154
2	5	Albugo	Water	37.5048
2	6	Albugo	Water	94.6098
2	1	Albugo	B. cinerea	33.7801
2	2	Albugo	B. cinerea	20.1789
2	3	Albugo	B. cinerea	16.2764
2	4	Albugo	B. cinerea	30.1255
2	5	Albugo	B. cinerea	17.7736
2	6	Albugo	B. cinerea	27.449
3	1	Water	Water	0
3	2	Water	Water	0
3	3	Water	Water	0
3	4	Water	Water	0
3	5	Water	Water	0
3	6	Water	Water	0
3	1	Water	B. cinerea	9.5248
3	2	Water	B. cinerea	7.72448
3	3	Water	B. cinerea	10.5014
3	4	Water	B. cinerea	11.5277
3	5	Water	B. cinerea	8.49075
3	6	Water	B. cinerea	9.41651
3	1	Albugo	Water	33.989
3	2	Albugo	Water	23.524
3	3	Albugo	Water	30.627
3	4	Albugo	Water	42.1802
3	5	Albugo	Water	24.8824
3	6	Albugo	Water	41.1285
3	1	Albugo	B. cinerea	25.7934
3	2	Albugo	B. cinerea	12.4214
3	3	Albugo	B. cinerea	12.0783
3	4	Albugo	B. cinerea	12.3024
3	5	Albugo	B. cinerea	10.6221
3	6	Albugo	B. cinerea	13.7908

## Sheet: Fig. 7C
Treatment	Genotype	B. cinerea strain	Proportion
Water	pad3	BcatrBp803GUS-7	0.0666667
Water	pad3	BcatrBp803GUS-7	0.166667
Water	pad3	BcatrBp803GUS-7	0.205556
Water	pad3	BcatrBp803GUS-7	0.25
Water	pad3	BcatrBp803GUS-7	0.28
Water	pad3	BcatrBp803GUS-7	0.333333
Water	pad3	BcatrBp803GUS-7	0.333333
Water	pad3	BcatrBp803GUS-7	0.333333
Water	pad3	OliCGUS	0.377778
Water	pad3	OliCGUS	0.466667
Water	pad3	OliCGUS	0.490741
Water	pad3	OliCGUS	0.75
Water	pad3	OliCGUS	1
Albugo	Col-0	BcatrBp803GUS-7	0.0888889
Albugo	Col-0	BcatrBp803GUS-7	0.111111
Albugo	Col-0	BcatrBp803GUS-7	0.2
Albugo	Col-0	BcatrBp803GUS-7	0.152778
Albugo	Col-0	BcatrBp803GUS-7	0.25
Albugo	Col-0	BcatrBp803GUS-7	0.296296
Albugo	Col-0	BcatrBp803GUS-7	0.333333
Albugo	Col-0	BcatrBp803GUS-7	0.333333
Albugo	Col-0	OliCGUS	0.875
Albugo	Col-0	OliCGUS	0.8
Albugo	Col-0	OliCGUS	0.422222
Albugo	Col-0	OliCGUS	0.311111
Albugo	Col-0	OliCGUS	0.569444
Water	Col-0	OliCGUS	0.740741
Water	Col-0	OliCGUS	0.759259
Water	Col-0	OliCGUS	0.952381
Water	Col-0	OliCGUS	0.972222
Water	Col-0	OliCGUS	0.564815
Water	Col-0	OliCGUS	0.388889
Water	Col-0	OliCGUS	0.666667
Water	Col-0	BcatrBp803GUS-7	0.666667
Water	Col-0	BcatrBp803GUS-7	0.888889
Water	Col-0	BcatrBp803GUS-7	0.75
Water	Col-0	BcatrBp803GUS-7	0.873016
Water	Col-0	BcatrBp803GUS-7	0.777778
Water	Col-0	BcatrBp803GUS-7	0.603175
Water	Col-0	BcatrBp803GUS-7	0.740741
Water	Col-0	BcatrBp803GUS-7	0.703704
Water	Col-0	BcatrBp803GUS-7	0.555556
Water	Col-0	BcatrBp803GUS-7	0.444444
