# Supplementary material for: Albugo-imposed changes to tryptophan-derived antimicrobial metabolite biosynthesis may contribute to suppression of non-host resistance to Phytophthora infestans in Arabidopsis thaliana
Source: BMC Biol. 2017 Mar 20;15:20. doi: 10.1186/s12915-017-0360-z (PMC5358052; doi:10.1186/s12915-017-0360-z)
Supplement: Additional file 24: — Data analyzed in Fig. 8. Spreadsheets showing the data analyzed in Fig. 8b. (XLSX 14 kb) [file 12915_2017_360_MOESM24_ESM.xlsx]

## Sheet: Explanation
Figure tab	Data presented
8B	Cq values - the average values of the 3 (pseudo) technical replicate wells for each reaction
	Note
	The NIMIN1 data is on a separate spreadsheet because a different cDNA reaction (from the same RNA) was used for water sprayed, bio rep 2, tech rep 1, and therefore the reference gene values for this rep were different to the other 3 target genes
Definition of biological and technical replicates
Biological replicate	An independent experiment. Plants used for each biological replicate were sown on different days.
Technical replicate	A repeated sample (e.g. infected leaf) within the same treatment group of a biological replicate.
	Example - in experiments 8B, each biological replicate was conducted with plants grown on separate weeks. Within each treatment of each biological replicate, 2 samples were taken to create the technical replicates.
Pseudo technical replicate	In qRT-PCR each cDNA was used in triplicate reactions, giving 3 measures of the same technical replicate
qRT-PCR primer efficiencies
Gene	Efficiency (%)
EF1alpha	96.13
TIP41	95.57
PR1	90.24
WRKY70	94.29
WRKY54	85.39
NIMIN1	83.11

## Sheet: Fig. 8B - PR1, WRKY54, WRKY70
			Reference gene	Reference gene	Target gene	Target gene	Target gene
Treatment	Biological replicate	Technical replicate	EF1alpha	TIP41	PR1	WRKY70	WRKY54
Water	1	1	24.5403	26.9043	38.4819	27.2128	28.0679
Water	1	2	27.3434	27.8742	33.3629	27.1141	27.6685
Water	2	1	27.7563	27.5196	39.1517	25.968	28.7597
Water	2	2	25.699	26.5683	30.9414	25.3297	28.1443
Water	3	1	24.8819	26.7528	30.5722	24.9361	26.568
Water	3	2	27.6562	27.212	34.2667	26.7592	28.6131
AlNc14	1	1	24.6435	27.3608	32.073	29.7408	31.8375
AlNc14	1	2	22.5876	27.7131	26.238	27.6332	29.2282
AlNc14	2	1	24.4836	26.6042	34.213	29.9636	32.3034
AlNc14	2	2	24.2538	27.7245	31.114	28.5092	30.3911
AlNc14	3	1	25.0012	27.3184	33.7265	30.1752	31.9013
AlNc14	3	2	25.1774	27.0169	33.9255	20.0921	32.8284

## Sheet: Fig. 8B - NIMIN1
			Reference gene	Reference gene	Target gene
Treatment	Biological replicate	Technical replicate	EF1alpha	TIP41	NIMIN1
Water	1	1	24.5403	26.9043	31.9516
Water	1	2	27.3434	27.8742	31.5057
Water	2	1	25.9952	26.9586	35.3807
Water	2	2	25.699	26.5683	34.6048
Water	3	1	24.8819	26.7528	30.7625
Water	3	2	27.6562	27.212	31.5154
AlNc14	1	1	24.6435	27.3608	38.1061
AlNc14	1	2	22.5876	27.7131	35.7738
AlNc14	2	1	24.4836	26.6042	31.0129
AlNc14	2	2	24.2538	27.7245	31.3267
AlNc14	3	1	25.0012	27.3184	36.5383
AlNc14	3	2	25.1774	27.0169	36.1178
