# Supplementary material for: Albugo-imposed changes to tryptophan-derived antimicrobial metabolite biosynthesis may contribute to suppression of non-host resistance to Phytophthora infestans in Arabidopsis thaliana
Source: BMC Biol. 2017 Mar 20;15:20. doi: 10.1186/s12915-017-0360-z (PMC5358052; doi:10.1186/s12915-017-0360-z)
Supplement: Additional file 25: — Data analyzed in Fig. 9. Spreadsheets showing the data analyzed in Fig. 9c and j. (XLSX 16 kb) [file 12915_2017_360_MOESM25_ESM.xlsx]

## Sheet: Explanation
Figure tab	Data presented
9C	Cq values - the average values of the 3 (pseudo) technical replicate wells for each reaction
9J	Cq values - the average values of the 3 (pseudo) technical replicate wells for each reaction
Notes
N/A	Due to qRT-PCR reaction failing
Definition of biological and technical replicates
Biological replicate	An independent experiment. Plants used for each biological replicate were sown on different days.
Technical replicate	A repeated sample (e.g. infected leaf) within the same treatment group of a biological replicate.
	Example - in experiments 9C, each biological replicate was conducted with plants grown on separate weeks. Within each treatment of each biological replicate, 2 samples were taken to create the technical replicates.
Pseudo technical replicate	In qRT-PCR each cDNA was used in triplicate reactions, giving 3 measures of the same technical replicate
qRT-PCR primer efficiencies
Gene	Efficiency (%)
EF1alpha	96.13
TIP41	95.57
PR1	90.24
WRKY54	85.39
NIMIN1	83.11
qPCR primer efficiency
Organism	Efficiency (%)
Arabidopsis	92.74
P.i.	102.71

## Sheet: Fig. 9C
				Reference gene	Reference gene	Target gene	Target gene	Target gene
Biological replicate	Technical replicate	Treatment_1	Treatment_2	EF1alpha	TIP41	PR1	WRKY54	NIMIN1
1	1	Water	Water	26.4174	27.1424	30.7544	27.8948	32.7095
1	2	Water	Water	25.9206	27.043	33.6841	28.437	32.2553
2	1	Water	Water	N/A	36.0386	N/A	25.4946	30.7207
2	2	Water	Water	23.0641	25.6967	28.8222	25.4507	30.7607
3	1	Water	Water	22.0886	26.1709	30.0692	26.9918	30.6397
3	2	Water	Water	23.4521	25.54	32.257	26.7289	32.3476
1	1	AlNc14	Water	25.5367	27.7239	31.8982	29.4236	31.5315
1	2	AlNc14	Water	25.0452	27.2123	31.4743	30.1281	34.0764
2	1	AlNc14	Water	23.4634	26.9371	33.8647	30.8642	34.9944
2	2	AlNc14	Water	22.5997	26.6569	28.565	29.1655	33.9823
3	1	AlNc14	Water	24.2824	28.1412	29.5687	30.9856	34.4135
3	2	AlNc14	Water	23.3496	26.4199	28.4134	29.5153	31.953
1	1	Water	P.i.	25.1877	27.032	27.929	26.7683	30.4935
1	2	Water	P.i.	24.4526	26.2381	26.5244	25.7346	29.4915
2	1	Water	P.i.	23.2389	25.9464	26.5585	25.3881	28.5968
2	2	Water	P.i.	21.3077	25.7287	24.6449	24.7472	28.7814
3	1	Water	P.i.	24.052	26.0406	28.7058	26.0637	30.5937
3	2	Water	P.i.	24.1544	25.8789	28.8498	25.7568	29.8659
1	1	AlNc14	P.i.	26.5488	28.9083	36.9623	33.3	36.5884
1	2	AlNc14	P.i.	26.9193	29.2328	34.1033	32.0183	35.0825
2	1	AlNc14	P.i.	23.4763	27.1962	34.7091	32.0907	35.9817
2	2	AlNc14	P.i.	22.5623	27.2226	35.0939	31.5314	35.9727
3	1	AlNc14	P.i.	22.8729	27.0119	28.7078	29.6391	32.9271
3	2	AlNc14	P.i.	23.9896	26.9041	20.739	29.3112	33.5175

## Sheet: Fig. 9J
Biological replicate	Technical replicate	Genotype	Cq Arabidopsis	Cq P.i.
1	1	Col-0	21.8656	21.2726
1	2	Col-0	21.5513	21.2182
1	3	Col-0	21.2739	22.3401
1	1	sid2	22.3435	21.5188
1	2	sid2	22.218	20.4513
1	3	sid2	21.923	20.8436
2	1	Col-0	24.1316	23.0592
2	2	Col-0	23.6583	23.2324
2	3	Col-0	25.217	23.3477
2	1	sid2	22.4583	20.0231
2	2	sid2	22.3979	20.3739
2	3	sid2	22.1354	22.1369
3	1	Col-0	22.3821	24.2858
3	2	Col-0	22.5292	23.244
3	3	Col-0	22.1703	22.7912
3	1	sid2	22.663	22.3687
3	2	sid2	22.3339	21.9421
3	3	sid2	22.163	23.1317
4	1	Col-0	23.0498	23.9627
4	2	Col-0	22.0472	23.3765
4	3	Col-0	24.3732	29.2321
4	1	sid2	22.072	20.3622
4	2	sid2	22.2338	21.1274
4	3	sid2	22.1299	21.9247
